# Supplementary material for: Soil microbial diversity in organic and non-organic pasture systems
Source: PeerJ. 2021 Apr 22;9:e11184. doi: 10.7717/peerj.11184 (PMC8071071; doi:10.7717/peerj.11184)
Supplement: Supplemental Information 2 [file peerj-09-11184-s002.txt]

label	Group	numOtus	Otu00001	Otu00002	Otu00003	Otu00004	Otu00005	Otu00006	Otu00007	Otu00008	Otu00009	Otu00010	Otu00011	Otu00012	Otu00013	Otu00014	Otu00015	Otu00016	Otu00017	Otu00018	Otu00019	Otu00020	Otu00021	Otu00022	Otu00023	Otu00024	Otu00025	Otu00026	Otu00027	Otu00028	Otu00029	Otu00030	Otu00031	Otu00032	Otu00033	Otu00034	Otu00035	Otu00036	Otu00037	Otu00038	Otu00039	Otu00040	Otu00041	Otu00042	Otu00043	Otu00044	Otu00045	Otu00046	Otu00047	Otu00048	Otu00049	Otu00050	Otu00051	Otu00052	Otu00053	Otu00054	Otu00055	Otu00056	Otu00057	Otu00058	Otu00059	Otu00060	Otu00061	Otu00062	Otu00063	Otu00064	Otu00065	Otu00066	Otu00067	Otu00068	Otu00069	Otu00070	Otu00071	Otu00072	Otu00073	Otu00074	Otu00075	Otu00076	Otu00077	Otu00078	Otu00079	Otu00080	Otu00081	Otu00082	Otu00083	Otu00084	Otu00085	Otu00086	Otu00087	Otu00088	Otu00089	Otu00090	Otu00091	Otu00092	Otu00093	Otu00094	Otu00095	Otu00096	Otu00097	Otu00098	Otu00099	Otu00100	Otu00101	Otu00102	Otu00103	Otu00104	Otu00105	Otu00106	Otu00107	Otu00108	Otu00109	Otu00110	Otu00111	Otu00112	Otu00113	Otu00114	Otu00115	Otu00116	Otu00117	Otu00118	Otu00119	Otu00120	Otu00121	Otu00122	Otu00123	Otu00124	Otu00125	Otu00126	Otu00127	Otu00128	Otu00129	Otu00130	Otu00131	Otu00132	Otu00133	Otu00134	Otu00135	Otu00136	Otu00137	Otu00138	Otu00139	Otu00140	Otu00141	Otu00142	Otu00143	Otu00144	Otu00145	Otu00146	Otu00147	Otu00148	Otu00149	Otu00150	Otu00151	Otu00152	Otu00153	Otu00154	Otu00155	Otu00156	Otu00157	Otu00158	Otu00159	Otu00160	Otu00161	Otu00162	Otu00163	Otu00164	Otu00165	Otu00166	Otu00167	Otu00168	Otu00169	Otu00170	Otu00171	Otu00172	Otu00173	Otu00174	Otu00175	Otu00176	Otu00177	Otu00178	Otu00179	Otu00180	Otu00181	Otu00182	Otu00183	Otu00184	Otu00185	Otu00186	Otu00187	Otu00188	Otu00189	Otu00190	Otu00191	Otu00192	Otu00193	Otu00194	Otu00195	Otu00196	Otu00197	Otu00198	Otu00199	Otu00200	Otu00201	Otu00202	Otu00203	Otu00204	Otu00205	Otu00206	Otu00207	Otu00208	Otu00209	Otu00210	Otu00211	Otu00212	Otu00213	Otu00214	Otu00215	Otu00216	Otu00217	Otu00218	Otu00219	Otu00220	Otu00221	Otu00222	Otu00223	Otu00224	Otu00225	Otu00226	Otu00227	Otu00228	Otu00229	Otu00230	Otu00231	Otu00232	Otu00233	Otu00234	Otu00235	Otu00236	Otu00237	Otu00238	Otu00239	Otu00240	Otu00241	Otu00242	Otu00243	Otu00244	Otu00245	Otu00246	Otu00247	Otu00248	Otu00249	Otu00250	Otu00251	Otu00252	Otu00253	Otu00254	Otu00255	Otu00256	Otu00257	Otu00258	Otu00259	Otu00260	Otu00261	Otu00262	Otu00263	Otu00264	Otu00265	Otu00266	Otu00267	Otu00268	Otu00269	Otu00270	Otu00271	Otu00272	Otu00273	Otu00274	Otu00275	Otu00276	Otu00277	Otu00278	Otu00279	Otu00280	Otu00281	Otu00282	Otu00283	Otu00284	Otu00285	Otu00286	Otu00287	Otu00288	Otu00289	Otu00290	Otu00291	Otu00292	Otu00293	Otu00294	Otu00295	Otu00296	Otu00297	Otu00298	Otu00299	Otu00300	Otu00301	Otu00302	Otu00303	Otu00304	Otu00305	Otu00306	Otu00307	Otu00308	Otu00309	Otu00310	Otu00311	Otu00312	Otu00313	Otu00314	Otu00315	Otu00316	Otu00317	Otu00318	Otu00319	Otu00320	Otu00321	Otu00322	Otu00323	Otu00324	Otu00325	Otu00326	Otu00327	Otu00328	Otu00329	Otu00330	Otu00331	Otu00332	Otu00333	Otu00334	Otu00335	Otu00336	Otu00337	Otu00338	Otu00339	Otu00340	Otu00341	Otu00342	Otu00343	Otu00344	Otu00345	Otu00346	Otu00347	Otu00348	Otu00349	Otu00350	Otu00351	Otu00352	Otu00353	Otu00354	Otu00355	Otu00356	Otu00357	Otu00358	Otu00359	Otu00360	Otu00361	Otu00362	Otu00363	Otu00364	Otu00365	Otu00366	Otu00367	Otu00368	Otu00369	Otu00370	Otu00371	Otu00372	Otu00373	Otu00374	Otu00375	Otu00376	Otu00377	Otu00378	Otu00379	Otu00380	Otu00381	Otu00382	Otu00383	Otu00384	Otu00385	Otu00386	Otu00387	Otu00388	Otu00389	Otu00390	Otu00391	Otu00392	Otu00393	Otu00394	Otu00395	Otu00396	Otu00397	Otu00398	Otu00399	Otu00400	Otu00401	Otu00402	Otu00403	Otu00404	Otu00405	Otu00406	Otu00407	Otu00408	Otu00409	Otu00410	Otu00411	Otu00412	Otu00413	Otu00414	Otu00415	Otu00416	Otu00417	Otu00418	Otu00419	Otu00420	Otu00421	Otu00422	Otu00423	Otu00424	Otu00425	Otu00426	Otu00427	Otu00428	Otu00429	Otu00430	Otu00431	Otu00432	Otu00433	Otu00434	Otu00435	Otu00436	Otu00437	Otu00438	Otu00439	Otu00440	Otu00441	Otu00442	Otu00443	Otu00444	Otu00445	Otu00446	Otu00447	Otu00448	Otu00449	Otu00450	Otu00451	Otu00452	Otu00453	Otu00454	Otu00455	Otu00456	Otu00457	Otu00458	Otu00459	Otu00460	Otu00461	Otu00462	Otu00463	Otu00464	Otu00465	Otu00466	Otu00467	Otu00468	Otu00469	Otu00470	Otu00471	Otu00472	Otu00473	Otu00474	Otu00475	Otu00476	Otu00477	Otu00478	Otu00479	Otu00480	Otu00481	Otu00482	Otu00483	Otu00484	Otu00485	Otu00486	Otu00487	Otu00488	Otu00489	Otu00490	Otu00491	Otu00492	Otu00493	Otu00494	Otu00495	Otu00496	Otu00497	Otu00498	Otu00499	Otu00500	Otu00501	Otu00502	Otu00503	Otu00504	Otu00505	Otu00506	Otu00507	Otu00508	Otu00509	Otu00510	Otu00511	Otu00512	Otu00513	Otu00514	Otu00515	Otu00516	Otu00517	Otu00518	Otu00519	Otu00520	Otu00521	Otu00522	Otu00523	Otu00524	Otu00525	Otu00526	Otu00527	Otu00528	Otu00529	Otu00530	Otu00531	Otu00532	Otu00533	Otu00534	Otu00535	Otu00536	Otu00537	Otu00538	Otu00539	Otu00540	Otu00541	Otu00542	Otu00543	Otu00544	Otu00545	Otu00546	Otu00547	Otu00548	Otu00549	Otu00550	Otu00551	Otu00552	Otu00553	Otu00554	Otu00555	Otu00556	Otu00557	Otu00558	Otu00559	Otu00560	Otu00561	Otu00562	Otu00563	Otu00564	Otu00565	Otu00566	Otu00567	Otu00568	Otu00569	Otu00570	Otu00571	Otu00572	Otu00573	Otu00574	Otu00575	Otu00576	Otu00577	Otu00578	Otu00579	Otu00580	Otu00581	Otu00582	Otu00583	Otu00584	Otu00585	Otu00586	Otu00587	Otu00588	Otu00589	Otu00590	Otu00591	Otu00592	Otu00593	Otu00594	Otu00595	Otu00596	Otu00597	Otu00598	Otu00599	Otu00600	Otu00601	Otu00602	Otu00603	Otu00604	Otu00605	Otu00606	Otu00607	Otu00608	Otu00609	Otu00610	Otu00611	Otu00612	Otu00613	Otu00614	Otu00615	Otu00616	Otu00617	Otu00618	Otu00619	Otu00620	Otu00621	Otu00622	Otu00623	Otu00624	Otu00625	Otu00626	Otu00627	Otu00628	Otu00629	Otu00630	Otu00631	Otu00632	Otu00633	Otu00634	Otu00635	Otu00636	Otu00637	Otu00638	Otu00639	Otu00640	Otu00641	Otu00642	Otu00643	Otu00644	Otu00645	Otu00646	Otu00647	Otu00648	Otu00649	Otu00650	Otu00651	Otu00652	Otu00653	Otu00654	Otu00655	Otu00656	Otu00657	Otu00658	Otu00659	Otu00660	Otu00661	Otu00662	Otu00663	Otu00664	Otu00665	Otu00666	Otu00667	Otu00668	Otu00669	Otu00670	Otu00671	Otu00672	Otu00673	Otu00674	Otu00675	Otu00676	Otu00677	Otu00678	Otu00679	Otu00680	Otu00681	Otu00682	Otu00683	Otu00684	Otu00685	Otu00686	Otu00687	Otu00688	Otu00689	Otu00690	Otu00691	Otu00692	Otu00693	Otu00694	Otu00695	Otu00696	Otu00697	Otu00698	Otu00699	Otu00700	Otu00701	Otu00702	Otu00703	Otu00704	Otu00705	Otu00706	Otu00707	Otu00708	Otu00709	Otu00710	Otu00711	Otu00712	Otu00713	Otu00714	Otu00715	Otu00716	Otu00717	Otu00718	Otu00719	Otu00720	Otu00721	Otu00722	Otu00723	Otu00724	Otu00725	Otu00726	Otu00727	Otu00728	Otu00729	Otu00730	Otu00731	Otu00732	Otu00733	Otu00734	Otu00735	Otu00736	Otu00737	Otu00738	Otu00739	Otu00740	Otu00741	Otu00742	Otu00743	Otu00744	Otu00745	Otu00746	Otu00747	Otu00748	Otu00749	Otu00750	Otu00751	Otu00752	Otu00753	Otu00754	Otu00755	Otu00756	Otu00757	Otu00758	Otu00759	Otu00760	Otu00761	Otu00762	Otu00763	Otu00764	Otu00765	Otu00766	Otu00767	Otu00768	Otu00769	Otu00770	Otu00771	Otu00772	Otu00773	Otu00774	Otu00775	Otu00776	Otu00777	Otu00778	Otu00779	Otu00780	Otu00781	Otu00782	Otu00783	Otu00784	Otu00785	Otu00786	Otu00787	Otu00788	Otu00789	Otu00790	Otu00791	Otu00792	Otu00793	Otu00794	Otu00795	Otu00796	Otu00797	Otu00798	Otu00799	Otu00800	Otu00801	Otu00802	Otu00803	Otu00804	Otu00805	Otu00806	Otu00807	Otu00808	Otu00809	Otu00810	Otu00811	Otu00812	Otu00813	Otu00814	Otu00815	Otu00816	Otu00817	Otu00818	Otu00819	Otu00820	Otu00821	Otu00822	Otu00823	Otu00824	Otu00825	Otu00826	Otu00827	Otu00828	Otu00829	Otu00830	Otu00831	Otu00832	Otu00833	Otu00834	Otu00835	Otu00836	Otu00837	Otu00838	Otu00839	Otu00840	Otu00841	Otu00842	Otu00843	Otu00844	Otu00845	Otu00846	Otu00847	Otu00848	Otu00849	Otu00850	Otu00851	Otu00852	Otu00853	Otu00854	Otu00855	Otu00856	Otu00857	Otu00858	Otu00859	Otu00860	Otu00861	Otu00862	Otu00863	Otu00864	Otu00865	Otu00866	Otu00867	Otu00868	Otu00869	Otu00870	Otu00871	Otu00872	Otu00873	Otu00874	Otu00875	Otu00876	Otu00877	Otu00878	Otu00879	Otu00880	Otu00881	Otu00882	Otu00883	Otu00884	Otu00885	Otu00886	Otu00887	Otu00888	Otu00889	Otu00890	Otu00891	Otu00892	Otu00893	Otu00894	Otu00895	Otu00896	Otu00897	Otu00898	Otu00899	Otu00900	Otu00901	Otu00902	Otu00903	Otu00904	Otu00905	Otu00906	Otu00907	Otu00908	Otu00909	Otu00910	Otu00911	Otu00912	Otu00913	Otu00914	Otu00915	Otu00916	Otu00917	Otu00918	Otu00919	Otu00920	Otu00921	Otu00922	Otu00923	Otu00924	Otu00925	Otu00926	Otu00927	Otu00928	Otu00929	Otu00930	Otu00931	Otu00932	Otu00933	Otu00934	Otu00935	Otu00936	Otu00937	Otu00938	Otu00939	Otu00940	Otu00941	Otu00942	Otu00943	Otu00944	Otu00945	Otu00946	Otu00947	Otu00948	Otu00949	Otu00950	Otu00951	Otu00952	Otu00953	Otu00954	Otu00955	Otu00956	Otu00957	Otu00958	Otu00959	Otu00960	Otu00961	Otu00962	Otu00963	Otu00964	Otu00965	Otu00966	Otu00967	Otu00968	Otu00969	Otu00970	Otu00971	Otu00972	Otu00973	Otu00974	Otu00975	Otu00976	Otu00977	Otu00978	Otu00979	Otu00980	Otu00981	Otu00982	Otu00983	Otu00984	Otu00985	Otu00986	Otu00987	Otu00988	Otu00989	Otu00990	Otu00991	Otu00992	Otu00993	Otu00994	Otu00995	Otu00996	Otu00997	Otu00998	Otu00999	Otu01000	Otu01001	Otu01002	Otu01003	Otu01004	Otu01005	Otu01006	Otu01007	Otu01008	Otu01009	Otu01010	Otu01011	Otu01012	Otu01013	Otu01014	Otu01015	Otu01016	Otu01017	Otu01018	Otu01019	Otu01020	Otu01021	Otu01022	Otu01023	Otu01024	Otu01025	Otu01026	Otu01027	Otu01028	Otu01029	Otu01030	Otu01031	Otu01032	Otu01033	Otu01034	Otu01035	Otu01036	Otu01037	Otu01038	Otu01039	Otu01040	Otu01041	Otu01042	Otu01043	Otu01044	Otu01045	Otu01046	Otu01047	Otu01048	Otu01049	Otu01050	Otu01051	Otu01052	Otu01053	Otu01054	Otu01055	Otu01056	Otu01057	Otu01058	Otu01059	Otu01060	Otu01061	Otu01062	Otu01063	Otu01064	Otu01065	Otu01066	Otu01067	Otu01068	Otu01069	Otu01070	Otu01071	Otu01072	Otu01073	Otu01074	Otu01075	Otu01076	Otu01077	Otu01078	Otu01079	Otu01080	Otu01081	Otu01082	Otu01083	Otu01084	Otu01085	Otu01086	Otu01087	Otu01088	Otu01089	Otu01090	Otu01091	Otu01092	Otu01093	Otu01094	Otu01095	Otu01096	Otu01097	Otu01098	Otu01099	Otu01100	Otu01101	Otu01102	Otu01103	Otu01104	Otu01105	Otu01106	Otu01107	Otu01108	Otu01109	Otu01110	Otu01111	Otu01112	Otu01113	Otu01114	Otu01115	Otu01116	Otu01117	Otu01118	Otu01119	Otu01120	Otu01121	Otu01122	Otu01123	Otu01124	Otu01125	Otu01126	Otu01127	Otu01128	Otu01129	Otu01130	Otu01131	Otu01132	Otu01133	Otu01134	Otu01135	Otu01136	Otu01137	Otu01138	Otu01139	Otu01140	Otu01141	Otu01142	Otu01143	Otu01144	Otu01145	Otu01146	Otu01147	Otu01148	Otu01149	Otu01150	Otu01151	Otu01152	Otu01153	Otu01154	Otu01155	Otu01156	Otu01157	Otu01158	Otu01159	Otu01160	Otu01161	Otu01162	Otu01163	Otu01164	Otu01165	Otu01166	Otu01167	Otu01168	Otu01169	Otu01170	Otu01171	Otu01172	Otu01173	Otu01174	Otu01175	Otu01176	Otu01177	Otu01178	Otu01179	Otu01180	Otu01181	Otu01182	Otu01183	Otu01184	Otu01185	Otu01186	Otu01187	Otu01188	Otu01189	Otu01190	Otu01191	Otu01192	Otu01193	Otu01194	Otu01195	Otu01196	Otu01197	Otu01198	Otu01199	Otu01200	Otu01201	Otu01202	Otu01203	Otu01204	Otu01205	Otu01206	Otu01207	Otu01208	Otu01209	Otu01210	Otu01211	Otu01212	Otu01213	Otu01214	Otu01215	Otu01216	Otu01217	Otu01218	Otu01219	Otu01220	Otu01221	Otu01222	Otu01223	Otu01224	Otu01225	Otu01226	Otu01227	Otu01228	Otu01229	Otu01230	Otu01231	Otu01232	Otu01233	Otu01234	Otu01235	Otu01236	Otu01237	Otu01238	Otu01239	Otu01240	Otu01241	Otu01242	Otu01243	Otu01244	Otu01245	Otu01246	Otu01247	Otu01248	Otu01249	Otu01250	Otu01251	Otu01252	Otu01253	Otu01254	Otu01255	Otu01256	Otu01257	Otu01258	Otu01259	Otu01260	Otu01261	Otu01262	Otu01263	Otu01264	Otu01265	Otu01266	Otu01267	Otu01268	Otu01269	Otu01270	Otu01271	Otu01272	Otu01273	Otu01274	Otu01275	Otu01276	Otu01277	Otu01278	Otu01279	Otu01280	Otu01281	Otu01282	Otu01283	Otu01284	Otu01285	Otu01286	Otu01287	Otu01288	Otu01289	Otu01290	Otu01291	Otu01292	Otu01293	Otu01294	Otu01295	Otu01296	Otu01297	Otu01298	Otu01299	Otu01300	Otu01301	Otu01302	Otu01303	Otu01304	Otu01305	Otu01306	Otu01307	Otu01308	Otu01309	Otu01310	Otu01311	Otu01312	Otu01313	Otu01314	Otu01315	Otu01316	Otu01317	Otu01318	Otu01319	Otu01320	Otu01321	Otu01322	Otu01323	Otu01324	Otu01325	Otu01326	Otu01327	Otu01328	Otu01329	Otu01330	Otu01331	Otu01332	Otu01333	Otu01334	Otu01335	Otu01336	Otu01337	Otu01338	Otu01339	Otu01340	Otu01341	Otu01342	Otu01343	Otu01344	Otu01345	Otu01346	Otu01347	Otu01348	Otu01349	Otu01350	Otu01351	Otu01352	Otu01353	Otu01354	Otu01355	Otu01356	Otu01357	Otu01358	Otu01359	Otu01360	Otu01361	Otu01362	Otu01363	Otu01364	Otu01365	Otu01366	Otu01367	Otu01368	Otu01369	Otu01370	Otu01371	Otu01372	Otu01373	Otu01374	Otu01375	Otu01376	Otu01377	Otu01378	Otu01379	Otu01380	Otu01381	Otu01382	Otu01383	Otu01384	Otu01385	Otu01386	Otu01387	Otu01388	Otu01389	Otu01390	Otu01391	Otu01392	Otu01393	Otu01394	Otu01395	Otu01396	Otu01397	Otu01398	Otu01399	Otu01400	Otu01401	Otu01402	Otu01403	Otu01404	Otu01405	Otu01406	Otu01407	Otu01408	Otu01409	Otu01410	Otu01411	Otu01412	Otu01413	Otu01414	Otu01415	Otu01416	Otu01417	Otu01418	Otu01419	Otu01420	Otu01421	Otu01422	Otu01423	Otu01424	Otu01425	Otu01426	Otu01427	Otu01428	Otu01429	Otu01430	Otu01431	Otu01432	Otu01433	Otu01434	Otu01435	Otu01436	Otu01437	Otu01438	Otu01439	Otu01440	Otu01441	Otu01442	Otu01443	Otu01444	Otu01445	Otu01446	Otu01447	Otu01448	Otu01449	Otu01450	Otu01451	Otu01452	Otu01453	Otu01454	Otu01455	Otu01456	Otu01457	Otu01458	Otu01459	Otu01460	Otu01461	Otu01462	Otu01463	Otu01464	Otu01465	Otu01466	Otu01467	Otu01468	Otu01469	Otu01470	Otu01471	Otu01472	Otu01473	Otu01474	Otu01475	Otu01476	Otu01477	Otu01478	Otu01479	Otu01480	Otu01481	Otu01482	Otu01483	Otu01484	Otu01485	Otu01486	Otu01487	Otu01488	Otu01489	Otu01490	Otu01491	Otu01492	Otu01493	Otu01494	Otu01495	Otu01496	Otu01497	Otu01498	Otu01499	Otu01500	Otu01501	Otu01502	Otu01503	Otu01504	Otu01505	Otu01506	Otu01507	Otu01508	Otu01509	Otu01510	Otu01511	Otu01512	Otu01513	Otu01514	Otu01515	Otu01516	Otu01517	Otu01518	Otu01519	Otu01520	Otu01521	Otu01522	Otu01523	Otu01524	Otu01525	Otu01526	Otu01527	Otu01528	Otu01529	Otu01530	Otu01531	Otu01532	Otu01533	Otu01534	Otu01535	Otu01536	Otu01537	Otu01538	Otu01539	Otu01540	Otu01541	Otu01542	Otu01543	Otu01544	Otu01545	Otu01546	Otu01547	Otu01548	Otu01549	Otu01550	Otu01551	Otu01552	Otu01553	Otu01554	Otu01555	Otu01556	Otu01557	Otu01558	Otu01559	Otu01560	Otu01561	Otu01562	Otu01563	Otu01564	Otu01565	Otu01566	Otu01567	Otu01568	Otu01569	Otu01570	Otu01571	Otu01572	Otu01573	Otu01574	Otu01575	Otu01576	Otu01577	Otu01578	Otu01579	Otu01580	Otu01581	Otu01582	Otu01583	Otu01584	Otu01585	Otu01586	Otu01587	Otu01588	Otu01589	Otu01590	Otu01591	Otu01592	Otu01593	Otu01594	Otu01595	Otu01596	Otu01597	Otu01598	Otu01599	Otu01600	Otu01601	Otu01602	Otu01603	Otu01604	Otu01605	Otu01606	Otu01607	Otu01608	Otu01609	Otu01610	Otu01611	Otu01612	Otu01613	Otu01614	Otu01615	Otu01616	Otu01617	Otu01618	Otu01619	Otu01620	Otu01621	Otu01622	Otu01623	Otu01624	Otu01625	Otu01626	Otu01627	Otu01628	Otu01629	Otu01630	Otu01631	Otu01632	Otu01633	Otu01634	Otu01635	Otu01636	Otu01637	Otu01638	Otu01639	Otu01640	Otu01641	Otu01642	Otu01643	Otu01644	Otu01645	Otu01646	Otu01647	Otu01648	Otu01649	Otu01650	Otu01651	Otu01652	Otu01653	Otu01654	Otu01655	Otu01656	Otu01657	Otu01658	Otu01659	Otu01660	Otu01661	Otu01662	Otu01663	Otu01664	Otu01665	Otu01666	Otu01667	Otu01668	Otu01669	Otu01670	Otu01671	Otu01672	Otu01673	Otu01674	Otu01675	Otu01676	Otu01677	Otu01678	Otu01679	Otu01680	Otu01681	Otu01682	Otu01683	Otu01684	Otu01685	Otu01686	Otu01687	Otu01688	Otu01689	Otu01690	Otu01691	Otu01692	Otu01693	Otu01694	Otu01695	Otu01696	Otu01697	Otu01698	Otu01699	Otu01700	Otu01701	Otu01702	Otu01703	Otu01704	Otu01705	Otu01706	Otu01707	Otu01708	Otu01709	Otu01710	Otu01711	Otu01712	Otu01713	Otu01714	Otu01715	Otu01716	Otu01717	Otu01718	Otu01719	Otu01720	Otu01721	Otu01722	Otu01723	Otu01724	Otu01725	Otu01726	Otu01727	Otu01728	Otu01729	Otu01730	Otu01731	Otu01732	Otu01733	Otu01734	Otu01735	Otu01736	Otu01737	Otu01738	Otu01739	Otu01740	Otu01741	Otu01742	Otu01743	Otu01744	Otu01745	Otu01746	Otu01747	Otu01748	Otu01749	Otu01750	Otu01751	Otu01752	Otu01753	Otu01754	Otu01755	Otu01756	Otu01757	Otu01758	Otu01759	Otu01760	Otu01761	Otu01762	Otu01763	Otu01764	Otu01765	Otu01766	Otu01767	Otu01768	Otu01769	Otu01770	Otu01771	Otu01772	Otu01773	Otu01774	Otu01775	Otu01776	Otu01777	Otu01778	Otu01779	Otu01780	Otu01781	Otu01782	Otu01783	Otu01784	Otu01785	Otu01786	Otu01787	Otu01788	Otu01789	Otu01790	Otu01791	Otu01792	Otu01793	Otu01794	Otu01795	Otu01796	Otu01797	Otu01798	Otu01799	Otu01800	Otu01801	Otu01802	Otu01803	Otu01804	Otu01805	Otu01806	Otu01807	Otu01808	Otu01809	Otu01810	Otu01811	Otu01812	Otu01813	Otu01814	Otu01815	Otu01816	Otu01817	Otu01818	Otu01819	Otu01820	Otu01821	Otu01822	Otu01823	Otu01824	Otu01825	Otu01826	Otu01827	Otu01828	Otu01829	Otu01830	Otu01831	Otu01832	Otu01833	Otu01834	Otu01835	Otu01836	Otu01837	Otu01838	Otu01839	Otu01840	Otu01841	Otu01842	Otu01843	Otu01844	Otu01845	Otu01846	Otu01847	Otu01848	Otu01849	Otu01850	Otu01851	Otu01852	Otu01853	Otu01854	Otu01855	Otu01856	Otu01857	Otu01858	Otu01859	Otu01860	Otu01861	Otu01862	Otu01863	Otu01864	Otu01865	Otu01866	Otu01867	Otu01868	Otu01869	Otu01870	Otu01871	Otu01872	Otu01873	Otu01874	Otu01875	Otu01876	Otu01877	Otu01878	Otu01879	Otu01880	Otu01881	Otu01882	Otu01883	Otu01884	Otu01885	Otu01886	Otu01887	Otu01888	Otu01889	Otu01890	Otu01891	Otu01892	Otu01893	Otu01894	Otu01895	Otu01896	Otu01897	Otu01898	Otu01899	Otu01900	Otu01901	Otu01902	Otu01903	Otu01904	Otu01905	Otu01906	Otu01907	Otu01908	Otu01909	Otu01910	Otu01911	Otu01912	Otu01913	Otu01914	Otu01915	Otu01916	Otu01917	Otu01918	Otu01919	Otu01920	Otu01921	Otu01922	Otu01923	Otu01924	Otu01925	Otu01926	Otu01927	Otu01928	Otu01929	Otu01930	Otu01931	Otu01932	Otu01933	Otu01934	Otu01935	Otu01936	Otu01937	Otu01938	Otu01939	Otu01940	Otu01941	Otu01942	Otu01943	Otu01944	Otu01945	Otu01946	Otu01947	Otu01948	Otu01949	Otu01950	Otu01951	Otu01952	Otu01953	Otu01954	Otu01955	Otu01956	Otu01957	Otu01958	Otu01959	Otu01960	Otu01961	Otu01962	Otu01963	Otu01964	Otu01965	Otu01966	Otu01967	Otu01968	Otu01969	Otu01970	Otu01971	Otu01972	Otu01973	Otu01974	Otu01975	Otu01976	Otu01977	Otu01978	Otu01979	Otu01980	Otu01981	Otu01982	Otu01983	Otu01984	Otu01985	Otu01986	Otu01987	Otu01988	Otu01989	Otu01990	Otu01991	Otu01992	Otu01993	Otu01994	Otu01995	Otu01996	Otu01997	Otu01998	Otu01999	Otu02000	Otu02001	Otu02002	Otu02003	Otu02004	Otu02005	Otu02006	Otu02007	Otu02008	Otu02009	Otu02010	Otu02011	Otu02012	Otu02013	Otu02014	Otu02015	Otu02016	Otu02017	Otu02018	Otu02019	Otu02020	Otu02021	Otu02022	Otu02023	Otu02024	Otu02025	Otu02026	Otu02027	Otu02028	Otu02029	Otu02030	Otu02031	Otu02032	Otu02033	Otu02034	Otu02035	Otu02036	Otu02037	Otu02038	Otu02039	Otu02040	Otu02041	Otu02042	Otu02043	Otu02044	Otu02045	Otu02046	Otu02047	Otu02048	Otu02049	Otu02050	Otu02051	Otu02052	Otu02053	Otu02054	Otu02055	Otu02056	Otu02057	Otu02058	Otu02059	Otu02060	Otu02061	Otu02062	Otu02063	Otu02064	Otu02065	Otu02066	Otu02067	Otu02068	Otu02069	Otu02070	Otu02071	Otu02072	Otu02073	Otu02074	Otu02075	Otu02076	Otu02077	Otu02078	Otu02079	Otu02080	Otu02081	Otu02082	Otu02083	Otu02084	Otu02085	Otu02086	Otu02087	Otu02088	Otu02089	Otu02090	Otu02091	Otu02092	Otu02093	Otu02094	Otu02095	Otu02096	Otu02097	Otu02098	Otu02099	Otu02100	Otu02101	Otu02102	Otu02103	Otu02104	Otu02105	Otu02106	Otu02107	Otu02108	Otu02109	Otu02110	Otu02111	Otu02112	Otu02113	Otu02114	Otu02115	Otu02116	Otu02117	Otu02118	Otu02119	Otu02120	Otu02121	Otu02122	Otu02123	Otu02124	Otu02125	Otu02126	Otu02127	Otu02128	Otu02129	Otu02130	Otu02131	Otu02132	Otu02133	Otu02134	Otu02135	Otu02136	Otu02137	Otu02138	Otu02139	Otu02140	Otu02141	Otu02142	Otu02143	Otu02144	Otu02145	Otu02146	Otu02147	Otu02148	Otu02149	Otu02150	Otu02151	Otu02152	Otu02153	Otu02154	Otu02155	Otu02156	Otu02157	Otu02158	Otu02159	Otu02160	Otu02161	Otu02162	Otu02163	Otu02164	Otu02165	Otu02166	Otu02167	Otu02168	Otu02169	Otu02170	Otu02171	Otu02172	Otu02173	Otu02174	Otu02175	Otu02176	Otu02177	Otu02178	Otu02179	Otu02180	Otu02181	Otu02182	Otu02183	Otu02184	Otu02185	Otu02186	Otu02187	Otu02188	Otu02189	Otu02190	Otu02191	Otu02192	Otu02193	Otu02194	Otu02195	Otu02196	Otu02197	Otu02198	Otu02199	Otu02200	Otu02201	Otu02202	Otu02203	Otu02204	Otu02205	Otu02206	Otu02207	Otu02208	Otu02209	Otu02210	Otu02211	Otu02212	Otu02213	Otu02214	Otu02215	Otu02216	Otu02217	Otu02218	Otu02219	Otu02220	Otu02221	Otu02222	Otu02223	Otu02224	Otu02225	Otu02226	Otu02227	Otu02228	Otu02229	Otu02230	Otu02231	Otu02232	Otu02233	Otu02234	Otu02235	Otu02236	Otu02237	Otu02238	Otu02239	Otu02240	Otu02241	Otu02242	Otu02243	Otu02244	Otu02245	Otu02246	Otu02247	Otu02248	Otu02249	Otu02250	Otu02251	Otu02252	Otu02253	Otu02254	Otu02255	Otu02256	Otu02257	Otu02258	Otu02259	Otu02260	Otu02261	Otu02262	Otu02263	Otu02264	Otu02265	Otu02266	Otu02267	Otu02268	Otu02269	Otu02270	Otu02271	Otu02272	Otu02273	Otu02274	Otu02275	Otu02276	Otu02277	Otu02278	Otu02279	Otu02280	Otu02281	Otu02282	Otu02283	Otu02284	Otu02285	Otu02286	Otu02287	Otu02288	Otu02289	Otu02290	Otu02291	Otu02292	Otu02293	Otu02294	Otu02295	Otu02296	Otu02297	Otu02298	Otu02299	Otu02300	Otu02301	Otu02302	Otu02303	Otu02304	Otu02305	Otu02306	Otu02307	Otu02308	Otu02309	Otu02310	Otu02311	Otu02312	Otu02313	Otu02314	Otu02315	Otu02316	Otu02317	Otu02318	Otu02319	Otu02320	Otu02321	Otu02322	Otu02323	Otu02324	Otu02325	Otu02326	Otu02327	Otu02328	Otu02329	Otu02330	Otu02331	Otu02332	Otu02333	Otu02334	Otu02335	Otu02336	Otu02337	Otu02338	Otu02339	Otu02340	Otu02341	Otu02342	Otu02343	Otu02344	Otu02345	Otu02346	Otu02347	Otu02348	Otu02349	Otu02350	Otu02351	Otu02352	Otu02353	Otu02354	Otu02355	Otu02356	Otu02357	Otu02358	Otu02359	Otu02360	Otu02361	Otu02362	Otu02363	Otu02364	Otu02365	Otu02366	Otu02367	Otu02368	Otu02369	Otu02370	Otu02371	Otu02372	Otu02373	Otu02374	Otu02375	Otu02376	Otu02377	Otu02378	Otu02379	Otu02380	Otu02381	Otu02382	Otu02383	Otu02384	Otu02385	Otu02386	Otu02387	Otu02388	Otu02389	Otu02390	Otu02391	Otu02392	Otu02393	Otu02394	Otu02395	Otu02396	Otu02397	Otu02398	Otu02399	Otu02400	Otu02401	Otu02402	Otu02403	Otu02404	Otu02405	Otu02406	Otu02407	Otu02408	Otu02409	Otu02410	Otu02411	Otu02412	Otu02413	Otu02414	Otu02415	Otu02416	Otu02417	Otu02418	Otu02419	Otu02420	Otu02421	Otu02422	Otu02423	Otu02424	Otu02425	Otu02426	Otu02427	Otu02428	Otu02429	Otu02430	Otu02431	Otu02432	Otu02433	Otu02434	Otu02435	Otu02436	Otu02437	Otu02438	Otu02439	Otu02440	Otu02441	Otu02442	Otu02443	Otu02444	Otu02445	Otu02446	Otu02447	Otu02448	Otu02449	Otu02450	Otu02451	Otu02452	Otu02453	Otu02454	Otu02455	Otu02456	Otu02457	Otu02458	Otu02459	Otu02460	Otu02461	Otu02462	Otu02463	Otu02464	Otu02465	Otu02466	Otu02467	Otu02468	Otu02469	Otu02470	Otu02471	Otu02472	Otu02473	Otu02474	Otu02475	Otu02476	Otu02477	Otu02478	Otu02479	Otu02480	Otu02481	Otu02482	Otu02483	Otu02484	Otu02485	Otu02486	Otu02487	Otu02488	Otu02489	Otu02490	Otu02491	Otu02492	Otu02493	Otu02494	Otu02495	Otu02496	Otu02497	Otu02498	Otu02499	Otu02500	Otu02501	Otu02502	Otu02503	Otu02504	Otu02505	Otu02506	Otu02507	Otu02508	Otu02509	Otu02510	Otu02511	Otu02512	Otu02513	Otu02514	Otu02515	Otu02516	Otu02517	Otu02518	Otu02519	Otu02520	Otu02521	Otu02522	Otu02523	Otu02524	Otu02525	Otu02526	Otu02527	Otu02528	Otu02529	Otu02530	Otu02531	Otu02532	Otu02533	Otu02534	Otu02535	Otu02536	Otu02537	Otu02538	Otu02539	Otu02540	Otu02541	Otu02542	Otu02543	Otu02544	Otu02545	Otu02546	Otu02547	Otu02548	Otu02549	Otu02550	Otu02551	Otu02552	Otu02553	Otu02554	Otu02555	Otu02556	Otu02557	Otu02558	Otu02559	Otu02560	Otu02561	Otu02562	Otu02563	Otu02564	Otu02565	Otu02566	Otu02567	Otu02568	Otu02569	Otu02570	Otu02571	Otu02572	Otu02573	Otu02574	Otu02575	Otu02576	Otu02577	Otu02578	Otu02579	Otu02580	Otu02581	Otu02582	Otu02583	Otu02584	Otu02585	Otu02586	Otu02587	Otu02588	Otu02589	Otu02590	Otu02591	Otu02592	Otu02593	Otu02594	Otu02595	Otu02596	Otu02597	Otu02598	Otu02599	Otu02600	Otu02601	Otu02602	Otu02603	Otu02604	Otu02605	Otu02606	Otu02607	Otu02608	Otu02609	Otu02610	Otu02611	Otu02612	Otu02613	Otu02614	Otu02615	Otu02616	Otu02617	Otu02618	Otu02619	Otu02620	Otu02621	Otu02622	Otu02623	Otu02624	Otu02625	Otu02626	Otu02627	Otu02628	Otu02629	Otu02630	Otu02631	Otu02632	Otu02633	Otu02634	Otu02635	Otu02636	Otu02637	Otu02638	Otu02639	Otu02640	Otu02641	Otu02642	Otu02643	Otu02644	Otu02645	Otu02646	Otu02647	Otu02648	Otu02649	Otu02650	Otu02651	Otu02652	Otu02653	Otu02654	Otu02655	Otu02656	Otu02657	Otu02658	Otu02659	Otu02660	Otu02661	Otu02662	Otu02663	Otu02664	Otu02665	Otu02666	Otu02667	Otu02668	Otu02669	Otu02670	Otu02671	Otu02672	Otu02673	Otu02674	Otu02675	Otu02676	Otu02677	Otu02678	Otu02679	Otu02680	Otu02681	Otu02682	Otu02683	Otu02684	Otu02685	Otu02686	Otu02687	Otu02688	Otu02689	Otu02690	Otu02691	Otu02692	Otu02693	Otu02694	Otu02695	Otu02696	Otu02697	Otu02698	Otu02699	Otu02700	Otu02701	Otu02702	Otu02703	Otu02704	Otu02705	Otu02706	Otu02707	Otu02708	Otu02709	Otu02710	Otu02711	Otu02712	Otu02713	Otu02714	Otu02715	Otu02716	Otu02717	Otu02718	Otu02719	Otu02720	Otu02721	Otu02722	Otu02723	Otu02724	Otu02725	Otu02726	Otu02727	Otu02728	Otu02729	Otu02730	Otu02731	Otu02732	Otu02733	Otu02734	Otu02735	Otu02736	Otu02737	Otu02738	Otu02739	Otu02740	Otu02741	Otu02742	Otu02743	Otu02744	Otu02745	Otu02746	Otu02747	Otu02748	Otu02749	Otu02750	Otu02751	Otu02752	Otu02753	Otu02754	Otu02755	Otu02756	Otu02757	Otu02758	Otu02759	Otu02760	Otu02761	Otu02762	Otu02763	Otu02764	Otu02765	Otu02766	Otu02767	Otu02768	Otu02769	Otu02770	Otu02771	Otu02772	Otu02773	Otu02774	Otu02775	Otu02776	Otu02777	Otu02778	Otu02779	Otu02780	Otu02781	Otu02782	Otu02783	Otu02784	Otu02785	Otu02786	Otu02787	Otu02788	Otu02789	Otu02790	Otu02791	Otu02792	Otu02793	Otu02794	Otu02795	Otu02796	Otu02797	Otu02798	Otu02799	Otu02800	Otu02801	Otu02802	Otu02803	Otu02804	Otu02805	Otu02806	Otu02807	Otu02808	Otu02809	Otu02810	Otu02811	Otu02812	Otu02813	Otu02814	Otu02815	Otu02816	Otu02817	Otu02818	Otu02819	Otu02820	Otu02821	Otu02822	Otu02823	Otu02824	Otu02825	Otu02826	Otu02827	Otu02828	Otu02829	Otu02830	Otu02831	Otu02832	Otu02833	Otu02834	Otu02835	Otu02836	Otu02837	Otu02838	Otu02839	Otu02840	Otu02841	Otu02842	Otu02843	Otu02844	Otu02845	Otu02846	Otu02847	Otu02848	Otu02849	Otu02850	Otu02851	Otu02852	Otu02853	Otu02854	Otu02855	Otu02856	Otu02857	Otu02858	Otu02859	Otu02860	Otu02861	Otu02862	Otu02863	Otu02864	Otu02865	Otu02866	Otu02867	Otu02868	Otu02869	Otu02870	Otu02871	Otu02872	Otu02873	Otu02874	Otu02875	Otu02876	Otu02877	Otu02878	Otu02879	Otu02880	Otu02881	Otu02882	Otu02883	Otu02884	Otu02885	Otu02886	Otu02887	Otu02888	Otu02889	Otu02890	Otu02891	Otu02892	Otu02893	Otu02894	Otu02895	Otu02896	Otu02897	Otu02898	Otu02899	Otu02900	Otu02901	Otu02902	Otu02903	Otu02904	Otu02905	Otu02906	Otu02907	Otu02908	Otu02909	Otu02910	Otu02911	Otu02912	Otu02913	Otu02914	Otu02915	Otu02916	Otu02917	Otu02918	Otu02919	Otu02920	Otu02921	Otu02922	Otu02923	Otu02924	Otu02925	Otu02926	Otu02927	Otu02928	Otu02929	Otu02930	Otu02931	Otu02932	Otu02933	Otu02934	Otu02935	Otu02936	Otu02937	Otu02938	Otu02939	Otu02940	Otu02941	Otu02942	Otu02943	Otu02944	Otu02945	Otu02946	Otu02947	Otu02948	Otu02949	Otu02950	Otu02951	Otu02952	Otu02953	Otu02954	Otu02955	Otu02956	Otu02957	Otu02958	Otu02959	Otu02960	Otu02961	Otu02962	Otu02963	Otu02964	Otu02965	Otu02966	Otu02967	Otu02968	Otu02969	Otu02970	Otu02971	Otu02972	Otu02973	Otu02974	Otu02975	Otu02976	Otu02977	Otu02978	Otu02979	Otu02980	Otu02981	Otu02982	Otu02983	Otu02984	Otu02985	Otu02986	Otu02987	Otu02988	Otu02989	Otu02990	Otu02991	Otu02992	Otu02993	Otu02994	Otu02995	Otu02996	Otu02997	Otu02998	Otu02999	Otu03000	Otu03001	Otu03002	Otu03003	Otu03004	Otu03005	Otu03006	Otu03007	Otu03008	Otu03009	Otu03010	Otu03011	Otu03012	Otu03013	Otu03014	Otu03015	Otu03016	Otu03017	Otu03018	Otu03019	Otu03020	Otu03021	Otu03022	Otu03023	Otu03024	Otu03025	Otu03026	Otu03027	Otu03028	Otu03029	Otu03030	Otu03031	Otu03032	Otu03033	Otu03034	Otu03035	Otu03036	Otu03037	Otu03038	Otu03039	Otu03040	Otu03041	Otu03042	Otu03043	Otu03044	Otu03045	Otu03046	Otu03047	Otu03048	Otu03049	Otu03050	Otu03051	Otu03052	Otu03053	Otu03054	Otu03055	Otu03056	Otu03057	Otu03058	Otu03059	Otu03060	Otu03061	Otu03062	Otu03063	Otu03064	Otu03065	Otu03066	Otu03067	Otu03068	Otu03069	Otu03070	Otu03071	Otu03072	Otu03073	Otu03074	Otu03075	Otu03076	Otu03077	Otu03078	Otu03079	Otu03080	Otu03081	Otu03082	Otu03083	Otu03084	Otu03085	Otu03086	Otu03087	Otu03088	Otu03089	Otu03090	Otu03091	Otu03092	Otu03093	Otu03094	Otu03095	Otu03096	Otu03097	Otu03098	Otu03099	Otu03100	Otu03101	Otu03102	Otu03103	Otu03104	Otu03105	Otu03106	Otu03107	Otu03108	Otu03109	Otu03110	Otu03111	Otu03112	Otu03113	Otu03114	Otu03115	Otu03116	Otu03117	Otu03118	Otu03119	Otu03120	Otu03121	Otu03122	Otu03123	Otu03124	Otu03125	Otu03126	Otu03127	Otu03128	Otu03129	Otu03130	Otu03131	Otu03132	Otu03133	Otu03134	Otu03135	Otu03136	Otu03137	Otu03138	Otu03139	Otu03140	Otu03141	Otu03142	Otu03143	Otu03144	Otu03145	Otu03146	Otu03147	Otu03148	Otu03149	Otu03150	Otu03151	Otu03152	Otu03153	Otu03154	Otu03155	Otu03156	Otu03157	Otu03158	Otu03159	Otu03160	Otu03161	Otu03162	Otu03163	Otu03164	Otu03165	Otu03166	Otu03167	Otu03168	Otu03169	Otu03170	Otu03171	Otu03172	Otu03173	Otu03174	Otu03175	Otu03176	Otu03177	Otu03178	Otu03179	Otu03180	Otu03181	Otu03182	Otu03183	Otu03184	Otu03185	Otu03186	Otu03187	Otu03188	Otu03189	Otu03190	Otu03191	Otu03192	Otu03193	Otu03194	Otu03195	Otu03196	Otu03197	Otu03198	Otu03199	Otu03200	Otu03201	Otu03202	Otu03203	Otu03204	Otu03205	Otu03206	Otu03207	Otu03208	Otu03209	Otu03210	Otu03211	Otu03212	Otu03213	Otu03214	Otu03215	Otu03216	Otu03217	Otu03218	Otu03219	Otu03220	Otu03221	Otu03222	Otu03223	Otu03224	Otu03225	Otu03226	Otu03227	Otu03228	Otu03229	Otu03230	Otu03231	Otu03232	Otu03233	Otu03234	Otu03235	Otu03236	Otu03237	Otu03238	Otu03239	Otu03240	Otu03241	Otu03242	Otu03243	Otu03244	Otu03245	Otu03246	Otu03247	Otu03248	Otu03249	Otu03250	Otu03251	Otu03252	Otu03253	Otu03254	Otu03255	Otu03256	Otu03257	Otu03258	Otu03259	Otu03260	Otu03261	Otu03262	Otu03263	Otu03264	Otu03265	Otu03266	Otu03267	Otu03268	Otu03269	Otu03270	Otu03271	Otu03272	Otu03273	Otu03274	Otu03275	Otu03276	Otu03277	Otu03278	Otu03279	Otu03280	Otu03281	Otu03282	Otu03283	Otu03284	Otu03285	Otu03286	Otu03287	Otu03288	Otu03289	Otu03290	Otu03291	Otu03292	Otu03293	Otu03294	Otu03295	Otu03296	Otu03297	Otu03298	Otu03299	Otu03300	Otu03301	Otu03302	Otu03303	Otu03304	Otu03305	Otu03306	Otu03307	Otu03308	Otu03309	Otu03310	Otu03311	Otu03312	Otu03313	Otu03314	Otu03315	Otu03316	Otu03317	Otu03318	Otu03319	Otu03320	Otu03321	Otu03322	Otu03323	Otu03324	Otu03325	Otu03326	Otu03327	Otu03328	Otu03329	Otu03330	Otu03331	Otu03332	Otu03333	Otu03334	Otu03335	Otu03336	Otu03337	Otu03338	Otu03339	Otu03340	Otu03341	Otu03342	Otu03343	Otu03344	Otu03345	Otu03346	Otu03347	Otu03348	Otu03349	Otu03350	Otu03351	Otu03352	Otu03353	Otu03354	Otu03355	Otu03356	Otu03357	Otu03358	Otu03359	Otu03360	Otu03361	Otu03362	Otu03363	Otu03364	Otu03365	Otu03366	Otu03367	Otu03368	Otu03369	Otu03370	Otu03371	Otu03372	Otu03373	Otu03374	Otu03375	Otu03376	Otu03377	Otu03378	Otu03379	Otu03380	Otu03381	Otu03382	Otu03383	Otu03384	Otu03385	Otu03386	Otu03387	Otu03388	Otu03389	Otu03390	Otu03391	Otu03392	Otu03393	Otu03394	Otu03395	Otu03396	Otu03397	Otu03398	Otu03399	Otu03400	Otu03401	Otu03402	Otu03403	Otu03404	Otu03405	Otu03406	Otu03407	Otu03408	Otu03409	Otu03410	Otu03411	Otu03412	Otu03413	Otu03414	Otu03415	Otu03416	Otu03417	Otu03418	Otu03419	Otu03420	Otu03421	Otu03422	Otu03423	Otu03424	Otu03425	Otu03426	Otu03427	Otu03428	Otu03429	Otu03430	Otu03431	Otu03432	Otu03433	Otu03434	Otu03435	Otu03436	Otu03437	Otu03438	Otu03439	Otu03440	Otu03441	Otu03442	Otu03443	Otu03444	Otu03445	Otu03446	Otu03447	Otu03448	Otu03449	Otu03450	Otu03451	Otu03452	Otu03453	Otu03454	Otu03455	Otu03456	Otu03457	Otu03458	Otu03459	Otu03460	Otu03461	Otu03462	Otu03463	Otu03464	Otu03465	Otu03466	Otu03467	Otu03468	Otu03469	Otu03470	Otu03471	Otu03472	Otu03473	Otu03474	Otu03475	Otu03476	Otu03477	Otu03478	Otu03479	Otu03480	Otu03481	Otu03482	Otu03483	Otu03484	Otu03485	Otu03486	Otu03487	Otu03488	Otu03489	Otu03490	Otu03491	Otu03492	Otu03493	Otu03494	Otu03495	Otu03496	Otu03497	Otu03498	Otu03499	Otu03500	Otu03501	Otu03502	Otu03503	Otu03504	Otu03505	Otu03506	Otu03507	Otu03508	Otu03509	Otu03510	Otu03511	Otu03512	Otu03513	Otu03514	Otu03515	Otu03516	Otu03517	Otu03518	Otu03519	Otu03520	Otu03521	Otu03522	Otu03523	Otu03524	Otu03525	Otu03526	Otu03527	Otu03528	Otu03529	Otu03530	Otu03531	Otu03532	Otu03533	Otu03534	Otu03535	Otu03536	Otu03537	Otu03538	Otu03539	Otu03540	Otu03541	Otu03542	Otu03543	Otu03544	Otu03545	Otu03546	Otu03547	Otu03548	Otu03549	Otu03550	Otu03551	Otu03552	Otu03553	Otu03554	Otu03555	Otu03556	Otu03557	Otu03558	Otu03559	Otu03560	Otu03561	Otu03562	Otu03563	Otu03564	Otu03565	Otu03566	Otu03567	Otu03568	Otu03569	Otu03570	Otu03571	Otu03572	Otu03573	Otu03574	Otu03575	Otu03576	Otu03577	Otu03578	Otu03579	Otu03580	Otu03581	Otu03582	Otu03583	Otu03584	Otu03585	Otu03586	Otu03587	Otu03588	Otu03589	Otu03590	Otu03591	Otu03592	Otu03593	Otu03594	Otu03595	Otu03596	Otu03597	Otu03598	Otu03599	Otu03600	Otu03601	Otu03602	Otu03603	Otu03604	Otu03605	Otu03606	Otu03607	Otu03608	Otu03609	Otu03610	Otu03611	Otu03612	Otu03613	Otu03614	Otu03615	Otu03616	Otu03617	Otu03618	Otu03619	Otu03620	Otu03621	Otu03622	Otu03623	Otu03624	Otu03625	Otu03626	Otu03627	Otu03628	Otu03629	Otu03630	Otu03631	Otu03632	Otu03633	Otu03634	Otu03635	Otu03636	Otu03637	Otu03638	Otu03639	Otu03640	Otu03641	Otu03642	Otu03643	Otu03644	Otu03645	Otu03646	Otu03647	Otu03648	Otu03649	Otu03650	Otu03651	Otu03652	Otu03653	Otu03654	Otu03655	Otu03656	Otu03657	Otu03658	Otu03659	Otu03660	Otu03661	Otu03662	Otu03663	Otu03664	Otu03665	Otu03666	Otu03667	Otu03668	Otu03669	Otu03670	Otu03671	Otu03672	Otu03673	Otu03674	Otu03675	Otu03676	Otu03677	Otu03678	Otu03679	Otu03680	Otu03681	Otu03682	Otu03683	Otu03684	Otu03685	Otu03686	Otu03687	Otu03688	Otu03689	Otu03690	Otu03691	Otu03692	Otu03693	Otu03694	Otu03695	Otu03696	Otu03697	Otu03698	Otu03699	Otu03700	Otu03701	Otu03702	Otu03703	Otu03704	Otu03705	Otu03706	Otu03707	Otu03708	Otu03709	Otu03710	Otu03711	Otu03712	Otu03713	Otu03714	Otu03715	Otu03716	Otu03717	Otu03718	Otu03719	Otu03720	Otu03721	Otu03722	Otu03723	Otu03724	Otu03725	Otu03726	Otu03727	Otu03728	Otu03729	Otu03730	Otu03731	Otu03732	Otu03733	Otu03734	Otu03735	Otu03736	Otu03737	Otu03738	Otu03739	Otu03740	Otu03741	Otu03742	Otu03743	Otu03744	Otu03745	Otu03746	Otu03747	Otu03748	Otu03749	Otu03750	Otu03751	Otu03752	Otu03753	Otu03754	Otu03755	Otu03756	Otu03757	Otu03758	Otu03759	Otu03760	Otu03761	Otu03762	Otu03763	Otu03764	Otu03765	Otu03766	Otu03767	Otu03768	Otu03769	Otu03770	Otu03771	Otu03772	Otu03773	Otu03774	Otu03775	Otu03776	Otu03777	Otu03778	Otu03779	Otu03780	Otu03781	Otu03782	Otu03783	Otu03784	Otu03785	Otu03786	Otu03787	Otu03788	Otu03789	Otu03790	Otu03791	Otu03792	Otu03793	Otu03794	Otu03795	Otu03796	Otu03797	Otu03798	Otu03799	Otu03800	Otu03801	Otu03802	Otu03803	Otu03804	Otu03805	Otu03806	Otu03807	Otu03808	Otu03809	Otu03810	Otu03811	Otu03812	Otu03813	Otu03814	Otu03815	Otu03816	Otu03817	Otu03818	Otu03819	Otu03820	Otu03821	Otu03822	Otu03823	Otu03824	Otu03825	Otu03826	Otu03827	Otu03828	Otu03829	Otu03830	Otu03831	Otu03832	Otu03833	Otu03834	Otu03835	Otu03836	Otu03837	Otu03838	Otu03839	Otu03840	Otu03841	Otu03842	Otu03843	Otu03844	Otu03845	Otu03846	Otu03847	Otu03848	Otu03849	Otu03850	Otu03851	Otu03852	Otu03853	Otu03854	Otu03855	Otu03856	Otu03857	Otu03858	Otu03859	Otu03860	Otu03861	Otu03862	Otu03863	Otu03864	Otu03865	Otu03866	Otu03867	Otu03868	Otu03869	Otu03870	Otu03871	Otu03872	Otu03873	Otu03874	Otu03875	Otu03876	Otu03877	Otu03878	Otu03879	Otu03880	Otu03881	Otu03882	Otu03883	Otu03884	Otu03885	Otu03886	Otu03887	Otu03888	Otu03889	Otu03890	Otu03891	Otu03892	Otu03893	Otu03894	Otu03895	Otu03896	Otu03897	Otu03898	Otu03899	Otu03900	Otu03901	Otu03902	Otu03903	Otu03904	Otu03905	Otu03906	Otu03907	Otu03908	Otu03909	Otu03910	Otu03911	Otu03912	Otu03913	Otu03914	Otu03915	Otu03916	Otu03917	Otu03918	Otu03919	Otu03920	Otu03921	Otu03922	Otu03923	Otu03924	Otu03925	Otu03926	Otu03927	Otu03928	Otu03929	Otu03930	Otu03931	Otu03932	Otu03933	Otu03934	Otu03935	Otu03936	Otu03937	Otu03938	Otu03939	Otu03940	Otu03941	Otu03942	Otu03943	Otu03944	Otu03945	Otu03946	Otu03947	Otu03948	Otu03949	Otu03950	Otu03951	Otu03952	Otu03953	Otu03954	Otu03955	Otu03956	Otu03957	Otu03958	Otu03959	Otu03960	Otu03961	Otu03962	Otu03963	Otu03964	Otu03965	Otu03966	Otu03967	Otu03968	Otu03969	Otu03970	Otu03971	Otu03972	Otu03973	Otu03974	Otu03975	Otu03976	Otu03977	Otu03978	Otu03979	Otu03980	Otu03981	Otu03982	Otu03983	Otu03984	Otu03985	Otu03986	Otu03987	Otu03988	Otu03989	Otu03990	Otu03991	Otu03992	Otu03993	Otu03994	Otu03995	Otu03996	Otu03997	Otu03998	Otu03999	Otu04000	Otu04001	Otu04002	Otu04003	Otu04004	Otu04005	Otu04006	Otu04007	Otu04008	Otu04009	Otu04010	Otu04011	Otu04012	Otu04013	Otu04014	Otu04015	Otu04016	Otu04017	Otu04018	Otu04019	Otu04020	Otu04021	Otu04022	Otu04023	Otu04024	Otu04025	Otu04026	Otu04027	Otu04028	Otu04029	Otu04030	Otu04031	Otu04032	Otu04033	Otu04034	Otu04035	Otu04036	Otu04037	Otu04038	Otu04039	Otu04040	Otu04041	Otu04042	Otu04043	Otu04044	Otu04045	Otu04046	Otu04047	Otu04048	Otu04049	Otu04050	Otu04051	Otu04052	Otu04053	Otu04054	Otu04055	Otu04056	Otu04057	Otu04058	Otu04059	Otu04060	Otu04061	Otu04062	Otu04063	Otu04064	Otu04065	Otu04066	Otu04067	Otu04068	Otu04069	Otu04070	Otu04071	Otu04072	Otu04073	Otu04074	Otu04075	Otu04076	Otu04077	Otu04078	Otu04079	Otu04080	Otu04081	Otu04082	Otu04083	Otu04084	Otu04085	Otu04086	Otu04087	Otu04088	Otu04089	Otu04090	Otu04091	Otu04092	Otu04093	Otu04094	Otu04095	Otu04096	Otu04097	Otu04098	Otu04099	Otu04100	Otu04101	Otu04102	Otu04103	Otu04104	Otu04105	Otu04106	Otu04107	Otu04108	Otu04109	Otu04110	Otu04111	Otu04112	Otu04113	Otu04114	Otu04115	Otu04116	Otu04117	Otu04118	Otu04119	Otu04120	Otu04121	Otu04122	Otu04123	Otu04124	Otu04125	Otu04126	Otu04127	Otu04128	Otu04129	Otu04130	Otu04131	Otu04132	Otu04133	Otu04134	Otu04135	Otu04136	Otu04137	Otu04138	Otu04139	Otu04140	Otu04141	Otu04142	Otu04143	Otu04144	Otu04145	Otu04146	Otu04147	Otu04148	Otu04149	Otu04150	Otu04151	Otu04152	Otu04153	Otu04154	Otu04155	Otu04156	Otu04157	Otu04158	Otu04159	Otu04160	Otu04161	Otu04162	Otu04163	Otu04164	Otu04165	Otu04166	Otu04167	Otu04168	Otu04169	Otu04170	Otu04171	Otu04172	Otu04173	Otu04174	Otu04175	Otu04176	Otu04177	Otu04178	Otu04179	Otu04180	Otu04181	Otu04182	Otu04183	Otu04184	Otu04185	Otu04186	Otu04187	Otu04188	Otu04189	Otu04190	Otu04191	Otu04192	Otu04193	Otu04194	Otu04195	Otu04196	Otu04197	Otu04198	Otu04199	Otu04200	Otu04201	Otu04202	Otu04203	Otu04204	Otu04205	Otu04206	Otu04207	Otu04208	Otu04209	Otu04210	Otu04211	Otu04212	Otu04213	Otu04214	Otu04215	Otu04216	Otu04217	Otu04218	Otu04219	Otu04220	Otu04221	Otu04222	Otu04223	Otu04224	Otu04225	Otu04226	Otu04227	Otu04228	Otu04229	Otu04230	Otu04231	Otu04232	Otu04233	Otu04234	Otu04235	Otu04236	Otu04237	Otu04238	Otu04239	Otu04240	Otu04241	Otu04242	Otu04243	Otu04244	Otu04245	Otu04246	Otu04247	Otu04248	Otu04249	Otu04250	Otu04251	Otu04252	Otu04253	Otu04254	Otu04255	Otu04256	Otu04257	Otu04258	Otu04259	Otu04260	Otu04261	Otu04262	Otu04263	Otu04264	Otu04265	Otu04266	Otu04267	Otu04268	Otu04269	Otu04270	Otu04271	Otu04272	Otu04273	Otu04274	Otu04275	Otu04276	Otu04277	Otu04278	Otu04279	Otu04280	Otu04281	Otu04282	Otu04283	Otu04284	Otu04285	Otu04286	Otu04287	Otu04288	Otu04289	Otu04290	Otu04291	Otu04292	Otu04293	Otu04294	Otu04295	Otu04296	Otu04297	Otu04298	Otu04299	Otu04300	Otu04301	Otu04302	Otu04303	Otu04304	Otu04305	Otu04306	Otu04307	Otu04308	Otu04309	Otu04310	Otu04311	Otu04312	Otu04313	Otu04314	Otu04315	Otu04316	Otu04317	Otu04318	Otu04319	Otu04320	Otu04321	Otu04322	Otu04323	Otu04324	Otu04325	Otu04326	Otu04327	Otu04328	Otu04329	Otu04330	Otu04331	Otu04332	Otu04333	Otu04334	Otu04335	Otu04336	Otu04337	Otu04338	Otu04339	Otu04340	Otu04341	Otu04342	Otu04343	Otu04344	Otu04345	Otu04346	Otu04347	Otu04348	Otu04349	Otu04350	Otu04351	Otu04352	Otu04353	Otu04354	Otu04355	Otu04356	Otu04357	Otu04358	Otu04359	Otu04360	Otu04361	Otu04362	Otu04363	Otu04364	Otu04365	Otu04366	Otu04367	Otu04368	Otu04369	Otu04370	Otu04371	Otu04372	Otu04373	Otu04374	Otu04375	Otu04376	Otu04377	Otu04378	Otu04379	Otu04380	Otu04381	Otu04382	Otu04383	Otu04384	Otu04385	Otu04386	Otu04387	Otu04388	Otu04389	Otu04390	Otu04391	Otu04392	Otu04393	Otu04394	Otu04395	Otu04396	Otu04397	Otu04398	Otu04399	Otu04400	Otu04401	Otu04402	Otu04403	Otu04404	Otu04405	Otu04406	Otu04407	Otu04408	Otu04409	Otu04410	Otu04411	Otu04412	Otu04413	Otu04414	Otu04415	Otu04416	Otu04417	Otu04418	Otu04419	Otu04420	Otu04421	Otu04422	Otu04423	Otu04424	Otu04425	Otu04426	Otu04427	Otu04428	Otu04429	Otu04430	Otu04431	Otu04432	Otu04433	Otu04434	Otu04435	Otu04436	Otu04437	Otu04438	Otu04439	Otu04440	Otu04441	Otu04442	Otu04443	Otu04444	Otu04445	Otu04446	Otu04447	Otu04448	Otu04449	Otu04450	Otu04451	Otu04452	Otu04453	Otu04454	Otu04455	Otu04456	Otu04457	Otu04458	Otu04459	Otu04460	Otu04461	Otu04462	Otu04463	Otu04464	Otu04465	Otu04466	Otu04467	Otu04468	Otu04469	Otu04470	Otu04471	Otu04472	Otu04473	Otu04474	Otu04475	Otu04476	Otu04477	Otu04478	Otu04479	Otu04480	Otu04481	Otu04482	Otu04483	Otu04484	Otu04485	Otu04486	Otu04487	Otu04488	Otu04489	Otu04490	Otu04491	Otu04492	Otu04493	Otu04494	Otu04495	Otu04496	Otu04497	Otu04498	Otu04499	Otu04500	Otu04501	Otu04502	Otu04503	Otu04504	Otu04505	Otu04506	Otu04507	Otu04508	Otu04509	Otu04510	Otu04511	Otu04512	Otu04513	Otu04514	Otu04515	Otu04516	Otu04517	Otu04518	Otu04519	Otu04520	Otu04521	Otu04522	Otu04523	Otu04524	Otu04525	Otu04526	Otu04527	Otu04528	Otu04529	Otu04530	Otu04531	Otu04532	Otu04533	Otu04534	Otu04535	Otu04536	Otu04537	Otu04538	Otu04539	Otu04540	Otu04541	Otu04542	Otu04543	Otu04544	Otu04545	Otu04546	Otu04547	Otu04548	Otu04549	Otu04550	Otu04551	Otu04552	Otu04553	Otu04554	Otu04555	Otu04556	Otu04557	Otu04558	Otu04559	Otu04560	Otu04561	Otu04562	Otu04563	Otu04564	Otu04565	Otu04566	Otu04567	Otu04568	Otu04569	Otu04570	Otu04571	Otu04572	Otu04573	Otu04574	Otu04575	Otu04576	Otu04577	Otu04578	Otu04579	Otu04580	Otu04581	Otu04582	Otu04583	Otu04584	Otu04585	Otu04586	Otu04587	Otu04588	Otu04589	Otu04590	Otu04591	Otu04592	Otu04593	Otu04594	Otu04595	Otu04596	Otu04597	Otu04598	Otu04599	Otu04600	Otu04601	Otu04602	Otu04603	Otu04604	Otu04605	Otu04606	Otu04607	Otu04608	Otu04609	Otu04610	Otu04611	Otu04612	Otu04613	Otu04614	Otu04615	Otu04616	Otu04617	Otu04618	Otu04619	Otu04620	Otu04621	Otu04622	Otu04623	Otu04624	Otu04625	Otu04626	Otu04627	Otu04628	Otu04629	Otu04630	Otu04631	Otu04632	Otu04633	Otu04634	Otu04635	Otu04636	Otu04637	Otu04638	Otu04639	Otu04640	Otu04641	Otu04642	Otu04643	Otu04644	Otu04645	Otu04646	Otu04647	Otu04648	Otu04649	Otu04650	Otu04651	Otu04652	Otu04653	Otu04654	Otu04655	Otu04656	Otu04657	Otu04658	Otu04659	Otu04660	Otu04661	Otu04662	Otu04663	Otu04664	Otu04665	Otu04666	Otu04667	Otu04668	Otu04669	Otu04670	Otu04671	Otu04672	Otu04673	Otu04674	Otu04675	Otu04676	Otu04677	Otu04678	Otu04679	Otu04680	Otu04681	Otu04682	Otu04683	Otu04684	Otu04685	Otu04686	Otu04687	Otu04688	Otu04689	Otu04690	Otu04691	Otu04692	Otu04693	Otu04694	Otu04695	Otu04696	Otu04697	Otu04698	Otu04699	Otu04700	Otu04701	Otu04702	Otu04703	Otu04704	Otu04705	Otu04706	Otu04707	Otu04708	Otu04709	Otu04710	Otu04711	Otu04712	Otu04713	Otu04714	Otu04715	Otu04716	Otu04717	Otu04718	Otu04719	Otu04720	Otu04721	Otu04722	Otu04723	Otu04724	Otu04725	Otu04726	Otu04727	Otu04728	Otu04729	Otu04730	Otu04731	Otu04732	Otu04733	Otu04734	Otu04735	Otu04736	Otu04737	Otu04738	Otu04739	Otu04740	Otu04741	Otu04742	Otu04743	Otu04744	Otu04745	Otu04746	Otu04747	Otu04748	Otu04749	Otu04750	Otu04751	Otu04752	Otu04753	Otu04754	Otu04755	Otu04756	Otu04757	Otu04758	Otu04759	Otu04760	Otu04761	Otu04762	Otu04763	Otu04764	Otu04765	Otu04766	Otu04767	Otu04768	Otu04769	Otu04770	Otu04771	Otu04772	Otu04773	Otu04774	Otu04775	Otu04776	Otu04777	Otu04778	Otu04779	Otu04780	Otu04781	Otu04782	Otu04783	Otu04784	Otu04785	Otu04786	Otu04787	Otu04788	Otu04789	Otu04790	Otu04791	Otu04792	Otu04793	Otu04794	Otu04795	Otu04796	Otu04797	Otu04798	Otu04799	Otu04800	Otu04801	Otu04802	Otu04803	Otu04804	Otu04805	Otu04806	Otu04807	Otu04808	Otu04809	Otu04810	Otu04811	Otu04812	Otu04813	Otu04814	Otu04815	Otu04816	Otu04817	Otu04818	Otu04819	Otu04820	Otu04821	Otu04822	Otu04823	Otu04824	Otu04825	Otu04826	Otu04827	Otu04828	Otu04829	Otu04830	Otu04831	Otu04832	Otu04833	Otu04834	Otu04835	Otu04836	Otu04837	Otu04838	Otu04839	Otu04840	Otu04841	Otu04842	Otu04843	Otu04844	Otu04845	Otu04846	Otu04847	Otu04848	Otu04849	Otu04850	Otu04851	Otu04852	Otu04853	Otu04854	Otu04855	Otu04856	Otu04857	Otu04858	Otu04859	Otu04860	Otu04861	Otu04862	Otu04863	Otu04864	Otu04865	Otu04866	Otu04867	Otu04868	Otu04869	Otu04870	Otu04871	Otu04872	Otu04873	Otu04874	Otu04875	Otu04876	Otu04877	Otu04878	Otu04879	Otu04880	Otu04881	Otu04882	Otu04883	Otu04884	Otu04885	Otu04886	Otu04887	Otu04888	Otu04889	Otu04890	Otu04891	Otu04892	Otu04893	Otu04894	Otu04895	Otu04896	Otu04897	Otu04898	Otu04899	Otu04900	Otu04901	Otu04902	Otu04903	Otu04904	Otu04905	Otu04906	Otu04907	Otu04908	Otu04909	Otu04910	Otu04911	Otu04912	Otu04913	Otu04914	Otu04915	Otu04916	Otu04917	Otu04918	Otu04919	Otu04920	Otu04921	Otu04922	Otu04923	Otu04924	Otu04925	Otu04926	Otu04927	Otu04928	Otu04929	Otu04930	Otu04931	Otu04932	Otu04933	Otu04934	Otu04935	Otu04936	Otu04937	Otu04938	Otu04939	Otu04940	Otu04941	Otu04942	Otu04943	Otu04944	Otu04945	Otu04946	Otu04947	Otu04948	Otu04949	Otu04950	Otu04951	Otu04952	Otu04953	Otu04954	Otu04955	Otu04956	Otu04957	Otu04958	Otu04959	Otu04960	Otu04961	Otu04962	Otu04963	Otu04964	Otu04965	Otu04966	Otu04967	Otu04968	Otu04969	Otu04970	Otu04971	Otu04972	Otu04973	Otu04974	Otu04975	Otu04976	Otu04977	Otu04978	Otu04979	Otu04980	Otu04981	Otu04982	Otu04983	Otu04984	Otu04985	Otu04986	Otu04987	Otu04988	Otu04989	Otu04990	Otu04991	Otu04992	Otu04993	Otu04994	Otu04995	Otu04996	Otu04997	Otu04998	Otu04999	Otu05000	Otu05001	Otu05002	Otu05003	Otu05004	Otu05005	Otu05006	Otu05007	Otu05008	Otu05009	Otu05010	Otu05011	Otu05012	Otu05013	Otu05014	Otu05015	Otu05016	Otu05017	Otu05018	Otu05019	Otu05020	Otu05021	Otu05022	Otu05023	Otu05024	Otu05025	Otu05026	Otu05027	Otu05028	Otu05029	Otu05030	Otu05031	Otu05032	Otu05033	Otu05034	Otu05035	Otu05036	Otu05037	Otu05038	Otu05039	Otu05040	Otu05041	Otu05042	Otu05043	Otu05044	Otu05045	Otu05046	Otu05047	Otu05048	Otu05049	Otu05050	Otu05051	Otu05052	Otu05053	Otu05054	Otu05055	Otu05056	Otu05057	Otu05058	Otu05059	Otu05060	Otu05061	Otu05062	Otu05063	Otu05064	Otu05065	Otu05066	Otu05067	Otu05068	Otu05069	Otu05070	Otu05071	Otu05072	Otu05073	Otu05074	Otu05075	Otu05076	Otu05077	Otu05078	Otu05079	Otu05080	Otu05081	Otu05082	Otu05083	Otu05084	Otu05085	Otu05086	Otu05087	Otu05088	Otu05089	Otu05090	Otu05091	Otu05092	Otu05093	Otu05094	Otu05095	Otu05096	Otu05097	Otu05098	Otu05099	Otu05100	Otu05101	Otu05102	Otu05103	Otu05104	Otu05105	Otu05106	Otu05107	Otu05108	Otu05109	Otu05110	Otu05111	Otu05112	Otu05113	Otu05114	Otu05115	Otu05116	Otu05117	Otu05118	Otu05119	Otu05120	Otu05121	Otu05122	Otu05123	Otu05124	Otu05125	Otu05126	Otu05127	Otu05128	Otu05129	Otu05130	Otu05131	Otu05132	Otu05133	Otu05134	Otu05135	Otu05136	Otu05137	Otu05138	Otu05139	Otu05140	Otu05141	Otu05142	Otu05143	Otu05144	Otu05145	Otu05146	Otu05147	Otu05148	Otu05149	Otu05150	Otu05151	Otu05152	Otu05153	Otu05154	Otu05155	Otu05156	Otu05157	Otu05158	Otu05159	Otu05160	Otu05161	Otu05162	Otu05163	Otu05164	Otu05165	Otu05166	Otu05167	Otu05168	Otu05169	Otu05170	Otu05171	Otu05172	Otu05173	Otu05174	Otu05175	Otu05176	Otu05177	Otu05178	Otu05179	Otu05180	Otu05181	Otu05182	Otu05183	Otu05184	Otu05185	Otu05186	Otu05187	Otu05188	Otu05189	Otu05190	Otu05191	Otu05192	Otu05193	Otu05194	Otu05195	Otu05196	Otu05197	Otu05198	Otu05199	Otu05200	Otu05201	Otu05202	Otu05203	Otu05204	Otu05205	Otu05206	Otu05207	Otu05208	Otu05209	Otu05210	Otu05211	Otu05212	Otu05213	Otu05214	Otu05215	Otu05216	Otu05217	Otu05218	Otu05219	Otu05220	Otu05221	Otu05222	Otu05223	Otu05224	Otu05225	Otu05226	Otu05227	Otu05228	Otu05229	Otu05230	Otu05231	Otu05232	Otu05233	Otu05234	Otu05235	Otu05236	Otu05237	Otu05238	Otu05239	Otu05240	Otu05241	Otu05242	Otu05243	Otu05244	Otu05245	Otu05246	Otu05247	Otu05248	Otu05249	Otu05250	Otu05251	Otu05252	Otu05253	Otu05254	Otu05255	Otu05256	Otu05257	Otu05258	Otu05259	Otu05260	Otu05261	Otu05262	Otu05263	Otu05264	Otu05265	Otu05266	Otu05267	Otu05268	Otu05269	Otu05270	Otu05271	Otu05272	Otu05273	Otu05274	Otu05275	Otu05276	Otu05277	Otu05278	Otu05279	Otu05280	Otu05281	Otu05282	Otu05283	Otu05284	Otu05285	Otu05286	Otu05287	Otu05288	Otu05289	Otu05290	Otu05291	Otu05292	Otu05293	Otu05294	Otu05295	Otu05296	Otu05297	Otu05298	Otu05299	Otu05300	Otu05301	Otu05302	Otu05303	Otu05304	Otu05305	Otu05306	Otu05307	Otu05308	Otu05309	Otu05310	Otu05311	Otu05312	Otu05313	Otu05314	Otu05315	Otu05316	Otu05317	Otu05318	Otu05319	Otu05320	Otu05321	Otu05322	Otu05323	Otu05324	Otu05325	Otu05326	Otu05327	Otu05328	Otu05329	Otu05330	Otu05331	Otu05332	Otu05333	Otu05334	Otu05335	Otu05336	Otu05337	Otu05338	Otu05339	Otu05340	Otu05341	Otu05342	Otu05343	Otu05344	Otu05345	Otu05346	Otu05347	Otu05348	Otu05349	Otu05350	Otu05351	Otu05352	Otu05353	Otu05354	Otu05355	Otu05356	Otu05357	Otu05358	Otu05359	Otu05360	Otu05361	Otu05362	Otu05363	Otu05364	Otu05365	Otu05366	Otu05367	Otu05368	Otu05369	Otu05370	Otu05371	Otu05372	Otu05373	Otu05374	Otu05375	Otu05376	Otu05377	Otu05378	Otu05379	Otu05380	Otu05381	Otu05382	Otu05383	Otu05384	Otu05385	Otu05386	Otu05387	Otu05388	Otu05389	Otu05390	Otu05391	Otu05392	Otu05393	Otu05394	Otu05395	Otu05396	Otu05397	Otu05398	Otu05399	Otu05400	Otu05401	Otu05402	Otu05403	Otu05404	Otu05405	Otu05406	Otu05407	Otu05408	Otu05409	Otu05410	Otu05411	Otu05412	Otu05413	Otu05414	Otu05415	Otu05416	Otu05417	Otu05418	Otu05419	Otu05420	Otu05421	Otu05422	Otu05423	Otu05424	Otu05425	Otu05426	Otu05427	Otu05428	Otu05429	Otu05430	Otu05431	Otu05432	Otu05433	Otu05434	Otu05435	Otu05436	Otu05437	Otu05438	Otu05439	Otu05440	Otu05441	Otu05442	Otu05443	Otu05444	Otu05445	Otu05446	Otu05447	Otu05448	Otu05449	Otu05450	Otu05451	Otu05452	Otu05453	Otu05454	Otu05455	Otu05456	Otu05457	Otu05458	Otu05459	Otu05460	Otu05461	Otu05462	Otu05463	Otu05464	Otu05465	Otu05466	Otu05467	Otu05468	Otu05469	Otu05470	Otu05471	Otu05472	Otu05473	Otu05474	Otu05475	Otu05476	Otu05477	Otu05478	Otu05479	Otu05480	Otu05481	Otu05482	Otu05483	Otu05484	Otu05485	Otu05486	Otu05487	Otu05488	Otu05489	Otu05490	Otu05491	Otu05492	Otu05493	Otu05494	Otu05495	Otu05496	Otu05497	Otu05498	Otu05499	Otu05500	Otu05501	Otu05502	Otu05503	Otu05504	Otu05505	Otu05506	Otu05507	Otu05508	Otu05509	Otu05510	Otu05511	Otu05512	Otu05513	Otu05514	Otu05515	Otu05516	Otu05517	Otu05518	Otu05519	Otu05520	Otu05521	Otu05522	Otu05523	Otu05524	Otu05525	Otu05526	Otu05527	Otu05528	Otu05529	Otu05530	Otu05531	Otu05532	Otu05533	Otu05534	Otu05535	Otu05536	Otu05537	Otu05538	Otu05539	Otu05540	Otu05541	Otu05542	Otu05543	Otu05544	Otu05545	Otu05546	Otu05547	Otu05548	Otu05549	Otu05550	Otu05551	Otu05552	Otu05553	Otu05554	Otu05555	Otu05556	Otu05557	Otu05558	Otu05559	Otu05560	Otu05561	Otu05562	Otu05563	Otu05564	Otu05565	Otu05566	Otu05567	Otu05568	Otu05569	Otu05570	Otu05571	Otu05572	Otu05573	Otu05574	Otu05575	Otu05576	Otu05577	Otu05578	Otu05579	Otu05580	Otu05581	Otu05582	Otu05583	Otu05584	Otu05585	Otu05586	Otu05587	Otu05588	Otu05589	Otu05590	Otu05591	Otu05592	Otu05593	Otu05594	Otu05595	Otu05596	Otu05597	Otu05598	Otu05599	Otu05600	Otu05601	Otu05602	Otu05603	Otu05604	Otu05605	Otu05606	Otu05607	Otu05608	Otu05609	Otu05610	Otu05611	Otu05612	Otu05613	Otu05614	Otu05615	Otu05616	Otu05617	Otu05618	Otu05619	Otu05620	Otu05621	Otu05622	Otu05623	Otu05624	Otu05625	Otu05626	Otu05627	Otu05628	Otu05629	Otu05630	Otu05631	Otu05632	Otu05633	Otu05634	Otu05635	Otu05636	Otu05637	Otu05638	Otu05639	Otu05640	Otu05641	Otu05642	Otu05643	Otu05644	Otu05645	Otu05646	Otu05647	Otu05648	Otu05649	Otu05650	Otu05651	Otu05652	Otu05653	Otu05654	Otu05655	Otu05656	Otu05657	Otu05658	Otu05659	Otu05660	Otu05661	Otu05662	Otu05663	Otu05664	Otu05665	Otu05666	Otu05667	Otu05668	Otu05669	Otu05670	Otu05671	Otu05672	Otu05673	Otu05674	Otu05675	Otu05676	Otu05677	Otu05678	Otu05679	Otu05680	Otu05681	Otu05682	Otu05683	Otu05684	Otu05685	Otu05686	Otu05687	Otu05688	Otu05689	Otu05690	Otu05691	Otu05692	Otu05693	Otu05694	Otu05695	Otu05696	Otu05697	Otu05698	Otu05699	Otu05700	Otu05701	Otu05702	Otu05703	Otu05704	Otu05705	Otu05706	Otu05707	Otu05708	Otu05709	Otu05710	Otu05711	Otu05712	Otu05713	Otu05714	Otu05715	Otu05716	Otu05717	Otu05718	Otu05719	Otu05720	Otu05721	Otu05722	Otu05723	Otu05724	Otu05725	Otu05726	Otu05727	Otu05728	Otu05729	Otu05730	Otu05731	Otu05732	Otu05733	Otu05734	Otu05735	Otu05736	Otu05737	Otu05738	Otu05739	Otu05740	Otu05741	Otu05742	Otu05743	Otu05744	Otu05745	Otu05746	Otu05747	Otu05748	Otu05749	Otu05750	Otu05751	Otu05752	Otu05753	Otu05754	Otu05755	Otu05756	Otu05757	Otu05758	Otu05759	Otu05760	Otu05761	Otu05762	Otu05763	Otu05764	Otu05765	Otu05766	Otu05767	Otu05768	Otu05769	Otu05770	Otu05771	Otu05772	Otu05773	Otu05774	Otu05775	Otu05776	Otu05777	Otu05778	Otu05779	Otu05780	Otu05781	Otu05782	Otu05783	Otu05784	Otu05785	Otu05786	Otu05787	Otu05788	Otu05789	Otu05790	Otu05791	Otu05792	Otu05793	Otu05794	Otu05795	Otu05796	Otu05797	Otu05798	Otu05799	Otu05800	Otu05801	Otu05802	Otu05803	Otu05804	Otu05805	Otu05806	Otu05807	Otu05808	Otu05809	Otu05810	Otu05811	Otu05812	Otu05813	Otu05814	Otu05815	Otu05816	Otu05817	Otu05818	Otu05819	Otu05820	Otu05821	Otu05822	Otu05823	Otu05824	Otu05825	Otu05826	Otu05827	Otu05828	Otu05829	Otu05830	Otu05831	Otu05832	Otu05833	Otu05834	Otu05835	Otu05836	Otu05837	Otu05838	Otu05839	Otu05840	Otu05841	Otu05842	Otu05843	Otu05844	Otu05845	Otu05846	Otu05847	Otu05848	Otu05849	Otu05850	Otu05851	Otu05852	Otu05853	Otu05854	Otu05855	Otu05856	Otu05857	Otu05858	Otu05859	Otu05860	Otu05861	Otu05862	Otu05863	Otu05864	Otu05865	Otu05866	Otu05867	Otu05868	Otu05869	Otu05870	Otu05871	Otu05872	Otu05873	Otu05874	Otu05875	Otu05876	Otu05877	Otu05878	Otu05879	Otu05880	Otu05881	Otu05882	Otu05883	Otu05884	Otu05885	Otu05886	Otu05887	Otu05888	Otu05889	Otu05890	Otu05891	Otu05892	Otu05893	Otu05894	Otu05895	Otu05896	Otu05897	Otu05898	Otu05899	Otu05900	Otu05901	Otu05902	Otu05903	Otu05904	Otu05905	Otu05906	Otu05907	Otu05908	Otu05909	Otu05910	Otu05911	Otu05912	Otu05913	Otu05914	Otu05915	Otu05916	Otu05917	Otu05918	Otu05919	Otu05920	Otu05921	Otu05922	Otu05923	Otu05924	Otu05925	Otu05926	Otu05927	Otu05928	Otu05929	Otu05930	Otu05931	Otu05932	Otu05933	Otu05934	Otu05935	Otu05936	Otu05937	Otu05938	Otu05939	Otu05940	Otu05941	Otu05942	Otu05943	Otu05944	Otu05945	Otu05946	Otu05947	Otu05948	Otu05949	Otu05950	Otu05951	Otu05952	Otu05953	Otu05954	Otu05955	Otu05956	Otu05957	Otu05958	Otu05959	Otu05960	Otu05961	Otu05962	Otu05963	Otu05964	Otu05965	Otu05966	Otu05967	Otu05968	Otu05969	Otu05970	Otu05971	Otu05972	Otu05973	Otu05974	Otu05975	Otu05976	Otu05977	Otu05978	Otu05979	Otu05980	Otu05981	Otu05982	Otu05983	Otu05984	Otu05985	Otu05986	Otu05987	Otu05988	Otu05989	Otu05990	Otu05991	Otu05992	Otu05993	Otu05994	Otu05995	Otu05996	Otu05997	Otu05998	Otu05999	Otu06000	Otu06001	Otu06002	Otu06003	Otu06004	Otu06005	Otu06006	Otu06007	Otu06008	Otu06009	Otu06010	Otu06011	Otu06012	Otu06013	Otu06014	Otu06015	Otu06016	Otu06017	Otu06018	Otu06019	Otu06020	Otu06021	Otu06022	Otu06023	Otu06024	Otu06025	Otu06026	Otu06027	Otu06028	Otu06029	Otu06030	Otu06031	Otu06032	Otu06033	Otu06034	Otu06035	Otu06036	Otu06037	Otu06038	Otu06039	Otu06040	Otu06041	Otu06042	Otu06043	Otu06044	Otu06045	Otu06046	Otu06047	Otu06048	Otu06049	Otu06050	Otu06051	Otu06052	Otu06053	Otu06054	Otu06055	Otu06056	Otu06057	Otu06058	Otu06059	Otu06060	Otu06061	Otu06062	Otu06063	Otu06064	Otu06065	Otu06066	Otu06067	Otu06068	Otu06069	Otu06070	Otu06071	Otu06072	Otu06073	Otu06074	Otu06075	Otu06076	Otu06077	Otu06078	Otu06079	Otu06080	Otu06081	Otu06082	Otu06083	Otu06084	Otu06085	Otu06086	Otu06087	Otu06088	Otu06089	Otu06090	Otu06091	Otu06092	Otu06093	Otu06094	Otu06095	Otu06096	Otu06097	Otu06098	Otu06099	Otu06100	Otu06101	Otu06102	Otu06103	Otu06104	Otu06105	Otu06106	Otu06107	Otu06108	Otu06109	Otu06110	Otu06111	Otu06112	Otu06113	Otu06114	Otu06115	Otu06116	Otu06117	Otu06118	Otu06119	Otu06120	Otu06121	Otu06122	Otu06123	Otu06124	Otu06125	Otu06126	Otu06127	Otu06128	Otu06129	Otu06130	Otu06131	Otu06132	Otu06133	Otu06134	Otu06135	Otu06136	Otu06137	Otu06138	Otu06139	Otu06140	Otu06141	Otu06142	Otu06143	Otu06144	Otu06145	Otu06146	Otu06147	Otu06148	Otu06149	Otu06150	Otu06151	Otu06152	Otu06153	Otu06154	Otu06155	Otu06156	Otu06157	Otu06158	Otu06159	Otu06160	Otu06161	Otu06162	Otu06163	Otu06164	Otu06165	Otu06166	Otu06167	Otu06168	Otu06169	Otu06170	Otu06171	Otu06172	Otu06173	Otu06174	Otu06175	Otu06176	Otu06177	Otu06178	Otu06179	Otu06180	Otu06181	Otu06182	Otu06183	Otu06184	Otu06185	Otu06186	Otu06187	Otu06188	Otu06189	Otu06190	Otu06191	Otu06192	Otu06193	Otu06194	Otu06195	Otu06196	Otu06197	Otu06198	Otu06199	Otu06200	Otu06201	Otu06202	Otu06203	Otu06204	Otu06205	Otu06206	Otu06207	Otu06208	Otu06209	Otu06210	Otu06211	Otu06212	Otu06213	Otu06214	Otu06215	Otu06216	Otu06217	Otu06218	Otu06219	Otu06220	Otu06221	Otu06222	Otu06223	Otu06224	Otu06225	Otu06226	Otu06227	Otu06228	Otu06229	Otu06230	Otu06231	Otu06232	Otu06233	Otu06234	Otu06235	Otu06236	Otu06237	Otu06238	Otu06239	Otu06240	Otu06241	Otu06242	Otu06243	Otu06244	Otu06245	Otu06246	Otu06247	Otu06248	Otu06249	Otu06250	Otu06251	Otu06252	Otu06253	Otu06254	Otu06255	Otu06256	Otu06257	Otu06258	Otu06259	Otu06260	Otu06261	Otu06262	Otu06263	Otu06264	Otu06265	Otu06266	Otu06267	Otu06268	Otu06269	Otu06270	Otu06271	Otu06272	Otu06273	Otu06274	Otu06275	Otu06276	Otu06277	Otu06278	Otu06279	Otu06280	Otu06281	Otu06282	Otu06283	Otu06284	Otu06285	Otu06286	Otu06287	Otu06288	Otu06289	Otu06290	Otu06291	Otu06292	Otu06293	Otu06294	Otu06295	Otu06296	Otu06297	Otu06298	Otu06299	Otu06300	Otu06301	Otu06302	Otu06303	Otu06304	Otu06305	Otu06306	Otu06307	Otu06308	Otu06309	Otu06310	Otu06311	Otu06312	Otu06313	Otu06314	Otu06315	Otu06316	Otu06317	Otu06318	Otu06319	Otu06320	Otu06321	Otu06322	Otu06323	Otu06324	Otu06325	Otu06326	Otu06327	Otu06328	Otu06329	Otu06330	Otu06331	Otu06332	Otu06333	Otu06334	Otu06335	Otu06336	Otu06337	Otu06338	Otu06339	Otu06340	Otu06341	Otu06342	Otu06343	Otu06344	Otu06345	Otu06346	Otu06347	Otu06348	Otu06349	Otu06350	Otu06351	Otu06352	Otu06353	Otu06354	Otu06355	Otu06356	Otu06357	Otu06358	Otu06359	Otu06360	Otu06361	Otu06362	Otu06363	Otu06364	Otu06365	Otu06366	Otu06367	Otu06368	Otu06369	Otu06370	Otu06371	Otu06372	Otu06373	Otu06374	Otu06375	Otu06376	Otu06377	Otu06378	Otu06379	Otu06380	Otu06381	Otu06382	Otu06383	Otu06384	Otu06385	Otu06386	Otu06387	Otu06388	Otu06389	Otu06390	Otu06391	Otu06392	Otu06393	Otu06394	Otu06395	Otu06396	Otu06397	Otu06398	Otu06399	Otu06400	Otu06401	Otu06402	Otu06403	Otu06404	Otu06405	Otu06406	Otu06407	Otu06408	Otu06409	Otu06410	Otu06411	Otu06412	Otu06413	Otu06414	Otu06415	Otu06416	Otu06417	Otu06418	Otu06419	Otu06420	Otu06421	Otu06422	Otu06423	Otu06424	Otu06425	Otu06426	Otu06427	Otu06428	Otu06429	Otu06430	Otu06431	Otu06432	Otu06433	Otu06434	Otu06435	Otu06436	Otu06437	Otu06438	Otu06439	Otu06440	Otu06441	Otu06442	Otu06443	Otu06444	Otu06445	Otu06446	Otu06447	Otu06448	Otu06449	Otu06450	Otu06451	Otu06452	Otu06453	Otu06454	Otu06455	Otu06456	Otu06457	Otu06458	Otu06459	Otu06460	Otu06461	Otu06462	Otu06463	Otu06464	Otu06465	Otu06466	Otu06467	Otu06468	Otu06469	Otu06470	Otu06471	Otu06472	Otu06473	Otu06474	Otu06475	Otu06476	Otu06477	Otu06478	Otu06479	Otu06480	Otu06481	Otu06482	Otu06483	Otu06484	Otu06485	Otu06486	Otu06487	Otu06488	Otu06489	Otu06490	Otu06491	Otu06492	Otu06493	Otu06494	Otu06495	Otu06496	Otu06497	Otu06498	Otu06499	Otu06500	Otu06501	Otu06502	Otu06503	Otu06504	Otu06505	Otu06506	Otu06507	Otu06508	Otu06509	Otu06510	Otu06511	Otu06512	Otu06513	Otu06514	Otu06515	Otu06516	Otu06517	Otu06518	Otu06519	Otu06520	Otu06521	Otu06522	Otu06523	Otu06524	Otu06525	Otu06526	Otu06527	Otu06528	Otu06529	Otu06530	Otu06531	Otu06532	Otu06533	Otu06534	Otu06535	Otu06536	Otu06537	Otu06538	Otu06539	Otu06540	Otu06541	Otu06542	Otu06543	Otu06544	Otu06545	Otu06546	Otu06547	Otu06548	Otu06549	Otu06550	Otu06551	Otu06552	Otu06553	Otu06554	Otu06555	Otu06556	Otu06557	Otu06558	Otu06559	Otu06560	Otu06561	Otu06562	Otu06563	Otu06564	Otu06565	Otu06566	Otu06567	Otu06568	Otu06569	Otu06570	Otu06571	Otu06572	Otu06573	Otu06574	Otu06575	Otu06576	Otu06577	Otu06578	Otu06579	Otu06580	Otu06581	Otu06582	Otu06583	Otu06584	Otu06585	Otu06586	Otu06587	Otu06588	Otu06589	Otu06590	Otu06591	Otu06592	Otu06593	Otu06594	Otu06595	Otu06596	Otu06597	Otu06598	Otu06599	Otu06600	Otu06601	Otu06602	Otu06603	Otu06604	Otu06605	Otu06606	Otu06607	Otu06608	Otu06609	Otu06610	Otu06611	Otu06612	Otu06613	Otu06614	Otu06615	Otu06616	Otu06617	Otu06618	Otu06619	Otu06620	Otu06621	Otu06622	Otu06623	Otu06624	Otu06625	Otu06626	Otu06627	Otu06628	Otu06629	Otu06630	Otu06631	Otu06632	Otu06633	Otu06634	Otu06635	Otu06636	Otu06637	Otu06638	Otu06639	Otu06640	Otu06641	Otu06642	Otu06643	Otu06644	Otu06645	Otu06646	Otu06647	Otu06648	Otu06649	Otu06650	Otu06651	Otu06652	Otu06653	Otu06654	Otu06655	Otu06656	Otu06657	Otu06658	Otu06659	Otu06660	Otu06661	Otu06662	Otu06663	Otu06664	Otu06665	Otu06666	Otu06667	Otu06668	Otu06669	Otu06670	Otu06671	Otu06672	Otu06673	Otu06674	Otu06675	Otu06676	Otu06677	Otu06678	Otu06679	Otu06680	Otu06681	Otu06682	Otu06683	Otu06684	Otu06685	Otu06686	Otu06687	Otu06688	Otu06689	Otu06690	Otu06691	Otu06692	Otu06693	Otu06694	Otu06695	Otu06696	Otu06697	Otu06698	Otu06699	Otu06700	Otu06701	Otu06702	Otu06703	Otu06704	Otu06705	Otu06706	Otu06707	Otu06708	Otu06709	Otu06710	Otu06711	Otu06712	Otu06713	Otu06714	Otu06715	Otu06716	Otu06717	Otu06718	Otu06719	Otu06720	Otu06721	Otu06722	Otu06723	Otu06724	Otu06725	Otu06726	Otu06727	Otu06728	Otu06729	Otu06730	Otu06731	Otu06732	Otu06733	Otu06734	Otu06735	Otu06736	Otu06737	Otu06738	Otu06739	Otu06740	Otu06741	Otu06742	Otu06743	Otu06744	Otu06745	Otu06746	Otu06747	Otu06748	Otu06749	Otu06750	Otu06751	Otu06752	Otu06753	Otu06754	Otu06755	Otu06756	Otu06757	Otu06758	Otu06759	Otu06760	Otu06761	Otu06762	Otu06763	Otu06764	Otu06765	Otu06766	Otu06767	Otu06768	Otu06769	Otu06770	Otu06771	Otu06772	Otu06773	Otu06774	Otu06775	Otu06776	Otu06777	Otu06778	Otu06779	Otu06780	Otu06781	Otu06782	Otu06783	Otu06784	Otu06785	Otu06786	Otu06787	Otu06788	Otu06789	Otu06790	Otu06791	Otu06792	Otu06793	Otu06794	Otu06795	Otu06796	Otu06797	Otu06798	Otu06799	Otu06800	Otu06801	Otu06802	Otu06803	Otu06804	Otu06805	Otu06806	Otu06807	Otu06808	Otu06809	Otu06810	Otu06811	Otu06812	Otu06813	Otu06814	Otu06815	Otu06816	Otu06817	Otu06818	Otu06819	Otu06820	Otu06821	Otu06822	Otu06823	Otu06824	Otu06825	Otu06826	Otu06827	Otu06828	Otu06829	Otu06830	Otu06831	Otu06832	Otu06833	Otu06834	Otu06835	Otu06836	Otu06837	Otu06838	Otu06839	Otu06840	Otu06841	Otu06842	Otu06843	Otu06844	Otu06845	Otu06846	Otu06847	Otu06848	Otu06849	Otu06850	Otu06851	Otu06852	Otu06853	Otu06854	Otu06855	Otu06856	Otu06857	Otu06858	Otu06859	Otu06860	Otu06861	Otu06862	Otu06863	Otu06864	Otu06865	Otu06866	Otu06867	Otu06868	Otu06869	Otu06870	Otu06871	Otu06872	Otu06873	Otu06874	Otu06875	Otu06876	Otu06877	Otu06878	Otu06879	Otu06880	Otu06881	Otu06882	Otu06883	Otu06884	Otu06885	Otu06886	Otu06887	Otu06888	Otu06889	Otu06890	Otu06891	Otu06892	Otu06893	Otu06894	Otu06895	Otu06896	Otu06897	Otu06898	Otu06899	Otu06900	Otu06901	Otu06902	Otu06903	Otu06904	Otu06905	Otu06906	Otu06907	Otu06908	Otu06909	Otu06910	Otu06911	Otu06912	Otu06913	Otu06914	Otu06915	Otu06916	Otu06917	Otu06918	Otu06919	Otu06920	Otu06921	Otu06922	Otu06923	Otu06924	Otu06925	Otu06926	Otu06927	Otu06928	Otu06929	Otu06930	Otu06931	Otu06932	Otu06933	Otu06934	Otu06935	Otu06936	Otu06937	Otu06938	Otu06939	Otu06940	Otu06941	Otu06942	Otu06943	Otu06944	Otu06945	Otu06946	Otu06947	Otu06948	Otu06949	Otu06950	Otu06951	Otu06952	Otu06953	Otu06954	Otu06955	Otu06956	Otu06957	Otu06958	Otu06959	Otu06960	Otu06961	Otu06962	Otu06963	Otu06964	Otu06965	Otu06966	Otu06967	Otu06968	Otu06969	Otu06970	Otu06971	Otu06972	Otu06973	Otu06974	Otu06975	Otu06976	Otu06977	Otu06978	Otu06979	Otu06980	Otu06981	Otu06982	Otu06983	Otu06984	Otu06985	Otu06986	Otu06987	Otu06988	Otu06989	Otu06990	Otu06991	Otu06992	Otu06993	Otu06994	Otu06995	Otu06996	Otu06997	Otu06998	Otu06999	Otu07000	Otu07001	Otu07002	Otu07003	Otu07004	Otu07005	Otu07006	Otu07007	Otu07008	Otu07009	Otu07010	Otu07011	Otu07012	Otu07013	Otu07014	Otu07015	Otu07016	Otu07017	Otu07018	Otu07019	Otu07020	Otu07021	Otu07022	Otu07023	Otu07024	Otu07025	Otu07026	Otu07027	Otu07028	Otu07029	Otu07030	Otu07031	Otu07032	Otu07033	Otu07034	Otu07035	Otu07036	Otu07037	Otu07038	Otu07039	Otu07040	Otu07041	Otu07042	Otu07043	Otu07044	Otu07045	Otu07046	Otu07047	Otu07048	Otu07049	Otu07050	Otu07051	Otu07052	Otu07053	Otu07054	Otu07055	Otu07056	Otu07057	Otu07058	Otu07059	Otu07060	Otu07061	Otu07062	Otu07063	Otu07064	Otu07065	Otu07066	Otu07067	Otu07068	Otu07069	Otu07070	Otu07071	Otu07072	Otu07073	Otu07074	Otu07075	Otu07076	Otu07077	Otu07078	Otu07079	Otu07080	Otu07081	Otu07082	Otu07083	Otu07084	Otu07085	Otu07086	Otu07087	Otu07088	Otu07089	Otu07090	Otu07091	Otu07092	Otu07093	Otu07094	Otu07095	Otu07096	Otu07097	Otu07098	Otu07099	Otu07100	Otu07101	Otu07102	Otu07103	Otu07104	Otu07105	Otu07106	Otu07107	Otu07108	Otu07109	Otu07110	Otu07111	Otu07112	Otu07113	Otu07114	Otu07115	Otu07116	Otu07117	Otu07118	Otu07119	Otu07120	Otu07121	Otu07122	Otu07123	Otu07124	Otu07125	Otu07126	Otu07127	Otu07128	Otu07129	Otu07130	Otu07131	Otu07132	Otu07133	Otu07134	Otu07135	Otu07136	Otu07137	Otu07138	Otu07139	Otu07140	Otu07141	Otu07142	Otu07143	Otu07144	Otu07145	Otu07146	Otu07147	Otu07148	Otu07149	Otu07150	Otu07151	Otu07152	Otu07153	Otu07154	Otu07155	Otu07156	Otu07157	Otu07158	Otu07159	Otu07160	Otu07161	Otu07162	Otu07163	Otu07164	Otu07165	Otu07166	Otu07167	Otu07168	Otu07169	Otu07170	Otu07171	Otu07172	Otu07173	Otu07174	Otu07175	Otu07176	Otu07177	Otu07178	Otu07179	Otu07180	Otu07181	Otu07182	Otu07183	Otu07184	Otu07185	Otu07186	Otu07187	Otu07188	Otu07189	Otu07190	Otu07191	Otu07192	Otu07193	Otu07194	Otu07195	Otu07196	Otu07197	Otu07198	Otu07199	Otu07200	Otu07201	Otu07202	Otu07203	Otu07204	Otu07205	Otu07206	Otu07207	Otu07208	Otu07209	Otu07210	Otu07211	Otu07212	Otu07213	Otu07214	Otu07215	Otu07216	Otu07217	Otu07218	Otu07219	Otu07220	Otu07221	Otu07222	Otu07223	Otu07224	Otu07225	Otu07226	Otu07227	Otu07228	Otu07229	Otu07230	Otu07231	Otu07232	Otu07233	Otu07234	Otu07235	Otu07236	Otu07237	Otu07238	Otu07239	Otu07240	Otu07241	Otu07242	Otu07243	Otu07244	Otu07245	Otu07246	Otu07247	Otu07248	Otu07249	Otu07250	Otu07251	Otu07252	Otu07253	Otu07254	Otu07255	Otu07256	Otu07257	Otu07258	Otu07259	Otu07260	Otu07261	Otu07262	Otu07263	Otu07264	Otu07265	Otu07266	Otu07267	Otu07268	Otu07269	Otu07270	Otu07271	Otu07272	Otu07273	Otu07274	Otu07275	Otu07276	Otu07277	Otu07278	Otu07279	Otu07280	Otu07281	Otu07282	Otu07283	Otu07284	Otu07285	Otu07286	Otu07287	Otu07288	Otu07289	Otu07290	Otu07291	Otu07292	Otu07293	Otu07294	Otu07295	Otu07296	Otu07297	Otu07298	Otu07299	Otu07300	Otu07301	Otu07302	Otu07303	Otu07304	Otu07305	Otu07306	Otu07307	Otu07308	Otu07309	Otu07310	Otu07311	Otu07312	Otu07313	Otu07314	Otu07315	Otu07316	Otu07317	Otu07318	Otu07319	Otu07320	Otu07321	Otu07322	Otu07323	Otu07324	Otu07325	Otu07326	Otu07327	Otu07328	Otu07329	Otu07330	Otu07331	Otu07332	Otu07333	Otu07334	Otu07335	Otu07336	Otu07337	Otu07338	Otu07339	Otu07340	Otu07341	Otu07342	Otu07343	Otu07344	Otu07345	Otu07346	Otu07347	Otu07348	Otu07349	Otu07350	Otu07351	Otu07352	Otu07353	Otu07354	Otu07355	Otu07356	Otu07357	Otu07358	Otu07359	Otu07360	Otu07361	Otu07362	Otu07363	Otu07364	Otu07365	Otu07366	Otu07367	Otu07368	Otu07369	Otu07370	Otu07371	Otu07372	Otu07373	Otu07374	Otu07375	Otu07376	Otu07377	Otu07378	Otu07379	Otu07380	Otu07381	Otu07382	Otu07383	Otu07384	Otu07385	Otu07386	Otu07387	Otu07388	Otu07389	Otu07390	Otu07391	Otu07392	Otu07393	Otu07394	Otu07395	Otu07396	Otu07397	Otu07398	Otu07399	Otu07400	Otu07401	Otu07402	Otu07403	Otu07404	Otu07405	Otu07406	Otu07407	Otu07408	Otu07409	Otu07410	Otu07411	Otu07412	Otu07413	Otu07414	Otu07415	Otu07416	Otu07417	Otu07418	Otu07419	Otu07420	Otu07421	Otu07422	Otu07423	Otu07424	Otu07425	Otu07426	Otu07427	Otu07428	Otu07429	Otu07430	Otu07431	Otu07432	Otu07433	Otu07434	Otu07435	Otu07436	Otu07437	Otu07438	Otu07439	Otu07440	Otu07441	Otu07442	Otu07443	Otu07444	Otu07445	Otu07446	Otu07447	Otu07448	Otu07449	Otu07450	Otu07451	Otu07452	Otu07453	Otu07454	Otu07455	Otu07456	Otu07457	Otu07458	Otu07459	Otu07460	Otu07461	Otu07462	Otu07463	Otu07464	Otu07465	Otu07466	Otu07467	Otu07468	Otu07469	Otu07470	Otu07471	Otu07472	Otu07473	Otu07474	Otu07475	Otu07476	Otu07477	Otu07478	Otu07479	Otu07480	Otu07481	Otu07482	Otu07483	Otu07484	Otu07485	Otu07486	Otu07487	Otu07488	Otu07489	Otu07490	Otu07491	Otu07492	Otu07493	Otu07494	Otu07495	Otu07496	Otu07497	Otu07498	Otu07499	Otu07500	Otu07501	Otu07502	Otu07503	Otu07504	Otu07505	Otu07506	Otu07507	Otu07508	Otu07509	Otu07510	Otu07511	Otu07512	Otu07513	Otu07514	Otu07515	Otu07516	Otu07517	Otu07518	Otu07519	Otu07520	Otu07521	Otu07522	Otu07523	Otu07524	Otu07525	Otu07526	Otu07527	Otu07528	Otu07529	Otu07530	Otu07531	Otu07532	Otu07533	Otu07534	Otu07535	Otu07536	Otu07537	Otu07538	Otu07539	Otu07540	Otu07541	Otu07542	Otu07543	Otu07544	Otu07545	Otu07546	Otu07547	Otu07548	Otu07549	Otu07550	Otu07551	Otu07552	Otu07553	Otu07554	Otu07555	Otu07556	Otu07557	Otu07558	Otu07559	Otu07560	Otu07561	Otu07562	Otu07563	Otu07564	Otu07565	Otu07566	Otu07567	Otu07568	Otu07569	Otu07570	Otu07571	Otu07572	Otu07573	Otu07574	Otu07575	Otu07576	Otu07577	Otu07578	Otu07579	Otu07580	Otu07581	Otu07582	Otu07583	Otu07584	Otu07585	Otu07586	Otu07587	Otu07588	Otu07589	Otu07590	Otu07591	Otu07592	Otu07593	Otu07594	Otu07595	Otu07596	Otu07597	Otu07598	Otu07599	Otu07600	Otu07601	Otu07602	Otu07603	Otu07604	Otu07605	Otu07606	Otu07607	Otu07608	Otu07609	Otu07610	Otu07611	Otu07612	Otu07613	Otu07614	Otu07615	Otu07616	Otu07617	Otu07618	Otu07619	Otu07620	Otu07621	Otu07622	Otu07623	Otu07624	Otu07625	Otu07626	Otu07627	Otu07628	Otu07629	Otu07630	Otu07631	Otu07632	Otu07633	Otu07634	Otu07635	Otu07636	Otu07637	Otu07638	Otu07639	Otu07640	Otu07641	Otu07642	Otu07643	Otu07644	Otu07645	Otu07646	Otu07647	Otu07648	Otu07649	Otu07650	Otu07651	Otu07652	Otu07653	Otu07654	Otu07655	Otu07656	Otu07657	Otu07658	Otu07659	Otu07660	Otu07661	Otu07662	Otu07663	Otu07664	Otu07665	Otu07666	Otu07667	Otu07668	Otu07669	Otu07670	Otu07671	Otu07672	Otu07673	Otu07674	Otu07675	Otu07676	Otu07677	Otu07678	Otu07679	Otu07680	Otu07681	Otu07682	Otu07683	Otu07684	Otu07685	Otu07686	Otu07687	Otu07688	Otu07689	Otu07690	Otu07691	Otu07692	Otu07693	Otu07694	Otu07695	Otu07696	Otu07697	Otu07698	Otu07699	Otu07700	Otu07701	Otu07702	Otu07703	Otu07704	Otu07705	Otu07706	Otu07707	Otu07708	Otu07709	Otu07710	Otu07711	Otu07712	Otu07713	Otu07714	Otu07715	Otu07716	Otu07717	Otu07718	Otu07719	Otu07720	Otu07721	Otu07722	Otu07723	Otu07724	Otu07725	Otu07726	Otu07727	Otu07728	Otu07729	Otu07730	Otu07731	Otu07732	Otu07733	Otu07734	Otu07735	Otu07736	Otu07737	Otu07738	Otu07739	Otu07740	Otu07741	Otu07742	Otu07743	Otu07744	Otu07745	Otu07746	Otu07747	Otu07748	Otu07749	Otu07750	Otu07751	Otu07752	Otu07753	Otu07754	Otu07755	Otu07756	Otu07757	Otu07758	Otu07759	Otu07760	Otu07761	Otu07762	Otu07763	Otu07764	Otu07765	Otu07766	Otu07767	Otu07768	Otu07769	Otu07770	Otu07771	Otu07772	Otu07773	Otu07774	Otu07775	Otu07776	Otu07777	Otu07778	Otu07779	Otu07780	Otu07781	Otu07782	Otu07783	Otu07784	Otu07785	Otu07786	Otu07787	Otu07788	Otu07789	Otu07790	Otu07791	Otu07792	Otu07793	Otu07794	Otu07795	Otu07796	Otu07797	Otu07798	Otu07799	Otu07800	Otu07801	Otu07802	Otu07803	Otu07804	Otu07805	Otu07806	Otu07807	Otu07808	Otu07809	Otu07810	Otu07811	Otu07812	Otu07813	Otu07814	Otu07815	Otu07816	Otu07817	Otu07818	Otu07819	Otu07820	Otu07821	Otu07822	Otu07823	Otu07824	Otu07825	Otu07826	Otu07827	Otu07828	Otu07829	Otu07830	Otu07831	Otu07832	Otu07833	Otu07834	Otu07835	Otu07836	Otu07837	Otu07838	Otu07839	Otu07840	Otu07841	Otu07842	Otu07843	Otu07844	Otu07845	Otu07846	Otu07847	Otu07848	Otu07849	Otu07850	Otu07851	Otu07852	Otu07853	Otu07854	Otu07855	Otu07856	Otu07857	Otu07858	Otu07859	Otu07860	Otu07861	Otu07862	Otu07863	Otu07864	Otu07865	Otu07866	Otu07867	Otu07868	Otu07869	Otu07870	Otu07871	Otu07872	Otu07873	Otu07874	Otu07875	Otu07876	Otu07877	Otu07878	Otu07879	Otu07880	Otu07881	Otu07882	Otu07883	Otu07884	Otu07885	Otu07886	Otu07887	Otu07888	Otu07889	Otu07890	Otu07891	Otu07892	Otu07893	Otu07894	Otu07895	Otu07896	Otu07897	Otu07898	Otu07899	Otu07900	Otu07901	Otu07902	Otu07903	Otu07904	Otu07905	Otu07906	Otu07907	Otu07908	Otu07909	Otu07910	Otu07911	Otu07912	Otu07913	Otu07914	Otu07915	Otu07916	Otu07917	Otu07918	Otu07919	Otu07920	Otu07921	Otu07922	Otu07923	Otu07924	Otu07925	Otu07926	Otu07927	Otu07928	Otu07929	Otu07930	Otu07931	Otu07932	Otu07933	Otu07934	Otu07935	Otu07936	Otu07937	Otu07938	Otu07939	Otu07940	Otu07941	Otu07942	Otu07943	Otu07944	Otu07945	Otu07946	Otu07947	Otu07948	Otu07949	Otu07950	Otu07951	Otu07952	Otu07953	Otu07954	Otu07955	Otu07956	Otu07957	Otu07958	Otu07959	Otu07960	Otu07961	Otu07962	Otu07963	Otu07964	Otu07965	Otu07966	Otu07967	Otu07968	Otu07969	Otu07970	Otu07971	Otu07972	Otu07973	Otu07974	Otu07975	Otu07976	Otu07977	Otu07978	Otu07979	Otu07980	Otu07981	Otu07982	Otu07983	Otu07984	Otu07985	Otu07986	Otu07987	Otu07988	Otu07989	Otu07990	Otu07991	Otu07992	Otu07993	Otu07994	Otu07995	Otu07996	Otu07997	Otu07998	Otu07999	Otu08000	Otu08001	Otu08002	Otu08003	Otu08004	Otu08005	Otu08006	Otu08007	Otu08008	Otu08009	Otu08010	Otu08011	Otu08012	Otu08013	Otu08014	Otu08015	Otu08016	Otu08017	Otu08018	Otu08019	Otu08020	Otu08021	Otu08022	Otu08023	Otu08024	Otu08025	Otu08026	Otu08027	Otu08028	Otu08029	Otu08030	Otu08031	Otu08032	Otu08033	Otu08034	Otu08035	Otu08036	Otu08037	Otu08038	Otu08039	Otu08040	Otu08041	Otu08042	Otu08043	Otu08044	Otu08045	Otu08046	Otu08047	Otu08048	Otu08049	Otu08050	Otu08051	Otu08052	Otu08053	Otu08054	Otu08055	Otu08056	Otu08057	Otu08058	Otu08059	Otu08060	Otu08061	Otu08062	Otu08063	Otu08064	Otu08065	Otu08066	Otu08067	Otu08068	Otu08069	Otu08070	Otu08071	Otu08072	Otu08073	Otu08074	Otu08075	Otu08076	Otu08077	Otu08078	Otu08079	Otu08080	Otu08081	Otu08082	Otu08083	Otu08084	Otu08085	Otu08086	Otu08087	Otu08088	Otu08089	Otu08090	Otu08091	Otu08092	Otu08093	Otu08094	Otu08095	Otu08096	Otu08097	Otu08098	Otu08099	Otu08100	Otu08101	Otu08102	Otu08103	Otu08104	Otu08105	Otu08106	Otu08107	Otu08108	Otu08109	Otu08110	Otu08111	Otu08112	Otu08113	Otu08114	Otu08115	Otu08116	Otu08117	Otu08118	Otu08119	Otu08120	Otu08121	Otu08122	Otu08123	Otu08124	Otu08125	Otu08126	Otu08127	Otu08128	Otu08129	Otu08130	Otu08131	Otu08132	Otu08133	Otu08134	Otu08135	Otu08136	Otu08137	Otu08138	Otu08139	Otu08140	Otu08141	Otu08142	Otu08143	Otu08144	Otu08145	Otu08146	Otu08147	Otu08148	Otu08149	Otu08150	Otu08151	Otu08152	Otu08153	Otu08154	Otu08155	Otu08156	Otu08157	Otu08158	Otu08159	Otu08160	Otu08161	Otu08162	Otu08163	Otu08164	Otu08165	Otu08166	Otu08167	Otu08168	Otu08169	Otu08170	Otu08171	Otu08172	Otu08173	Otu08174	Otu08175	Otu08176	Otu08177	Otu08178	Otu08179	Otu08180	Otu08181	Otu08182	Otu08183	Otu08184	Otu08185	Otu08186	Otu08187	Otu08188	Otu08189	Otu08190	Otu08191	Otu08192	Otu08193	Otu08194	Otu08195	Otu08196	Otu08197	Otu08198	Otu08199	Otu08200	Otu08201	Otu08202	Otu08203	Otu08204	Otu08205	Otu08206	Otu08207	Otu08208	Otu08209	Otu08210	Otu08211	Otu08212	Otu08213	Otu08214	Otu08215	Otu08216	Otu08217	Otu08218	Otu08219	Otu08220	Otu08221	Otu08222	Otu08223	Otu08224	Otu08225	Otu08226	Otu08227	Otu08228	Otu08229	Otu08230	Otu08231	Otu08232	Otu08233	Otu08234	Otu08235	Otu08236	Otu08237	Otu08238	Otu08239	Otu08240	Otu08241	Otu08242	Otu08243	Otu08244	Otu08245	Otu08246	Otu08247	Otu08248	Otu08249	Otu08250	Otu08251	Otu08252	Otu08253	Otu08254	Otu08255	Otu08256	Otu08257	Otu08258	Otu08259	Otu08260	Otu08261	Otu08262	Otu08263	Otu08264	Otu08265	Otu08266	Otu08267	Otu08268	Otu08269	Otu08270	Otu08271	Otu08272	Otu08273	Otu08274	Otu08275	Otu08276	Otu08277	Otu08278	Otu08279	Otu08280	Otu08281	Otu08282	Otu08283	Otu08284	Otu08285	Otu08286	Otu08287	Otu08288	Otu08289	Otu08290	Otu08291	Otu08292	Otu08293	Otu08294	Otu08295	Otu08296	Otu08297	Otu08298	Otu08299	Otu08300	Otu08301	Otu08302	Otu08303	Otu08304	Otu08305	Otu08306	Otu08307	Otu08308	Otu08309	Otu08310	Otu08311	Otu08312	Otu08313	Otu08314	Otu08315	Otu08316	Otu08317	Otu08318	Otu08319	Otu08320	Otu08321	Otu08322	Otu08323	Otu08324	Otu08325	Otu08326	Otu08327	Otu08328	Otu08329	Otu08330	Otu08331	Otu08332	Otu08333	Otu08334	Otu08335	Otu08336	Otu08337	Otu08338	Otu08339	Otu08340	Otu08341	Otu08342	Otu08343	Otu08344	Otu08345	Otu08346	Otu08347	Otu08348	Otu08349	Otu08350	Otu08351	Otu08352	Otu08353	Otu08354	Otu08355	Otu08356	Otu08357	Otu08358	Otu08359	Otu08360	Otu08361	Otu08362	Otu08363	Otu08364	Otu08365	Otu08366	Otu08367	Otu08368	Otu08369	Otu08370	Otu08371	Otu08372	Otu08373	Otu08374	Otu08375	Otu08376	Otu08377	Otu08378	Otu08379	Otu08380	Otu08381	Otu08382	Otu08383	Otu08384	Otu08385	Otu08386	Otu08387	Otu08388	Otu08389	Otu08390	Otu08391	Otu08392	Otu08393	Otu08394	Otu08395	Otu08396	Otu08397	Otu08398	Otu08399	Otu08400	Otu08401	Otu08402	Otu08403	Otu08404	Otu08405	Otu08406	Otu08407	Otu08408	Otu08409	Otu08410	Otu08411	Otu08412	Otu08413	Otu08414	Otu08415	Otu08416	Otu08417	Otu08418	Otu08419	Otu08420	Otu08421	Otu08422	Otu08423	Otu08424	Otu08425	Otu08426	Otu08427	Otu08428	Otu08429	Otu08430	Otu08431	Otu08432	Otu08433	Otu08434	Otu08435	Otu08436	Otu08437	Otu08438	Otu08439	Otu08440	Otu08441	Otu08442	Otu08443	Otu08444	Otu08445	Otu08446	Otu08447	Otu08448	Otu08449	Otu08450	Otu08451	Otu08452	Otu08453	Otu08454	Otu08455	Otu08456	Otu08457	Otu08458	Otu08459	Otu08460	Otu08461	Otu08462	Otu08463	Otu08464	Otu08465	Otu08466	Otu08467	Otu08468	Otu08469	Otu08470	Otu08471	Otu08472	Otu08473	Otu08474	Otu08475	Otu08476	Otu08477	Otu08478	Otu08479	Otu08480	Otu08481	Otu08482	Otu08483	Otu08484	Otu08485	Otu08486	Otu08487	Otu08488	Otu08489	Otu08490	Otu08491	Otu08492	Otu08493	Otu08494	Otu08495	Otu08496	Otu08497	Otu08498	Otu08499	Otu08500	Otu08501	Otu08502	Otu08503	Otu08504	Otu08505	Otu08506	Otu08507	Otu08508	Otu08509	Otu08510	Otu08511	Otu08512	Otu08513	Otu08514	Otu08515	Otu08516	Otu08517	Otu08518	Otu08519	Otu08520	Otu08521	Otu08522	Otu08523	Otu08524	Otu08525	Otu08526	Otu08527	Otu08528	Otu08529	Otu08530	Otu08531	Otu08532	Otu08533	Otu08534	Otu08535	Otu08536	Otu08537	Otu08538	Otu08539	Otu08540	Otu08541	Otu08542	Otu08543	Otu08544	Otu08545	Otu08546	Otu08547	Otu08548	Otu08549	Otu08550	Otu08551	Otu08552	Otu08553	Otu08554	Otu08555	Otu08556	Otu08557	Otu08558	Otu08559	Otu08560	Otu08561	Otu08562	Otu08563	Otu08564	Otu08565	Otu08566	Otu08567	Otu08568	Otu08569	Otu08570	Otu08571	Otu08572	Otu08573	Otu08574	Otu08575	Otu08576	Otu08577	Otu08578	Otu08579	Otu08580	Otu08581	Otu08582	Otu08583	Otu08584	Otu08585	Otu08586	Otu08587	Otu08588	Otu08589	Otu08590	Otu08591	Otu08592	Otu08593	Otu08594	Otu08595	Otu08596	Otu08597	Otu08598	Otu08599	Otu08600	Otu08601	Otu08602	Otu08603	Otu08604	Otu08605	Otu08606	Otu08607	Otu08608	Otu08609	Otu08610	Otu08611	Otu08612	Otu08613	Otu08614	Otu08615	Otu08616	Otu08617	Otu08618	Otu08619	Otu08620	Otu08621	Otu08622	Otu08623	Otu08624	Otu08625	Otu08626	Otu08627	Otu08628	Otu08629	Otu08630	Otu08631	Otu08632	Otu08633	Otu08634	Otu08635	Otu08636	Otu08637	Otu08638	Otu08639	Otu08640	Otu08641	Otu08642	Otu08643	Otu08644	Otu08645	Otu08646	Otu08647	Otu08648	Otu08649	Otu08650	Otu08651	Otu08652	Otu08653	Otu08654	Otu08655	Otu08656	Otu08657	Otu08658	Otu08659	Otu08660	Otu08661	Otu08662	Otu08663	Otu08664	Otu08665	Otu08666	Otu08667	Otu08668	Otu08669	Otu08670	Otu08671	Otu08672	Otu08673	Otu08674	Otu08675	Otu08676	Otu08677	Otu08678	Otu08679	Otu08680	Otu08681	Otu08682	Otu08683	Otu08684	Otu08685	Otu08686	Otu08687	Otu08688	Otu08689	Otu08690	Otu08691	Otu08692	Otu08693	Otu08694	Otu08695	Otu08696	Otu08697	Otu08698	Otu08699	Otu08700	Otu08701	Otu08702	Otu08703	Otu08704	Otu08705	Otu08706	Otu08707	Otu08708	Otu08709	Otu08710	Otu08711	Otu08712	Otu08713	Otu08714	Otu08715	Otu08716	Otu08717	Otu08718	Otu08719	Otu08720	Otu08721	Otu08722	Otu08723	Otu08724	Otu08725	Otu08726	Otu08727	Otu08728	Otu08729	Otu08730	Otu08731	Otu08732	Otu08733	Otu08734	Otu08735	Otu08736	Otu08737	Otu08738	Otu08739	Otu08740	Otu08741	Otu08742	Otu08743	Otu08744	Otu08745	Otu08746	Otu08747	Otu08748	Otu08749	Otu08750	Otu08751	Otu08752	Otu08753	Otu08754	Otu08755	Otu08756	Otu08757	Otu08758	Otu08759	Otu08760	Otu08761	Otu08762	Otu08763	Otu08764	Otu08765	Otu08766	Otu08767	Otu08768	Otu08769	Otu08770	Otu08771	Otu08772	Otu08773	Otu08774	Otu08775	Otu08776	Otu08777	Otu08778	Otu08779	Otu08780	Otu08781	Otu08782	Otu08783	Otu08784	Otu08785	Otu08786	Otu08787	Otu08788	Otu08789	Otu08790	Otu08791	Otu08792	Otu08793	Otu08794	Otu08795	Otu08796	Otu08797	Otu08798	Otu08799	Otu08800	Otu08801	Otu08802	Otu08803	Otu08804	Otu08805	Otu08806	Otu08807	Otu08808	Otu08809	Otu08810	Otu08811	Otu08812	Otu08813	Otu08814	Otu08815	Otu08816	Otu08817	Otu08818	Otu08819	Otu08820	Otu08821	Otu08822	Otu08823	Otu08824	Otu08825	Otu08826	Otu08827	Otu08828	Otu08829	Otu08830	Otu08831	Otu08832	Otu08833	Otu08834	Otu08835	Otu08836	Otu08837	Otu08838	Otu08839	Otu08840	Otu08841	Otu08842	Otu08843	Otu08844	Otu08845	Otu08846	Otu08847	Otu08848	Otu08849	Otu08850	Otu08851	Otu08852	Otu08853	Otu08854	Otu08855	Otu08856	Otu08857	Otu08858	Otu08859	Otu08860	Otu08861	Otu08862	Otu08863	Otu08864	Otu08865	Otu08866	Otu08867	Otu08868	Otu08869	Otu08870	Otu08871	Otu08872	Otu08873	Otu08874	Otu08875	Otu08876	Otu08877	Otu08878	Otu08879	Otu08880	Otu08881	Otu08882	Otu08883	Otu08884	Otu08885	Otu08886	Otu08887	Otu08888	Otu08889	Otu08890	Otu08891	Otu08892	Otu08893	Otu08894	Otu08895	Otu08896	Otu08897	Otu08898	Otu08899	Otu08900	Otu08901	Otu08902	Otu08903	Otu08904	Otu08905	Otu08906	Otu08907	Otu08908	Otu08909	Otu08910	Otu08911	Otu08912	Otu08913	Otu08914	Otu08915	Otu08916	Otu08917	Otu08918	Otu08919	Otu08920	Otu08921	Otu08922	Otu08923	Otu08924	Otu08925	Otu08926	Otu08927	Otu08928	Otu08929	Otu08930	Otu08931	Otu08932	Otu08933	Otu08934	Otu08935	Otu08936	Otu08937	Otu08938	Otu08939	Otu08940	Otu08941	Otu08942	Otu08943	Otu08944	Otu08945	Otu08946	Otu08947	Otu08948	Otu08949	Otu08950	Otu08951	Otu08952	Otu08953	Otu08954	Otu08955	Otu08956	Otu08957	Otu08958	Otu08959	Otu08960	Otu08961	Otu08962	Otu08963	Otu08964	Otu08965	Otu08966	Otu08967	Otu08968	Otu08969	Otu08970	Otu08971	Otu08972	Otu08973	Otu08974	Otu08975	Otu08976	Otu08977	Otu08978	Otu08979	Otu08980	Otu08981	Otu08982	Otu08983	Otu08984	Otu08985	Otu08986	Otu08987	Otu08988	Otu08989	Otu08990	Otu08991	Otu08992	Otu08993	Otu08994	Otu08995	Otu08996	Otu08997	Otu08998	Otu08999	Otu09000	Otu09001	Otu09002	Otu09003	Otu09004	Otu09005	Otu09006	Otu09007	Otu09008	Otu09009	Otu09010	Otu09011	Otu09012	Otu09013	Otu09014	Otu09015	Otu09016	Otu09017	Otu09018	Otu09019	Otu09020	Otu09021	Otu09022	Otu09023	Otu09024	Otu09025	Otu09026	Otu09027	Otu09028	Otu09029	Otu09030	Otu09031	Otu09032	Otu09033	Otu09034	Otu09035	Otu09036	Otu09037	Otu09038	Otu09039	Otu09040	Otu09041	Otu09042	Otu09043	Otu09044	Otu09045	Otu09046	Otu09047	Otu09048	Otu09049	Otu09050	Otu09051	Otu09052	Otu09053	Otu09054	Otu09055	Otu09056	Otu09057	Otu09058	Otu09059	Otu09060	Otu09061	Otu09062	Otu09063	Otu09064	Otu09065	Otu09066	Otu09067	Otu09068	Otu09069	Otu09070	Otu09071	Otu09072	Otu09073	Otu09074	Otu09075	Otu09076	Otu09077	Otu09078	Otu09079	Otu09080	Otu09081	Otu09082	Otu09083	Otu09084	Otu09085	Otu09086	Otu09087	Otu09088	Otu09089	Otu09090	Otu09091	Otu09092	Otu09093	Otu09094	Otu09095	Otu09096	Otu09097	Otu09098	Otu09099	Otu09100	Otu09101	Otu09102	Otu09103	Otu09104	Otu09105	Otu09106	Otu09107	Otu09108	Otu09109	Otu09110	Otu09111	Otu09112	Otu09113	Otu09114	Otu09115	Otu09116	Otu09117	Otu09118	Otu09119	Otu09120	Otu09121	Otu09122	Otu09123	Otu09124	Otu09125	Otu09126	Otu09127	Otu09128	Otu09129	Otu09130	Otu09131	Otu09132	Otu09133	Otu09134	Otu09135	Otu09136	Otu09137	Otu09138	Otu09139	Otu09140	Otu09141	Otu09142	Otu09143	Otu09144	Otu09145	Otu09146	Otu09147	Otu09148	Otu09149	Otu09150	Otu09151	Otu09152	Otu09153	Otu09154	Otu09155	Otu09156	Otu09157	Otu09158	Otu09159	Otu09160	Otu09161	Otu09162	Otu09163	Otu09164	Otu09165	Otu09166	Otu09167	Otu09168	Otu09169	Otu09170	Otu09171	Otu09172	Otu09173	Otu09174	Otu09175	Otu09176	Otu09177	Otu09178	Otu09179	Otu09180	Otu09181	Otu09182	Otu09183	Otu09184	Otu09185	Otu09186	Otu09187	Otu09188	Otu09189	Otu09190	Otu09191	Otu09192	Otu09193	Otu09194	Otu09195	Otu09196	Otu09197	Otu09198	Otu09199	Otu09200	Otu09201	Otu09202	Otu09203	Otu09204	Otu09205	Otu09206	Otu09207	Otu09208	Otu09209	Otu09210	Otu09211	Otu09212	Otu09213	Otu09214	Otu09215	Otu09216	Otu09217	Otu09218	Otu09219	Otu09220	Otu09221	Otu09222	Otu09223	Otu09224	Otu09225	Otu09226	Otu09227	Otu09228	Otu09229	Otu09230	Otu09231	Otu09232	Otu09233	Otu09234	Otu09235	Otu09236	Otu09237	Otu09238	Otu09239	Otu09240	Otu09241	Otu09242	Otu09243	Otu09244	Otu09245	Otu09246	Otu09247	Otu09248	Otu09249	Otu09250	Otu09251	Otu09252	Otu09253	Otu09254	Otu09255	Otu09256	Otu09257	Otu09258	Otu09259	Otu09260	Otu09261	Otu09262	Otu09263	Otu09264	Otu09265	Otu09266	Otu09267	Otu09268	Otu09269	Otu09270	Otu09271	Otu09272	Otu09273	Otu09274	Otu09275	Otu09276	Otu09277	Otu09278	Otu09279	Otu09280	Otu09281	Otu09282	Otu09283	Otu09284	Otu09285	Otu09286	Otu09287	Otu09288	Otu09289	Otu09290	Otu09291	Otu09292	Otu09293	Otu09294	Otu09295	Otu09296	Otu09297	Otu09298	Otu09299	Otu09300	Otu09301	Otu09302	Otu09303	Otu09304	Otu09305	Otu09306	Otu09307	Otu09308	Otu09309	Otu09310	Otu09311	Otu09312	Otu09313	Otu09314	Otu09315	Otu09316	Otu09317	Otu09318	Otu09319	Otu09320	Otu09321	Otu09322	Otu09323	Otu09324	Otu09325	Otu09326	Otu09327	Otu09328	Otu09329	Otu09330	Otu09331	Otu09332	Otu09333	Otu09334	Otu09335	Otu09336	Otu09337	Otu09338	Otu09339	Otu09340	Otu09341	Otu09342	Otu09343	Otu09344	Otu09345	Otu09346	Otu09347	Otu09348	Otu09349	Otu09350	Otu09351	Otu09352	Otu09353	Otu09354	Otu09355	Otu09356	Otu09357	Otu09358	Otu09359	Otu09360	Otu09361	Otu09362	Otu09363	Otu09364	Otu09365	Otu09366	Otu09367	Otu09368	Otu09369	Otu09370	Otu09371	Otu09372	Otu09373	Otu09374	Otu09375	Otu09376	Otu09377	Otu09378	Otu09379	Otu09380	Otu09381	Otu09382	Otu09383	Otu09384	Otu09385	Otu09386	Otu09387	Otu09388	Otu09389	Otu09390	Otu09391	Otu09392	Otu09393	Otu09394	Otu09395	Otu09396	Otu09397	Otu09398	Otu09399	Otu09400	Otu09401	Otu09402	Otu09403	Otu09404	Otu09405	Otu09406	Otu09407	Otu09408	Otu09409	Otu09410	Otu09411	Otu09412	Otu09413	Otu09414	Otu09415	Otu09416	Otu09417	Otu09418	Otu09419	Otu09420	Otu09421	Otu09422	Otu09423	Otu09424	Otu09425	Otu09426	Otu09427	Otu09428	Otu09429	Otu09430	Otu09431	Otu09432	Otu09433	Otu09434	Otu09435	Otu09436	Otu09437	Otu09438	Otu09439	Otu09440	Otu09441	Otu09442	Otu09443	Otu09444	Otu09445	Otu09446	Otu09447	Otu09448	Otu09449	Otu09450	Otu09451	Otu09452	Otu09453	Otu09454	Otu09455	Otu09456	Otu09457	Otu09458	Otu09459	Otu09460	Otu09461	Otu09462	Otu09463	Otu09464	Otu09465	Otu09466	Otu09467	Otu09468	Otu09469	Otu09470	Otu09471	Otu09472	Otu09473	Otu09474	Otu09475	Otu09476	Otu09477	Otu09478	Otu09479	Otu09480	Otu09481	Otu09482	Otu09483	Otu09484	Otu09485	Otu09486	Otu09487	Otu09488	Otu09489	Otu09490	Otu09491	Otu09492	Otu09493	Otu09494	Otu09495	Otu09496	Otu09497	Otu09498	Otu09499	Otu09500	Otu09501	Otu09502	Otu09503	Otu09504	Otu09505	Otu09506	Otu09507	Otu09508	Otu09509	Otu09510	Otu09511	Otu09512	Otu09513	Otu09514	Otu09515	Otu09516	Otu09517	Otu09518	Otu09519	Otu09520	Otu09521	Otu09522	Otu09523	Otu09524	Otu09525	Otu09526	Otu09527	Otu09528	Otu09529	Otu09530	Otu09531	Otu09532	Otu09533	Otu09534	Otu09535	Otu09536	Otu09537	Otu09538	Otu09539	Otu09540	Otu09541	Otu09542	Otu09543	Otu09544	Otu09545	Otu09546	Otu09547	Otu09548	Otu09549	Otu09550	Otu09551	Otu09552	Otu09553	Otu09554	Otu09555	Otu09556	Otu09557	Otu09558	Otu09559	Otu09560	Otu09561	Otu09562	Otu09563	Otu09564	Otu09565	Otu09566	Otu09567	Otu09568	Otu09569	Otu09570	Otu09571	Otu09572	Otu09573	Otu09574	Otu09575	Otu09576	Otu09577	Otu09578	Otu09579	Otu09580	Otu09581	Otu09582	Otu09583	Otu09584	Otu09585	Otu09586	Otu09587	Otu09588	Otu09589	Otu09590	Otu09591	Otu09592	Otu09593	Otu09594	Otu09595	Otu09596	Otu09597	Otu09598	Otu09599	Otu09600	Otu09601	Otu09602	Otu09603	Otu09604	Otu09605	Otu09606	Otu09607	Otu09608	Otu09609	Otu09610	Otu09611	Otu09612	Otu09613	Otu09614	Otu09615	Otu09616	Otu09617	Otu09618	Otu09619	Otu09620	Otu09621	Otu09622	Otu09623	Otu09624	Otu09625	Otu09626	Otu09627	Otu09628	Otu09629	Otu09630	Otu09631	Otu09632	Otu09633	Otu09634	Otu09635	Otu09636	Otu09637	Otu09638	Otu09639	Otu09640	Otu09641	Otu09642	Otu09643	Otu09644	Otu09645	Otu09646	Otu09647	Otu09648	Otu09649	Otu09650	Otu09651	Otu09652	Otu09653	Otu09654	Otu09655	Otu09656	Otu09657	Otu09658	Otu09659	Otu09660	Otu09661	Otu09662	Otu09663	Otu09664	Otu09665	Otu09666	Otu09667	Otu09668	Otu09669	Otu09670	Otu09671	Otu09672	Otu09673	Otu09674	Otu09675	Otu09676	Otu09677	Otu09678	Otu09679	Otu09680	Otu09681	Otu09682	Otu09683	Otu09684	Otu09685	Otu09686	Otu09687	Otu09688	Otu09689	Otu09690	Otu09691	Otu09692	Otu09693	Otu09694	Otu09695	Otu09696	Otu09697	Otu09698	Otu09699	Otu09700	Otu09701	Otu09702	Otu09703	Otu09704	Otu09705	Otu09706	Otu09707	Otu09708	Otu09709	Otu09710	Otu09711	Otu09712	Otu09713	Otu09714	Otu09715	Otu09716	Otu09717	Otu09718	Otu09719	Otu09720	Otu09721	Otu09722	Otu09723	Otu09724	Otu09725	Otu09726	Otu09727	Otu09728	Otu09729	Otu09730	Otu09731	Otu09732	Otu09733	Otu09734	Otu09735	Otu09736	Otu09737	Otu09738	Otu09739	Otu09740	Otu09741	Otu09742	Otu09743	Otu09744	Otu09745	Otu09746	Otu09747	Otu09748	Otu09749	Otu09750	Otu09751	Otu09752	Otu09753	Otu09754	Otu09755	Otu09756	Otu09757	Otu09758	Otu09759	Otu09760	Otu09761	Otu09762	Otu09763	Otu09764	Otu09765	Otu09766	Otu09767	Otu09768	Otu09769	Otu09770	Otu09771	Otu09772	Otu09773	Otu09774	Otu09775	Otu09776	Otu09777	Otu09778	Otu09779	Otu09780	Otu09781	Otu09782	Otu09783	Otu09784	Otu09785	Otu09786	Otu09787	Otu09788	Otu09789	Otu09790	Otu09791	Otu09792	Otu09793	Otu09794	Otu09795	Otu09796	Otu09797	Otu09798	Otu09799	Otu09800	Otu09801	Otu09802	Otu09803	Otu09804	Otu09805	Otu09806	Otu09807	Otu09808	Otu09809	Otu09810	Otu09811	Otu09812	Otu09813	Otu09814	Otu09815	Otu09816	Otu09817	Otu09818	Otu09819	Otu09820	Otu09821	Otu09822	Otu09823	Otu09824	Otu09825	Otu09826	Otu09827	Otu09828	Otu09829	Otu09830	Otu09831	Otu09832	Otu09833	Otu09834	Otu09835	Otu09836	Otu09837	Otu09838	Otu09839	Otu09840	Otu09841	Otu09842	Otu09843	Otu09844	Otu09845	Otu09846	Otu09847	Otu09848	Otu09849	Otu09850	Otu09851	Otu09852	Otu09853	Otu09854	Otu09855	Otu09856	Otu09857	Otu09858	Otu09859	Otu09860	Otu09861	Otu09862	Otu09863	Otu09864	Otu09865	Otu09866	Otu09867	Otu09868	Otu09869	Otu09870	Otu09871	Otu09872	Otu09873	Otu09874	Otu09875	Otu09876	Otu09877	Otu09878	Otu09879	Otu09880	Otu09881	Otu09882	Otu09883	Otu09884	Otu09885	Otu09886	Otu09887	Otu09888	Otu09889	Otu09890	Otu09891	Otu09892	Otu09893	Otu09894	Otu09895	Otu09896	Otu09897	Otu09898	Otu09899	Otu09900	Otu09901	Otu09902	Otu09903	Otu09904	Otu09905	Otu09906	Otu09907	Otu09908	Otu09909	Otu09910	Otu09911	Otu09912	Otu09913	Otu09914	Otu09915	Otu09916	Otu09917	Otu09918	Otu09919	Otu09920	Otu09921	Otu09922	Otu09923	Otu09924	Otu09925	Otu09926	Otu09927	Otu09928	Otu09929	Otu09930	Otu09931	Otu09932	Otu09933	Otu09934	Otu09935	Otu09936	Otu09937	Otu09938	Otu09939	Otu09940	Otu09941	Otu09942	Otu09943	Otu09944	Otu09945	Otu09946	Otu09947	Otu09948	Otu09949	Otu09950	Otu09951	Otu09952	Otu09953	Otu09954	Otu09955	Otu09956	Otu09957	Otu09958	Otu09959	Otu09960	Otu09961	Otu09962	Otu09963	Otu09964	Otu09965	Otu09966	Otu09967	Otu09968	Otu09969	Otu09970	Otu09971	Otu09972	Otu09973	Otu09974	Otu09975	Otu09976	Otu09977	Otu09978	Otu09979	Otu09980	Otu09981	Otu09982	Otu09983	Otu09984	Otu09985	Otu09986	Otu09987	Otu09988	Otu09989	Otu09990	Otu09991	Otu09992	Otu09993	Otu09994	Otu09995	Otu09996	Otu09997	Otu09998	Otu09999	Otu10000	Otu10001	Otu10002	Otu10003	Otu10004	Otu10005	Otu10006	Otu10007	Otu10008	Otu10009	Otu10010	Otu10011	Otu10012	Otu10013	Otu10014	Otu10015	Otu10016	Otu10017	Otu10018	Otu10019	Otu10020	Otu10021	Otu10022	Otu10023	Otu10024	Otu10025	Otu10026	Otu10027	Otu10028	Otu10029	Otu10030	Otu10031	Otu10032	Otu10033	Otu10034	Otu10035	Otu10036	Otu10037	Otu10038	Otu10039	Otu10040	Otu10041	Otu10042	Otu10043	Otu10044	Otu10045	Otu10046	Otu10047	Otu10048	Otu10049	Otu10050	Otu10051	Otu10052	Otu10053	Otu10054	Otu10055	Otu10056	Otu10057	Otu10058	Otu10059	Otu10060	Otu10061	Otu10062	Otu10063	Otu10064	Otu10065	Otu10066	Otu10067	Otu10068	Otu10069	Otu10070	Otu10071	Otu10072	Otu10073	Otu10074	Otu10075	Otu10076	Otu10077	Otu10078	Otu10079	Otu10080	Otu10081	Otu10082	Otu10083	Otu10084	Otu10085	Otu10086	Otu10087	Otu10088	Otu10089	Otu10090	Otu10091	Otu10092	Otu10093	Otu10094	Otu10095	Otu10096	Otu10097	Otu10098	Otu10099	Otu10100	Otu10101	Otu10102	Otu10103	Otu10104	Otu10105	Otu10106	Otu10107	Otu10108	Otu10109	Otu10110	Otu10111	Otu10112	Otu10113	Otu10114	Otu10115	Otu10116	Otu10117	Otu10118	Otu10119	Otu10120	Otu10121	Otu10122	Otu10123	Otu10124	Otu10125	Otu10126	Otu10127	Otu10128	Otu10129	Otu10130	Otu10131	Otu10132	Otu10133	Otu10134	Otu10135	Otu10136	Otu10137	Otu10138	Otu10139	Otu10140	Otu10141	Otu10142	Otu10143	Otu10144	Otu10145	Otu10146	Otu10147	Otu10148	Otu10149	Otu10150	Otu10151	Otu10152	Otu10153	Otu10154	Otu10155	Otu10156	Otu10157	Otu10158	Otu10159	Otu10160	Otu10161	Otu10162	Otu10163	Otu10164	Otu10165	Otu10166	Otu10167	Otu10168	Otu10169	Otu10170	Otu10171	Otu10172	Otu10173	Otu10174	Otu10175	Otu10176	Otu10177	Otu10178	Otu10179	Otu10180	Otu10181	Otu10182	Otu10183	Otu10184	Otu10185	Otu10186	Otu10187	Otu10188	Otu10189	Otu10190	Otu10191	Otu10192	Otu10193	Otu10194	Otu10195	Otu10196	Otu10197	Otu10198	Otu10199	Otu10200	Otu10201	Otu10202	Otu10203	Otu10204	Otu10205	Otu10206	Otu10207	Otu10208	Otu10209	Otu10210	Otu10211	Otu10212	Otu10213	Otu10214	Otu10215	Otu10216	Otu10217	Otu10218	Otu10219	Otu10220	Otu10221	Otu10222	Otu10223	Otu10224	Otu10225	Otu10226	Otu10227	Otu10228	Otu10229	Otu10230	Otu10231	Otu10232	Otu10233	Otu10234	Otu10235	Otu10236	Otu10237	Otu10238	Otu10239	Otu10240	Otu10241	Otu10242	Otu10243	Otu10244	Otu10245	Otu10246	Otu10247	Otu10248	Otu10249	Otu10250	Otu10251	Otu10252	Otu10253	Otu10254	Otu10255	Otu10256	Otu10257	Otu10258	Otu10259	Otu10260	Otu10261	Otu10262	Otu10263	Otu10264	Otu10265	Otu10266	Otu10267	Otu10268	Otu10269	Otu10270	Otu10271	Otu10272	Otu10273	Otu10274	Otu10275	Otu10276	Otu10277	Otu10278	Otu10279	Otu10280	Otu10281	Otu10282	Otu10283	Otu10284	Otu10285	Otu10286	Otu10287	Otu10288	Otu10289	Otu10290	Otu10291	Otu10292	Otu10293	Otu10294	Otu10295	Otu10296	Otu10297	Otu10298	Otu10299	Otu10300	Otu10301	Otu10302	Otu10303	Otu10304	Otu10305	Otu10306	Otu10307	Otu10308	Otu10309	Otu10310	Otu10311	Otu10312	Otu10313	Otu10314	Otu10315	Otu10316	Otu10317	Otu10318	Otu10319	Otu10320	Otu10321	Otu10322	Otu10323	Otu10324	Otu10325	Otu10326	Otu10327	Otu10328	Otu10329	Otu10330	Otu10331	Otu10332	Otu10333	Otu10334	Otu10335	Otu10336	Otu10337	Otu10338	Otu10339	Otu10340	Otu10341	Otu10342	Otu10343	Otu10344	Otu10345	Otu10346	Otu10347	Otu10348	Otu10349	Otu10350	Otu10351	Otu10352	Otu10353	Otu10354	Otu10355	Otu10356	Otu10357	Otu10358	Otu10359	Otu10360	Otu10361	Otu10362	Otu10363	Otu10364	Otu10365	Otu10366	Otu10367	Otu10368	Otu10369	Otu10370	Otu10371	Otu10372	Otu10373	Otu10374	Otu10375	Otu10376	Otu10377	Otu10378	Otu10379	Otu10380	Otu10381	Otu10382	Otu10383	Otu10384	Otu10385	Otu10386	Otu10387	Otu10388	Otu10389	Otu10390	Otu10391	Otu10392	Otu10393	Otu10394	Otu10395	Otu10396	Otu10397	Otu10398	Otu10399	Otu10400	Otu10401	Otu10402	Otu10403	Otu10404	Otu10405	Otu10406	Otu10407	Otu10408	Otu10409	Otu10410	Otu10411	Otu10412	Otu10413	Otu10414	Otu10415	Otu10416	Otu10417	Otu10418	Otu10419	Otu10420	Otu10421	Otu10422	Otu10423	Otu10424	Otu10425	Otu10426	Otu10427	Otu10428	Otu10429	Otu10430	Otu10431	Otu10432	Otu10433	Otu10434	Otu10435	Otu10436	Otu10437	Otu10438	Otu10439	Otu10440	Otu10441	Otu10442	Otu10443	Otu10444	Otu10445	Otu10446	Otu10447	Otu10448	Otu10449	Otu10450	Otu10451	Otu10452	Otu10453	Otu10454	Otu10455	Otu10456	Otu10457	Otu10458	Otu10459	Otu10460	Otu10461	Otu10462	Otu10463	Otu10464	Otu10465	Otu10466	Otu10467	Otu10468	Otu10469	Otu10470	Otu10471	Otu10472	Otu10473	Otu10474	Otu10475	Otu10476	Otu10477	Otu10478	Otu10479	Otu10480	Otu10481	Otu10482	Otu10483	Otu10484	Otu10485	Otu10486	Otu10487	Otu10488	Otu10489	Otu10490	Otu10491	Otu10492	Otu10493	Otu10494	Otu10495	Otu10496	Otu10497	Otu10498	Otu10499	Otu10500	Otu10501	Otu10502	Otu10503	Otu10504	Otu10505	Otu10506	Otu10507	Otu10508	Otu10509	Otu10510	Otu10511	Otu10512	Otu10513	Otu10514	Otu10515	Otu10516	Otu10517	Otu10518	Otu10519	Otu10520	Otu10521	Otu10522	Otu10523	Otu10524	Otu10525	Otu10526	Otu10527	Otu10528	Otu10529	Otu10530	Otu10531	Otu10532	Otu10533	Otu10534	Otu10535	Otu10536	Otu10537	Otu10538	Otu10539	Otu10540	Otu10541	Otu10542	Otu10543	Otu10544	Otu10545	Otu10546	Otu10547	Otu10548	Otu10549	Otu10550	Otu10551	Otu10552	Otu10553	Otu10554	Otu10555	Otu10556	Otu10557	Otu10558	Otu10559	Otu10560	Otu10561	Otu10562	Otu10563	Otu10564	Otu10565	Otu10566	Otu10567	Otu10568	Otu10569	Otu10570	Otu10571	Otu10572	Otu10573	Otu10574	Otu10575	Otu10576	Otu10577	Otu10578	Otu10579	Otu10580	Otu10581	Otu10582	Otu10583	Otu10584	Otu10585	Otu10586	Otu10587	Otu10588	Otu10589	Otu10590	Otu10591	Otu10592	Otu10593	Otu10594	Otu10595	Otu10596	Otu10597	Otu10598	Otu10599	Otu10600	Otu10601	Otu10602	Otu10603	Otu10604	Otu10605	Otu10606	Otu10607	Otu10608	Otu10609	Otu10610	Otu10611	Otu10612	Otu10613	Otu10614	Otu10615	Otu10616	Otu10617	Otu10618	Otu10619	Otu10620	Otu10621	Otu10622	Otu10623	Otu10624	Otu10625	Otu10626	Otu10627	Otu10628	Otu10629	Otu10630	Otu10631	Otu10632	Otu10633	Otu10634	Otu10635	Otu10636	Otu10637	Otu10638	Otu10639	Otu10640	Otu10641	Otu10642	Otu10643	Otu10644	Otu10645	Otu10646	Otu10647	Otu10648	Otu10649	Otu10650	Otu10651	Otu10652	Otu10653	Otu10654	Otu10655	Otu10656	Otu10657	Otu10658	Otu10659	Otu10660	Otu10661	Otu10662	Otu10663	Otu10664	Otu10665	Otu10666	Otu10667	Otu10668	Otu10669	Otu10670	Otu10671	Otu10672	Otu10673	Otu10674	Otu10675	Otu10676	Otu10677	Otu10678	Otu10679	Otu10680	Otu10681	Otu10682	Otu10683	Otu10684	Otu10685	Otu10686	Otu10687	Otu10688	Otu10689	Otu10690	Otu10691	Otu10692	Otu10693	Otu10694	Otu10695	Otu10696	Otu10697	Otu10698	Otu10699	Otu10700	Otu10701	Otu10702	Otu10703	Otu10704	Otu10705	Otu10706	Otu10707	Otu10708	Otu10709	Otu10710	Otu10711	Otu10712	Otu10713	Otu10714	Otu10715	Otu10716	Otu10717	Otu10718	Otu10719	Otu10720	Otu10721	Otu10722	Otu10723	Otu10724	Otu10725	Otu10726	Otu10727	Otu10728	Otu10729	Otu10730	Otu10731	Otu10732	Otu10733	Otu10734	Otu10735	Otu10736	Otu10737	Otu10738	Otu10739	Otu10740	Otu10741	Otu10742	Otu10743	Otu10744	Otu10745	Otu10746	Otu10747	Otu10748	Otu10749	Otu10750	Otu10751	Otu10752	Otu10753	Otu10754	Otu10755	Otu10756	Otu10757	Otu10758	Otu10759	Otu10760	Otu10761	Otu10762	Otu10763	Otu10764	Otu10765	Otu10766	Otu10767	Otu10768	Otu10769	Otu10770	Otu10771	Otu10772	Otu10773	Otu10774	Otu10775	Otu10776	Otu10777	Otu10778	Otu10779	Otu10780	Otu10781	Otu10782	Otu10783	Otu10784	Otu10785	Otu10786	Otu10787	Otu10788	Otu10789	Otu10790	Otu10791	Otu10792	Otu10793	Otu10794	Otu10795	Otu10796	Otu10797	Otu10798	Otu10799	Otu10800	Otu10801	Otu10802	Otu10803	Otu10804	Otu10805	Otu10806	Otu10807	Otu10808	Otu10809	Otu10810	Otu10811	Otu10812	Otu10813	Otu10814	Otu10815	Otu10816	Otu10817	Otu10818	Otu10819	Otu10820	Otu10821	Otu10822	Otu10823	Otu10824	Otu10825	Otu10826	Otu10827	Otu10828	Otu10829	Otu10830	Otu10831	Otu10832	Otu10833	Otu10834	Otu10835	Otu10836	Otu10837	Otu10838	Otu10839	Otu10840	Otu10841	Otu10842	Otu10843	Otu10844	Otu10845	Otu10846	Otu10847	Otu10848	Otu10849	Otu10850	Otu10851	Otu10852	Otu10853	Otu10854	Otu10855	Otu10856	Otu10857	Otu10858	Otu10859	Otu10860	Otu10861	Otu10862	Otu10863	Otu10864	Otu10865	Otu10866	Otu10867	Otu10868	Otu10869	Otu10870	Otu10871	Otu10872	Otu10873	Otu10874	Otu10875	Otu10876	Otu10877	Otu10878	Otu10879	Otu10880	Otu10881	Otu10882	Otu10883	Otu10884	Otu10885	Otu10886	Otu10887	Otu10888	Otu10889	Otu10890	Otu10891	Otu10892	Otu10893	Otu10894	Otu10895	Otu10896	Otu10897	Otu10898	Otu10899	Otu10900	Otu10901	Otu10902	Otu10903	Otu10904	Otu10905	Otu10906	Otu10907	Otu10908	Otu10909	Otu10910	Otu10911	Otu10912	Otu10913	Otu10914	Otu10915	Otu10916	Otu10917	Otu10918	Otu10919	Otu10920	Otu10921	Otu10922	Otu10923	Otu10924	Otu10925	Otu10926	Otu10927	Otu10928	Otu10929	Otu10930	Otu10931	Otu10932	Otu10933	Otu10934	Otu10935	Otu10936	Otu10937	Otu10938	Otu10939	Otu10940	Otu10941	Otu10942	Otu10943	Otu10944	Otu10945	Otu10946	Otu10947	Otu10948	Otu10949	Otu10950	Otu10951	Otu10952	Otu10953	Otu10954	Otu10955	Otu10956	Otu10957	Otu10958	Otu10959	Otu10960	Otu10961	Otu10962	Otu10963	Otu10964	Otu10965	Otu10966	Otu10967	Otu10968	Otu10969	Otu10970	Otu10971	Otu10972	Otu10973	Otu10974	Otu10975	Otu10976	Otu10977	Otu10978	Otu10979	Otu10980	Otu10981	Otu10982	Otu10983	Otu10984	Otu10985	Otu10986	Otu10987	Otu10988	Otu10989	Otu10990	Otu10991	Otu10992	Otu10993	Otu10994	Otu10995	Otu10996	Otu10997	Otu10998	Otu10999	Otu11000	Otu11001	Otu11002	Otu11003	Otu11004	Otu11005	Otu11006	Otu11007	Otu11008	Otu11009	Otu11010	Otu11011	Otu11012	Otu11013	Otu11014	Otu11015	Otu11016	Otu11017	Otu11018	Otu11019	Otu11020	Otu11021	Otu11022	Otu11023	Otu11024	Otu11025	Otu11026	Otu11027	Otu11028	Otu11029	Otu11030	Otu11031	Otu11032	Otu11033	Otu11034	Otu11035	Otu11036	Otu11037	Otu11038	Otu11039	Otu11040	Otu11041	Otu11042	Otu11043	Otu11044	Otu11045	Otu11046	Otu11047	Otu11048	Otu11049	Otu11050	Otu11051	Otu11052	Otu11053	Otu11054	Otu11055	Otu11056	Otu11057	Otu11058	Otu11059	Otu11060	Otu11061	Otu11062	Otu11063	Otu11064	Otu11065	Otu11066	Otu11067	Otu11068	Otu11069	Otu11070	Otu11071	Otu11072	Otu11073	Otu11074	Otu11075	Otu11076	Otu11077	Otu11078	Otu11079	Otu11080	Otu11081	Otu11082	Otu11083	Otu11084	Otu11085	Otu11086	Otu11087	Otu11088	Otu11089	Otu11090	Otu11091	Otu11092	Otu11093	Otu11094	Otu11095	Otu11096	Otu11097	Otu11098	Otu11099	Otu11100	Otu11101	Otu11102	Otu11103	Otu11104	Otu11105	Otu11106	Otu11107	Otu11108	Otu11109	Otu11110	Otu11111	Otu11112	Otu11113	Otu11114	Otu11115	Otu11116	Otu11117	Otu11118	Otu11119	Otu11120	Otu11121	Otu11122	Otu11123	Otu11124	Otu11125	Otu11126	Otu11127	Otu11128	Otu11129	Otu11130	Otu11131	Otu11132	Otu11133	Otu11134	Otu11135	Otu11136	Otu11137	Otu11138	Otu11139	Otu11140	Otu11141	Otu11142	Otu11143	Otu11144	Otu11145	Otu11146	Otu11147	Otu11148	Otu11149	Otu11150	Otu11151	Otu11152	Otu11153	Otu11154	Otu11155	Otu11156	Otu11157	Otu11158	Otu11159	Otu11160	Otu11161	Otu11162	Otu11163	Otu11164	Otu11165	Otu11166	Otu11167	Otu11168	Otu11169	Otu11170	Otu11171	Otu11172	Otu11173	Otu11174	Otu11175	Otu11176	Otu11177	Otu11178	Otu11179	Otu11180	Otu11181	Otu11182	Otu11183	Otu11184	Otu11185	Otu11186	Otu11187	Otu11188	Otu11189	Otu11190	Otu11191	Otu11192	Otu11193	Otu11194	Otu11195	Otu11196	Otu11197	Otu11198	Otu11199	Otu11200	Otu11201	Otu11202	Otu11203	Otu11204	Otu11205	Otu11206	Otu11207	Otu11208	Otu11209	Otu11210	Otu11211	Otu11212	Otu11213	Otu11214	Otu11215	Otu11216	Otu11217	Otu11218	Otu11219	Otu11220	Otu11221	Otu11222	Otu11223	Otu11224	Otu11225	Otu11226	Otu11227	Otu11228	Otu11229	Otu11230	Otu11231	Otu11232	Otu11233	Otu11234	Otu11235	Otu11236	Otu11237	Otu11238	Otu11239	Otu11240	Otu11241	Otu11242	Otu11243	Otu11244	Otu11245	Otu11246	Otu11247	Otu11248	Otu11249	Otu11250	Otu11251	Otu11252	Otu11253	Otu11254	Otu11255	Otu11256	Otu11257	Otu11258	Otu11259	Otu11260	Otu11261	Otu11262	Otu11263	Otu11264	Otu11265	Otu11266	Otu11267	Otu11268	Otu11269	Otu11270	Otu11271	Otu11272	Otu11273	Otu11274	Otu11275	Otu11276	Otu11277	Otu11278	Otu11279	Otu11280	Otu11281	Otu11282	Otu11283	Otu11284	Otu11285	Otu11286	Otu11287	Otu11288	Otu11289	Otu11290	Otu11291	Otu11292	Otu11293	Otu11294	Otu11295	Otu11296	Otu11297	Otu11298	Otu11299	Otu11300	Otu11301	Otu11302	Otu11303	Otu11304	Otu11305	Otu11306	Otu11307	Otu11308	Otu11309	Otu11310	Otu11311	Otu11312	Otu11313	Otu11314	Otu11315	Otu11316	Otu11317	Otu11318	Otu11319	Otu11320	Otu11321	Otu11322	Otu11323	Otu11324	Otu11325	Otu11326	Otu11327	Otu11328	Otu11329	Otu11330	Otu11331	Otu11332	Otu11333	Otu11334	Otu11335	Otu11336	Otu11337	Otu11338	Otu11339	Otu11340	Otu11341	Otu11342	Otu11343	Otu11344	Otu11345	Otu11346	Otu11347	Otu11348	Otu11349	Otu11350	Otu11351	Otu11352	Otu11353	Otu11354	Otu11355	Otu11356	Otu11357	Otu11358	Otu11359	Otu11360	Otu11361	Otu11362	Otu11363	Otu11364	Otu11365	Otu11366	Otu11367	Otu11368	Otu11369	Otu11370	Otu11371	Otu11372	Otu11373	Otu11374	Otu11375	Otu11376	Otu11377	Otu11378	Otu11379	Otu11380	Otu11381	Otu11382	Otu11383	Otu11384	Otu11385	Otu11386	Otu11387	Otu11388	Otu11389	Otu11390	Otu11391	Otu11392	Otu11393	Otu11394	Otu11395	Otu11396	Otu11397	Otu11398	Otu11399	Otu11400	Otu11401	Otu11402	Otu11403	Otu11404	Otu11405	Otu11406	Otu11407	Otu11408	Otu11409	Otu11410	Otu11411	Otu11412	Otu11413	Otu11414	Otu11415	Otu11416	Otu11417	Otu11418	Otu11419	Otu11420	Otu11421	Otu11422	Otu11423	Otu11424	Otu11425	Otu11426	Otu11427	Otu11428	Otu11429	Otu11430	Otu11431	Otu11432	Otu11433	Otu11434	Otu11435	Otu11436	Otu11437	Otu11438	Otu11439	Otu11440	Otu11441	Otu11442	Otu11443	Otu11444	Otu11445	Otu11446	Otu11447	Otu11448	Otu11449	Otu11450	Otu11451	Otu11452	Otu11453	Otu11454	Otu11455	Otu11456	Otu11457	Otu11458	Otu11459	Otu11460	Otu11461	Otu11462	Otu11463	Otu11464	Otu11465	Otu11466	Otu11467	Otu11468	Otu11469	Otu11470	Otu11471	Otu11472	Otu11473	Otu11474	Otu11475	Otu11476	Otu11477	Otu11478	Otu11479	Otu11480	Otu11481	Otu11482	Otu11483	Otu11484	Otu11485	Otu11486	Otu11487	Otu11488	Otu11489	Otu11490	Otu11491	Otu11492	Otu11493	Otu11494	Otu11495	Otu11496	Otu11497	Otu11498	Otu11499	Otu11500	Otu11501	Otu11502	Otu11503	Otu11504	Otu11505	Otu11506	Otu11507	Otu11508	Otu11509	Otu11510	Otu11511	Otu11512	Otu11513	Otu11514	Otu11515	Otu11516	Otu11517	Otu11518	Otu11519	Otu11520	Otu11521	Otu11522	Otu11523	Otu11524	Otu11525	Otu11526	Otu11527	Otu11528	Otu11529	Otu11530	Otu11531	Otu11532	Otu11533	Otu11534	Otu11535	Otu11536	Otu11537	Otu11538	Otu11539	Otu11540	Otu11541	Otu11542	Otu11543	Otu11544	Otu11545	Otu11546	Otu11547	Otu11548	Otu11549	Otu11550	Otu11551	Otu11552	Otu11553	Otu11554	Otu11555	Otu11556	Otu11557	Otu11558	Otu11559	Otu11560	Otu11561	Otu11562	Otu11563	Otu11564	Otu11565	Otu11566	Otu11567	Otu11568	Otu11569	Otu11570	Otu11571	Otu11572	Otu11573	Otu11574	Otu11575	Otu11576	Otu11577	Otu11578	Otu11579	Otu11580	Otu11581	Otu11582	Otu11583	Otu11584	Otu11585	Otu11586	Otu11587	Otu11588	Otu11589	Otu11590	Otu11591	Otu11592	Otu11593	Otu11594	Otu11595	Otu11596	Otu11597	Otu11598	Otu11599	Otu11600	Otu11601	Otu11602	Otu11603	Otu11604	Otu11605	Otu11606	Otu11607	Otu11608	Otu11609	Otu11610	Otu11611	Otu11612	Otu11613	Otu11614	Otu11615	Otu11616	Otu11617	Otu11618	Otu11619	Otu11620	Otu11621	Otu11622	Otu11623	Otu11624	Otu11625	Otu11626	Otu11627	Otu11628	Otu11629	Otu11630	Otu11631	Otu11632	Otu11633	Otu11634	Otu11635	Otu11636	Otu11637	Otu11638	Otu11639	Otu11640	Otu11641	Otu11642	Otu11643	Otu11644	Otu11645	Otu11646	Otu11647	Otu11648	Otu11649	Otu11650	Otu11651	Otu11652	Otu11653	Otu11654	Otu11655	Otu11656	Otu11657	Otu11658	Otu11659	Otu11660	Otu11661	Otu11662	Otu11663	Otu11664	Otu11665	Otu11666	Otu11667	Otu11668	Otu11669	Otu11670	Otu11671	Otu11672	Otu11673	Otu11674	Otu11675	Otu11676	Otu11677	Otu11678	Otu11679	Otu11680	Otu11681	Otu11682	Otu11683	Otu11684	Otu11685	Otu11686	Otu11687	Otu11688	Otu11689	Otu11690	Otu11691	Otu11692	Otu11693	Otu11694	Otu11695	Otu11696	Otu11697	Otu11698	Otu11699	Otu11700	Otu11701	Otu11702	Otu11703	Otu11704	Otu11705	Otu11706	Otu11707	Otu11708	Otu11709	Otu11710	Otu11711	Otu11712	Otu11713	Otu11714	Otu11715	Otu11716	Otu11717	Otu11718	Otu11719	Otu11720	Otu11721	Otu11722	Otu11723	Otu11724	Otu11725	Otu11726	Otu11727	Otu11728	Otu11729	Otu11730	Otu11731	Otu11732	Otu11733	Otu11734	Otu11735	Otu11736	Otu11737	Otu11738	Otu11739	Otu11740	Otu11741	Otu11742	Otu11743	Otu11744	Otu11745	Otu11746	Otu11747	Otu11748	Otu11749	Otu11750	Otu11751	Otu11752	Otu11753	Otu11754	Otu11755	Otu11756	Otu11757	Otu11758	Otu11759	Otu11760	Otu11761	Otu11762	Otu11763	Otu11764	Otu11765	Otu11766	Otu11767	Otu11768	Otu11769	Otu11770	Otu11771	Otu11772	Otu11773	Otu11774	Otu11775	Otu11776	Otu11777	Otu11778	Otu11779	Otu11780	Otu11781	Otu11782	Otu11783	Otu11784	Otu11785	Otu11786	Otu11787	Otu11788	Otu11789	Otu11790	Otu11791	Otu11792	Otu11793	Otu11794	Otu11795	Otu11796	Otu11797	Otu11798	Otu11799	Otu11800	Otu11801	Otu11802	Otu11803	Otu11804	Otu11805	Otu11806	Otu11807	Otu11808	Otu11809	Otu11810	Otu11811	Otu11812	Otu11813	Otu11814	Otu11815	Otu11816	Otu11817	Otu11818	Otu11819	Otu11820	Otu11821	Otu11822	Otu11823	Otu11824	Otu11825	Otu11826	Otu11827	Otu11828	Otu11829	Otu11830	Otu11831	Otu11832	Otu11833	Otu11834	Otu11835	Otu11836	Otu11837	Otu11838	Otu11839	Otu11840	Otu11841	Otu11842	Otu11843	Otu11844	Otu11845	Otu11846	Otu11847	Otu11848	Otu11849	Otu11850	Otu11851	Otu11852	Otu11853	Otu11854	Otu11855	Otu11856	Otu11857	Otu11858	Otu11859	Otu11860	Otu11861	Otu11862	Otu11863	Otu11864	Otu11865	Otu11866	Otu11867	Otu11868	Otu11869	Otu11870	Otu11871	Otu11872	Otu11873	Otu11874	Otu11875	Otu11876	Otu11877	Otu11878	Otu11879	Otu11880	Otu11881	Otu11882	Otu11883	Otu11884	Otu11885	Otu11886	Otu11887	Otu11888	Otu11889	Otu11890	Otu11891	Otu11892	Otu11893	Otu11894	Otu11895	Otu11896	Otu11897	Otu11898	Otu11899	Otu11900	Otu11901	Otu11902	Otu11903	Otu11904	Otu11905	Otu11906	Otu11907	Otu11908	Otu11909	Otu11910	Otu11911	Otu11912	Otu11913	Otu11914	Otu11915	Otu11916	Otu11917	Otu11918	Otu11919	Otu11920	Otu11921	Otu11922	Otu11923	Otu11924	Otu11925	Otu11926	Otu11927	Otu11928	Otu11929	Otu11930	Otu11931	Otu11932	Otu11933	Otu11934	Otu11935	Otu11936	Otu11937	Otu11938	Otu11939	Otu11940	Otu11941	Otu11942	Otu11943	Otu11944	Otu11945	Otu11946	Otu11947	Otu11948	Otu11949	Otu11950	Otu11951	Otu11952	Otu11953	Otu11954	Otu11955	Otu11956	Otu11957	Otu11958	Otu11959	Otu11960	Otu11961	Otu11962	Otu11963	Otu11964	Otu11965	Otu11966	Otu11967	Otu11968	Otu11969	Otu11970	Otu11971	Otu11972	Otu11973	Otu11974	Otu11975	Otu11976	Otu11977	Otu11978	Otu11979	Otu11980	Otu11981	Otu11982	Otu11983	Otu11984	Otu11985	Otu11986	Otu11987	Otu11988	Otu11989	Otu11990	Otu11991	Otu11992	Otu11993	Otu11994	Otu11995	Otu11996	Otu11997	Otu11998	Otu11999	Otu12000	Otu12001	Otu12002	Otu12003	Otu12004	Otu12005	Otu12006	Otu12007	Otu12008	Otu12009	Otu12010	Otu12011	Otu12012	Otu12013	Otu12014	Otu12015	Otu12016	Otu12017	Otu12018	Otu12019	Otu12020	Otu12021	Otu12022	Otu12023	Otu12024	Otu12025	Otu12026	Otu12027	Otu12028	Otu12029	Otu12030	Otu12031	Otu12032	Otu12033	Otu12034	Otu12035	Otu12036	Otu12037	Otu12038	Otu12039	Otu12040	Otu12041	Otu12042	Otu12043	Otu12044	Otu12045	Otu12046	Otu12047	Otu12048	Otu12049	Otu12050	Otu12051	Otu12052	Otu12053	Otu12054	Otu12055	Otu12056	Otu12057	Otu12058	Otu12059	Otu12060	Otu12061	Otu12062	Otu12063	Otu12064	Otu12065	Otu12066	Otu12067	Otu12068	Otu12069	Otu12070	Otu12071	Otu12072	Otu12073	Otu12074	Otu12075	Otu12076	Otu12077	Otu12078	Otu12079	Otu12080	Otu12081	Otu12082	Otu12083	Otu12084	Otu12085	Otu12086	Otu12087	Otu12088	Otu12089	Otu12090	Otu12091	Otu12092	Otu12093	Otu12094	Otu12095	Otu12096	Otu12097	Otu12098	Otu12099	Otu12100	Otu12101	Otu12102	Otu12103	Otu12104	Otu12105	Otu12106	Otu12107	Otu12108	Otu12109	Otu12110	Otu12111	Otu12112	Otu12113	Otu12114	Otu12115	Otu12116	Otu12117	Otu12118	Otu12119	Otu12120	Otu12121	Otu12122	Otu12123	Otu12124	Otu12125	Otu12126	Otu12127	Otu12128	Otu12129	Otu12130	Otu12131	Otu12132	Otu12133	Otu12134	Otu12135	Otu12136	Otu12137	Otu12138	Otu12139	Otu12140	Otu12141	Otu12142	Otu12143	Otu12144	Otu12145	Otu12146	Otu12147	Otu12148	Otu12149	Otu12150	Otu12151	Otu12152	Otu12153	Otu12154	Otu12155	Otu12156	Otu12157	Otu12158	Otu12159	Otu12160	Otu12161	Otu12162	Otu12163	Otu12164	Otu12165	Otu12166	Otu12167	Otu12168	Otu12169	Otu12170	Otu12171	Otu12172	Otu12173	Otu12174	Otu12175	Otu12176	Otu12177	Otu12178	Otu12179	Otu12180	Otu12181	Otu12182	Otu12183	Otu12184	Otu12185	Otu12186	Otu12187	Otu12188	Otu12189	Otu12190	Otu12191	Otu12192	Otu12193	Otu12194	Otu12195	Otu12196	Otu12197	Otu12198	Otu12199	Otu12200	Otu12201	Otu12202	Otu12203	Otu12204	Otu12205	Otu12206	Otu12207	Otu12208	Otu12209	Otu12210	Otu12211	Otu12212	Otu12213	Otu12214	Otu12215	Otu12216	Otu12217	Otu12218	Otu12219	Otu12220	Otu12221	Otu12222	Otu12223	Otu12224	Otu12225	Otu12226	Otu12227	Otu12228	Otu12229	Otu12230	Otu12231	Otu12232	Otu12233	Otu12234	Otu12235	Otu12236	Otu12237	Otu12238	Otu12239	Otu12240	Otu12241	Otu12242	Otu12243	Otu12244	Otu12245	Otu12246	Otu12247	Otu12248	Otu12249	Otu12250	Otu12251	Otu12252	Otu12253	Otu12254	Otu12255	Otu12256	Otu12257	Otu12258	Otu12259	Otu12260	Otu12261	Otu12262	Otu12263	Otu12264	Otu12265	Otu12266	Otu12267	Otu12268	Otu12269	Otu12270	Otu12271	Otu12272	Otu12273	Otu12274	Otu12275	Otu12276	Otu12277	Otu12278	Otu12279	Otu12280	Otu12281	Otu12282	Otu12283	Otu12284	Otu12285	Otu12286	Otu12287	Otu12288	Otu12289	Otu12290	Otu12291	Otu12292	Otu12293	Otu12294	Otu12295	Otu12296	Otu12297	Otu12298	Otu12299	Otu12300	Otu12301	Otu12302	Otu12303	Otu12304	Otu12305	Otu12306	Otu12307	Otu12308	Otu12309	Otu12310	Otu12311	Otu12312	Otu12313	Otu12314	Otu12315	Otu12316	Otu12317	Otu12318	Otu12319	Otu12320	Otu12321	Otu12322	Otu12323	Otu12324	Otu12325	Otu12326	Otu12327	Otu12328	Otu12329	Otu12330	Otu12331	Otu12332	Otu12333	Otu12334	Otu12335	Otu12336	Otu12337	Otu12338	Otu12339	Otu12340	Otu12341	Otu12342	Otu12343	Otu12344	Otu12345	Otu12346	Otu12347	Otu12348	Otu12349	Otu12350	Otu12351	Otu12352	Otu12353	Otu12354	Otu12355	Otu12356	Otu12357	Otu12358	Otu12359	Otu12360	Otu12361	Otu12362	Otu12363	Otu12364	Otu12365	Otu12366	Otu12367	Otu12368	Otu12369	Otu12370	Otu12371	Otu12372	Otu12373	Otu12374	Otu12375	Otu12376	Otu12377	Otu12378	Otu12379	Otu12380	Otu12381	Otu12382	Otu12383	Otu12384	Otu12385	Otu12386	Otu12387	Otu12388	Otu12389	Otu12390	Otu12391	Otu12392	Otu12393	Otu12394	Otu12395	Otu12396	Otu12397	Otu12398	Otu12399	Otu12400	Otu12401	Otu12402	Otu12403	Otu12404	Otu12405	Otu12406	Otu12407	Otu12408	Otu12409	Otu12410	Otu12411	Otu12412	Otu12413	Otu12414	Otu12415	Otu12416	Otu12417	Otu12418	Otu12419	Otu12420	Otu12421	Otu12422	Otu12423	Otu12424	Otu12425	Otu12426	Otu12427	Otu12428	Otu12429	Otu12430	Otu12431	Otu12432	Otu12433	Otu12434	Otu12435	Otu12436	Otu12437	Otu12438	Otu12439	Otu12440	Otu12441	Otu12442	Otu12443	Otu12444	Otu12445	Otu12446	Otu12447	Otu12448	Otu12449	Otu12450	Otu12451	Otu12452	Otu12453	Otu12454	Otu12455	Otu12456	Otu12457	Otu12458	Otu12459	Otu12460	Otu12461	Otu12462	Otu12463	Otu12464	Otu12465	Otu12466	Otu12467	Otu12468	Otu12469	Otu12470	Otu12471	Otu12472	Otu12473	Otu12474	Otu12475	Otu12476	Otu12477	Otu12478	Otu12479	Otu12480	Otu12481	Otu12482	Otu12483	Otu12484	Otu12485	Otu12486	Otu12487	Otu12488	Otu12489	Otu12490	Otu12491	Otu12492	Otu12493	Otu12494	Otu12495	Otu12496	Otu12497	Otu12498	Otu12499	Otu12500	Otu12501	Otu12502	Otu12503	Otu12504	Otu12505	Otu12506	Otu12507	Otu12508	Otu12509	Otu12510	Otu12511	Otu12512	Otu12513	Otu12514	Otu12515	Otu12516	Otu12517	Otu12518	Otu12519	Otu12520	Otu12521	Otu12522	Otu12523	Otu12524	Otu12525	Otu12526	Otu12527	Otu12528	Otu12529	Otu12530	Otu12531	Otu12532	Otu12533	Otu12534	Otu12535	Otu12536	Otu12537	Otu12538	Otu12539	Otu12540	Otu12541	Otu12542	Otu12543	Otu12544	Otu12545	Otu12546	Otu12547	Otu12548	Otu12549	Otu12550	Otu12551	Otu12552	Otu12553	Otu12554	Otu12555	Otu12556	Otu12557	Otu12558	Otu12559	Otu12560	Otu12561	Otu12562	Otu12563	Otu12564	Otu12565	Otu12566	Otu12567	Otu12568	Otu12569	Otu12570	Otu12571	Otu12572	Otu12573	Otu12574	Otu12575	Otu12576	Otu12577	Otu12578	Otu12579	Otu12580	Otu12581	Otu12582	Otu12583	Otu12584	Otu12585	Otu12586	Otu12587	Otu12588	Otu12589	Otu12590	Otu12591	Otu12592	Otu12593	Otu12594	Otu12595	Otu12596	Otu12597	Otu12598	Otu12599	Otu12600	Otu12601	Otu12602	Otu12603	Otu12604	Otu12605	Otu12606	Otu12607	Otu12608	Otu12609	Otu12610	Otu12611	Otu12612	Otu12613	Otu12614	Otu12615	Otu12616	Otu12617	Otu12618	Otu12619	Otu12620	Otu12621	Otu12622	Otu12623	Otu12624	Otu12625	Otu12626	Otu12627	Otu12628	Otu12629	Otu12630	Otu12631	Otu12632	Otu12633	Otu12634	Otu12635	Otu12636	Otu12637	Otu12638	Otu12639	Otu12640	Otu12641	Otu12642	Otu12643	Otu12644	Otu12645	Otu12646	Otu12647	Otu12648	Otu12649	Otu12650	Otu12651	Otu12652	Otu12653	Otu12654	Otu12655	Otu12656	Otu12657	Otu12658	Otu12659	Otu12660	Otu12661	Otu12662	Otu12663	Otu12664	Otu12665	Otu12666	Otu12667	Otu12668	Otu12669	Otu12670	Otu12671	Otu12672	Otu12673	Otu12674	Otu12675	Otu12676	Otu12677	Otu12678	Otu12679	Otu12680	Otu12681	Otu12682	Otu12683	Otu12684	Otu12685	Otu12686	Otu12687	Otu12688	Otu12689	Otu12690	Otu12691	Otu12692	Otu12693	Otu12694	Otu12695	Otu12696	Otu12697	Otu12698	Otu12699	Otu12700	Otu12701	Otu12702	Otu12703	Otu12704	Otu12705	Otu12706	Otu12707	Otu12708	Otu12709	Otu12710	Otu12711	Otu12712	Otu12713	Otu12714	Otu12715	Otu12716	Otu12717	Otu12718	Otu12719	Otu12720	Otu12721	Otu12722	Otu12723	Otu12724	Otu12725	Otu12726	Otu12727	Otu12728	Otu12729	Otu12730	Otu12731	Otu12732	Otu12733	Otu12734	Otu12735	Otu12736	Otu12737	Otu12738	Otu12739	Otu12740	Otu12741	Otu12742	Otu12743	Otu12744	Otu12745	Otu12746	Otu12747	Otu12748	Otu12749	Otu12750	Otu12751	Otu12752	Otu12753	Otu12754	Otu12755	Otu12756	Otu12757	Otu12758	Otu12759	Otu12760	Otu12761	Otu12762	Otu12763	Otu12764	Otu12765	Otu12766	Otu12767	Otu12768	Otu12769	Otu12770	Otu12771	Otu12772	Otu12773	Otu12774	Otu12775	Otu12776	Otu12777	Otu12778	Otu12779	Otu12780	Otu12781	Otu12782	Otu12783	Otu12784	Otu12785	Otu12786	Otu12787	Otu12788	Otu12789	Otu12790	Otu12791	Otu12792	Otu12793	Otu12794	Otu12795	Otu12796	Otu12797	Otu12798	Otu12799	Otu12800	Otu12801	Otu12802	Otu12803	Otu12804	Otu12805	Otu12806	Otu12807	Otu12808	Otu12809	Otu12810	Otu12811	Otu12812	Otu12813	Otu12814	Otu12815	Otu12816	Otu12817	Otu12818	Otu12819	Otu12820	Otu12821	Otu12822	Otu12823	Otu12824	Otu12825	Otu12826	Otu12827	Otu12828	Otu12829	Otu12830	Otu12831	Otu12832	Otu12833	Otu12834	Otu12835	Otu12836	Otu12837	Otu12838	Otu12839	Otu12840	Otu12841	Otu12842	Otu12843	Otu12844	Otu12845	Otu12846	Otu12847	Otu12848	Otu12849	Otu12850	Otu12851	Otu12852	Otu12853	Otu12854	Otu12855	Otu12856	Otu12857	Otu12858	Otu12859	Otu12860	Otu12861	Otu12862	Otu12863	Otu12864	Otu12865	Otu12866	Otu12867	Otu12868	Otu12869	Otu12870	Otu12871	Otu12872	Otu12873	Otu12874	Otu12875	Otu12876	Otu12877	Otu12878	Otu12879	Otu12880	Otu12881	Otu12882	Otu12883	Otu12884	Otu12885	Otu12886	Otu12887	Otu12888	Otu12889	Otu12890	Otu12891	Otu12892	Otu12893	Otu12894	Otu12895	Otu12896	Otu12897	Otu12898	Otu12899	Otu12900	Otu12901	Otu12902	Otu12903	Otu12904	Otu12905	Otu12906	Otu12907	Otu12908	Otu12909	Otu12910	Otu12911	Otu12912	Otu12913	Otu12914	Otu12915	Otu12916	Otu12917	Otu12918	Otu12919	Otu12920	Otu12921	Otu12922	Otu12923	Otu12924	Otu12925	Otu12926	Otu12927	Otu12928	Otu12929	Otu12930	Otu12931	Otu12932	Otu12933	Otu12934	Otu12935	Otu12936	Otu12937	Otu12938	Otu12939	Otu12940	Otu12941	Otu12942	Otu12943	Otu12944	Otu12945	Otu12946	Otu12947	Otu12948	Otu12949	Otu12950	Otu12951	Otu12952	Otu12953	Otu12954	Otu12955	Otu12956	Otu12957	Otu12958	Otu12959	Otu12960	Otu12961	Otu12962	Otu12963	Otu12964	Otu12965	Otu12966	Otu12967	Otu12968	Otu12969	Otu12970	Otu12971	Otu12972	Otu12973	Otu12974	Otu12975	Otu12976	Otu12977	Otu12978	Otu12979	Otu12980	Otu12981	Otu12982	Otu12983	Otu12984	Otu12985	Otu12986	Otu12987	Otu12988	Otu12989	Otu12990	Otu12991	Otu12992	Otu12993	Otu12994	Otu12995	Otu12996	Otu12997	Otu12998	Otu12999	Otu13000	Otu13001	Otu13002	Otu13003	Otu13004	Otu13005	Otu13006	Otu13007	Otu13008	Otu13009	Otu13010	Otu13011	Otu13012	Otu13013	Otu13014	Otu13015	Otu13016	Otu13017	Otu13018	Otu13019	Otu13020	Otu13021	Otu13022	Otu13023	Otu13024	Otu13025	Otu13026	Otu13027	Otu13028	Otu13029	Otu13030	Otu13031	Otu13032	Otu13033	Otu13034	Otu13035	Otu13036	Otu13037	Otu13038	Otu13039	Otu13040	Otu13041	Otu13042	Otu13043	Otu13044	Otu13045	Otu13046	Otu13047	Otu13048	Otu13049	Otu13050	Otu13051	Otu13052	Otu13053	Otu13054	Otu13055	Otu13056	Otu13057	Otu13058	Otu13059	Otu13060	Otu13061	Otu13062	Otu13063	Otu13064	Otu13065	Otu13066	Otu13067	Otu13068	Otu13069	Otu13070	Otu13071	Otu13072	Otu13073	Otu13074	Otu13075	Otu13076	Otu13077	Otu13078	Otu13079	Otu13080	Otu13081	Otu13082	Otu13083	Otu13084	Otu13085	Otu13086	Otu13087	Otu13088	Otu13089	Otu13090	Otu13091	Otu13092	Otu13093	Otu13094	Otu13095	Otu13096	Otu13097	Otu13098	Otu13099	Otu13100	Otu13101	Otu13102	Otu13103	Otu13104	Otu13105	Otu13106	Otu13107	Otu13108	Otu13109	Otu13110	Otu13111	Otu13112	Otu13113	Otu13114	Otu13115	Otu13116	Otu13117	Otu13118	Otu13119	Otu13120	Otu13121	Otu13122	Otu13123	Otu13124	Otu13125	Otu13126	Otu13127	Otu13128	Otu13129	Otu13130	Otu13131	Otu13132	Otu13133	Otu13134	Otu13135	Otu13136	Otu13137	Otu13138	Otu13139	Otu13140	Otu13141	Otu13142	Otu13143	Otu13144	Otu13145	Otu13146	Otu13147	Otu13148	Otu13149	Otu13150	Otu13151	Otu13152	Otu13153	Otu13154	Otu13155	Otu13156	Otu13157	Otu13158	Otu13159	Otu13160	Otu13161	Otu13162	Otu13163	Otu13164	Otu13165	Otu13166	Otu13167	Otu13168	Otu13169	Otu13170	Otu13171	Otu13172	Otu13173	Otu13174	Otu13175	Otu13176	Otu13177	Otu13178	Otu13179	Otu13180	Otu13181	Otu13182	Otu13183	Otu13184	Otu13185	Otu13186	Otu13187	Otu13188	Otu13189	Otu13190	Otu13191	Otu13192	Otu13193	Otu13194	Otu13195	Otu13196	Otu13197	Otu13198	Otu13199	Otu13200	Otu13201	Otu13202	Otu13203	Otu13204	Otu13205	Otu13206	Otu13207	Otu13208	Otu13209	Otu13210	Otu13211	Otu13212	Otu13213	Otu13214	Otu13215	Otu13216	Otu13217	Otu13218	Otu13219	Otu13220	Otu13221	Otu13222	Otu13223	Otu13224	Otu13225	Otu13226	Otu13227	Otu13228	Otu13229	Otu13230	Otu13231	Otu13232	Otu13233	Otu13234	Otu13235	Otu13236	Otu13237	Otu13238	Otu13239	Otu13240	Otu13241	Otu13242	Otu13243	Otu13244	Otu13245	Otu13246	Otu13247	Otu13248	Otu13249	Otu13250	Otu13251	Otu13252	Otu13253	Otu13254	Otu13255	Otu13256	Otu13257	Otu13258	Otu13259	Otu13260	Otu13261	Otu13262	Otu13263	Otu13264	Otu13265	Otu13266	Otu13267	Otu13268	Otu13269	Otu13270	Otu13271	Otu13272	Otu13273	Otu13274	Otu13275	Otu13276	Otu13277	Otu13278	Otu13279	Otu13280	Otu13281	Otu13282	Otu13283	Otu13284	Otu13285	Otu13286	Otu13287	Otu13288	Otu13289	Otu13290	Otu13291	Otu13292	Otu13293	Otu13294	Otu13295	Otu13296	Otu13297	Otu13298	Otu13299	Otu13300	Otu13301	Otu13302	Otu13303	Otu13304	Otu13305	Otu13306	Otu13307	Otu13308	Otu13309	Otu13310	Otu13311	Otu13312	Otu13313	Otu13314	Otu13315	Otu13316	Otu13317	Otu13318	Otu13319	Otu13320	Otu13321	Otu13322	Otu13323	Otu13324	Otu13325	Otu13326	Otu13327	Otu13328	Otu13329	Otu13330	Otu13331	Otu13332	Otu13333	Otu13334	Otu13335	Otu13336	Otu13337	Otu13338	Otu13339	Otu13340	Otu13341	Otu13342	Otu13343	Otu13344	Otu13345	Otu13346	Otu13347	Otu13348	Otu13349	Otu13350	Otu13351	Otu13352	Otu13353	Otu13354	Otu13355	Otu13356	Otu13357	Otu13358	Otu13359	Otu13360	Otu13361	Otu13362	Otu13363	Otu13364	Otu13365	Otu13366	Otu13367	Otu13368	Otu13369	Otu13370	Otu13371	Otu13372	Otu13373	Otu13374	Otu13375	Otu13376	Otu13377	Otu13378	Otu13379	Otu13380	Otu13381	Otu13382	Otu13383	Otu13384	Otu13385	Otu13386	Otu13387	Otu13388	Otu13389	Otu13390	Otu13391	Otu13392	Otu13393	Otu13394	Otu13395	Otu13396	Otu13397	Otu13398	Otu13399	Otu13400	Otu13401	Otu13402	Otu13403	Otu13404	Otu13405	Otu13406	Otu13407	Otu13408	Otu13409	Otu13410	Otu13411	Otu13412	Otu13413	Otu13414	Otu13415	Otu13416	Otu13417	Otu13418	Otu13419	Otu13420	Otu13421	Otu13422	Otu13423	Otu13424	Otu13425	Otu13426	Otu13427	Otu13428	Otu13429	Otu13430	Otu13431	Otu13432	Otu13433	Otu13434	Otu13435	Otu13436	Otu13437	Otu13438	Otu13439	Otu13440	Otu13441	Otu13442	Otu13443	Otu13444	Otu13445	Otu13446	Otu13447	Otu13448	Otu13449	Otu13450	Otu13451	Otu13452	Otu13453	Otu13454	Otu13455	Otu13456	Otu13457	Otu13458	Otu13459	Otu13460	Otu13461	Otu13462	Otu13463	Otu13464	Otu13465	Otu13466	Otu13467	Otu13468	Otu13469	Otu13470	Otu13471	Otu13472	Otu13473	Otu13474	Otu13475	Otu13476	Otu13477	Otu13478	Otu13479	Otu13480	Otu13481	Otu13482	Otu13483	Otu13484	Otu13485	Otu13486	Otu13487	Otu13488	Otu13489	Otu13490	Otu13491	Otu13492	Otu13493	Otu13494	Otu13495	Otu13496	Otu13497	Otu13498	Otu13499	Otu13500	Otu13501	Otu13502	Otu13503	Otu13504	Otu13505	Otu13506	Otu13507	Otu13508	Otu13509	Otu13510	Otu13511	Otu13512	Otu13513	Otu13514	Otu13515	Otu13516	Otu13517	Otu13518	Otu13519	Otu13520	Otu13521	Otu13522	Otu13523	Otu13524	Otu13525	Otu13526	Otu13527	Otu13528	Otu13529	Otu13530	Otu13531	Otu13532	Otu13533	Otu13534	Otu13535	Otu13536	Otu13537	Otu13538	Otu13539	Otu13540	Otu13541	Otu13542	Otu13543	Otu13544	Otu13545	Otu13546	Otu13547	Otu13548	Otu13549	Otu13550	Otu13551	Otu13552	Otu13553	Otu13554	Otu13555	Otu13556	Otu13557	Otu13558	Otu13559	Otu13560	Otu13561	Otu13562	Otu13563	Otu13564	Otu13565	Otu13566	Otu13567	Otu13568	Otu13569	Otu13570	Otu13571	Otu13572	Otu13573	Otu13574	Otu13575	Otu13576	Otu13577	Otu13578	Otu13579	Otu13580	Otu13581	Otu13582	Otu13583	Otu13584	Otu13585	Otu13586	Otu13587	Otu13588	Otu13589	Otu13590	Otu13591	Otu13592	Otu13593	Otu13594	Otu13595	Otu13596	Otu13597	Otu13598	Otu13599	Otu13600	Otu13601	Otu13602	Otu13603	Otu13604	Otu13605	Otu13606	Otu13607	Otu13608	Otu13609	Otu13610	Otu13611	Otu13612	Otu13613	Otu13614	Otu13615	Otu13616	Otu13617	Otu13618	Otu13619	Otu13620	Otu13621	Otu13622	Otu13623	Otu13624	Otu13625	Otu13626	Otu13627	Otu13628	Otu13629	Otu13630	Otu13631	Otu13632	Otu13633	Otu13634	Otu13635	Otu13636	Otu13637	Otu13638	Otu13639	Otu13640	Otu13641	Otu13642	Otu13643	Otu13644	Otu13645	Otu13646	Otu13647	Otu13648	Otu13649	Otu13650	Otu13651	Otu13652	Otu13653	Otu13654	Otu13655	Otu13656	Otu13657	Otu13658	Otu13659	Otu13660	Otu13661	Otu13662	Otu13663	Otu13664	Otu13665	Otu13666	Otu13667	Otu13668	Otu13669	Otu13670	Otu13671	Otu13672	Otu13673	Otu13674	Otu13675	Otu13676	Otu13677	Otu13678	Otu13679	Otu13680	Otu13681	Otu13682	Otu13683	Otu13684	Otu13685	Otu13686	Otu13687	Otu13688	Otu13689	Otu13690	Otu13691	Otu13692	Otu13693	Otu13694	Otu13695	Otu13696	Otu13697	Otu13698	Otu13699	Otu13700	Otu13701	Otu13702	Otu13703	Otu13704	Otu13705	Otu13706	Otu13707	Otu13708	Otu13709	Otu13710	Otu13711	Otu13712	Otu13713	Otu13714	Otu13715	Otu13716	Otu13717	Otu13718	Otu13719	Otu13720	Otu13721	Otu13722	Otu13723	Otu13724	Otu13725	Otu13726	Otu13727	Otu13728	Otu13729	Otu13730	Otu13731	Otu13732	Otu13733	Otu13734	Otu13735	Otu13736	Otu13737	Otu13738	Otu13739	Otu13740	Otu13741	Otu13742	Otu13743	Otu13744	Otu13745	Otu13746	Otu13747	Otu13748	Otu13749	Otu13750	Otu13751	Otu13752	Otu13753	Otu13754	Otu13755	Otu13756	Otu13757	Otu13758	Otu13759	Otu13760	Otu13761	Otu13762	Otu13763	Otu13764	Otu13765	Otu13766	Otu13767	Otu13768	Otu13769	Otu13770	Otu13771	Otu13772	Otu13773	Otu13774	Otu13775	Otu13776	Otu13777	Otu13778	Otu13779	Otu13780	Otu13781	Otu13782	Otu13783	Otu13784	Otu13785	Otu13786	Otu13787	Otu13788	Otu13789	Otu13790	Otu13791	Otu13792	Otu13793	Otu13794	Otu13795	Otu13796	Otu13797	Otu13798	Otu13799	Otu13800	Otu13801	Otu13802	Otu13803	Otu13804	Otu13805	Otu13806	Otu13807	Otu13808	Otu13809	Otu13810	Otu13811	Otu13812	Otu13813	Otu13814	Otu13815	Otu13816	Otu13817	Otu13818	Otu13819	Otu13820	Otu13821	Otu13822	Otu13823	Otu13824	Otu13825	Otu13826	Otu13827	Otu13828	Otu13829	Otu13830	Otu13831	Otu13832	Otu13833	Otu13834	Otu13835	Otu13836	Otu13837	Otu13838	Otu13839	Otu13840	Otu13841	Otu13842	Otu13843	Otu13844	Otu13845	Otu13846	Otu13847	Otu13848	Otu13849	Otu13850	Otu13851	Otu13852	Otu13853	Otu13854	Otu13855	Otu13856	Otu13857	Otu13858	Otu13859	Otu13860	Otu13861	Otu13862	Otu13863	Otu13864	Otu13865	Otu13866	Otu13867	Otu13868	Otu13869	Otu13870	Otu13871	Otu13872	Otu13873	Otu13874	Otu13875	Otu13876	Otu13877	Otu13878	Otu13879	Otu13880	Otu13881	Otu13882	Otu13883	Otu13884	Otu13885	Otu13886	Otu13887	Otu13888	Otu13889	Otu13890	Otu13891	Otu13892	Otu13893	Otu13894	Otu13895	Otu13896	Otu13897	Otu13898	Otu13899	Otu13900	Otu13901	Otu13902	Otu13903	Otu13904	Otu13905	Otu13906	Otu13907	Otu13908	Otu13909	Otu13910	Otu13911	Otu13912	Otu13913	Otu13914	Otu13915	Otu13916	Otu13917	Otu13918	Otu13919	Otu13920	Otu13921	Otu13922	Otu13923	Otu13924	Otu13925	Otu13926	Otu13927	Otu13928	Otu13929	Otu13930	Otu13931	Otu13932	Otu13933	Otu13934	Otu13935	Otu13936	Otu13937	Otu13938	Otu13939	Otu13940	Otu13941	Otu13942	Otu13943	Otu13944	Otu13945	Otu13946	Otu13947	Otu13948	Otu13949	Otu13950	Otu13951	Otu13952	Otu13953	Otu13954	Otu13955	Otu13956	Otu13957	Otu13958	Otu13959	Otu13960	Otu13961	Otu13962	Otu13963	Otu13964	Otu13965	Otu13966	Otu13967	Otu13968	Otu13969	Otu13970	Otu13971	Otu13972	Otu13973	Otu13974	Otu13975	Otu13976	Otu13977	Otu13978	Otu13979	Otu13980	Otu13981	Otu13982	Otu13983	Otu13984	Otu13985	Otu13986	Otu13987	Otu13988	Otu13989	Otu13990	Otu13991	Otu13992	Otu13993	Otu13994	Otu13995	Otu13996	Otu13997	Otu13998	Otu13999	Otu14000	Otu14001	Otu14002	Otu14003	Otu14004	Otu14005	Otu14006	Otu14007	Otu14008	Otu14009	Otu14010	Otu14011	Otu14012	Otu14013	Otu14014	Otu14015	Otu14016	Otu14017	Otu14018	Otu14019	Otu14020	Otu14021	Otu14022	Otu14023	Otu14024	Otu14025	Otu14026	Otu14027	Otu14028	Otu14029	Otu14030	Otu14031	Otu14032	Otu14033	Otu14034	Otu14035	Otu14036	Otu14037	Otu14038	Otu14039	Otu14040	Otu14041	Otu14042	Otu14043	Otu14044	Otu14045	Otu14046	Otu14047	Otu14048	Otu14049	Otu14050	Otu14051	Otu14052	Otu14053	Otu14054	Otu14055	Otu14056	Otu14057	Otu14058	Otu14059	Otu14060	Otu14061	Otu14062	Otu14063	Otu14064	Otu14065	Otu14066	Otu14067	Otu14068	Otu14069	Otu14070	Otu14071	Otu14072	Otu14073	Otu14074	Otu14075	Otu14076	Otu14077	Otu14078	Otu14079	Otu14080	Otu14081	Otu14082	Otu14083	Otu14084	Otu14085	Otu14086	Otu14087	Otu14088	Otu14089	Otu14090	Otu14091	Otu14092	Otu14093	Otu14094	Otu14095	Otu14096	Otu14097	Otu14098	Otu14099	Otu14100	Otu14101	Otu14102	Otu14103	Otu14104	Otu14105	Otu14106	Otu14107	Otu14108	Otu14109	Otu14110	Otu14111	Otu14112	Otu14113	Otu14114	Otu14115	Otu14116	Otu14117	Otu14118	Otu14119	Otu14120	Otu14121	Otu14122	Otu14123	Otu14124	Otu14125	Otu14126	Otu14127	Otu14128	Otu14129	Otu14130	Otu14131	Otu14132	Otu14133	Otu14134	Otu14135	Otu14136	Otu14137	Otu14138	Otu14139	Otu14140	Otu14141	Otu14142	Otu14143	Otu14144	Otu14145	Otu14146	Otu14147	Otu14148	Otu14149	Otu14150	Otu14151	Otu14152	Otu14153	Otu14154	Otu14155	Otu14156	Otu14157	Otu14158	Otu14159	Otu14160	Otu14161	Otu14162	Otu14163	Otu14164	Otu14165	Otu14166	Otu14167	Otu14168	Otu14169	Otu14170	Otu14171	Otu14172	Otu14173	Otu14174	Otu14175	Otu14176	Otu14177	Otu14178	Otu14179	Otu14180	Otu14181	Otu14182	Otu14183	Otu14184	Otu14185	Otu14186	Otu14187	Otu14188	Otu14189	Otu14190	Otu14191	Otu14192	Otu14193	Otu14194	Otu14195	Otu14196	Otu14197	Otu14198	Otu14199	Otu14200	Otu14201	Otu14202	Otu14203	Otu14204	Otu14205	Otu14206	Otu14207	Otu14208	Otu14209	Otu14210	Otu14211	Otu14212	Otu14213	Otu14214	Otu14215	Otu14216	Otu14217	Otu14218	Otu14219	Otu14220	Otu14221	Otu14222	Otu14223	Otu14224	Otu14225	Otu14226	Otu14227	Otu14228	Otu14229	Otu14230	Otu14231	Otu14232	Otu14233	Otu14234	Otu14235	Otu14236	Otu14237	Otu14238	Otu14239	Otu14240	Otu14241	Otu14242	Otu14243	Otu14244	Otu14245	Otu14246	Otu14247	Otu14248	Otu14249	Otu14250	Otu14251	Otu14252	Otu14253	Otu14254	Otu14255	Otu14256	Otu14257	Otu14258	Otu14259	Otu14260	Otu14261	Otu14262	Otu14263	Otu14264	Otu14265	Otu14266	Otu14267	Otu14268	Otu14269	Otu14270	Otu14271	Otu14272	Otu14273	Otu14274	Otu14275	Otu14276	Otu14277	Otu14278	Otu14279	Otu14280	Otu14281	Otu14282	Otu14283	Otu14284	Otu14285	Otu14286	Otu14287	Otu14288	Otu14289	Otu14290	Otu14291	Otu14292	Otu14293	Otu14294	Otu14295	Otu14296	Otu14297	Otu14298	Otu14299	Otu14300	Otu14301	Otu14302	Otu14303	Otu14304	Otu14305	Otu14306	Otu14307	Otu14308	Otu14309	Otu14310	Otu14311	Otu14312	Otu14313	Otu14314	Otu14315	Otu14316	Otu14317	Otu14318	Otu14319	Otu14320	Otu14321	Otu14322	Otu14323	Otu14324	Otu14325	Otu14326	Otu14327	Otu14328	Otu14329	Otu14330	Otu14331	Otu14332	Otu14333	Otu14334	Otu14335	Otu14336	Otu14337	Otu14338	Otu14339	Otu14340	Otu14341	Otu14342	Otu14343	Otu14344	Otu14345	Otu14346	Otu14347	Otu14348	Otu14349	Otu14350	Otu14351	Otu14352	Otu14353	Otu14354	Otu14355	Otu14356	Otu14357	Otu14358	Otu14359	Otu14360	Otu14361	Otu14362	Otu14363	Otu14364	Otu14365	Otu14366	Otu14367	Otu14368	Otu14369	Otu14370	Otu14371	Otu14372	Otu14373	Otu14374	Otu14375	Otu14376	Otu14377	Otu14378	Otu14379	Otu14380	Otu14381	Otu14382	Otu14383	Otu14384	Otu14385	Otu14386	Otu14387	Otu14388	Otu14389	Otu14390	Otu14391	Otu14392	Otu14393	Otu14394	Otu14395	Otu14396	Otu14397	Otu14398	Otu14399	Otu14400	Otu14401	Otu14402	Otu14403	Otu14404	Otu14405	Otu14406	Otu14407	Otu14408	Otu14409	Otu14410	Otu14411	Otu14412	Otu14413	Otu14414	Otu14415	Otu14416	Otu14417	Otu14418	Otu14419	Otu14420	Otu14421	Otu14422	Otu14423	Otu14424	Otu14425	Otu14426	Otu14427	Otu14428	Otu14429	Otu14430	Otu14431	Otu14432	Otu14433	Otu14434	Otu14435	Otu14436	Otu14437	Otu14438	Otu14439	Otu14440	Otu14441	Otu14442	Otu14443	Otu14444	Otu14445	Otu14446	Otu14447	Otu14448	Otu14449	Otu14450	Otu14451	Otu14452	Otu14453	Otu14454	Otu14455	Otu14456	Otu14457	Otu14458	Otu14459	Otu14460	Otu14461	Otu14462	Otu14463	Otu14464	Otu14465	Otu14466	Otu14467	Otu14468	Otu14469	Otu14470	Otu14471	Otu14472	Otu14473	Otu14474	Otu14475	Otu14476	Otu14477	Otu14478	Otu14479	Otu14480	Otu14481	Otu14482	Otu14483	Otu14484	Otu14485	Otu14486	Otu14487	Otu14488	Otu14489	Otu14490	Otu14491	Otu14492	Otu14493	Otu14494	Otu14495	Otu14496	Otu14497	Otu14498	Otu14499	Otu14500	Otu14501	Otu14502	Otu14503	Otu14504	Otu14505	Otu14506	Otu14507	Otu14508	Otu14509	Otu14510	Otu14511	Otu14512	Otu14513	Otu14514	Otu14515	Otu14516	Otu14517	Otu14518	Otu14519	Otu14520	Otu14521	Otu14522	Otu14523	Otu14524	Otu14525	Otu14526	Otu14527	Otu14528	Otu14529	Otu14530	Otu14531	Otu14532	Otu14533	Otu14534	Otu14535	Otu14536	Otu14537	Otu14538	Otu14539	Otu14540	Otu14541	Otu14542	Otu14543	Otu14544	Otu14545	Otu14546	Otu14547	Otu14548	Otu14549	Otu14550	Otu14551	Otu14552	Otu14553	Otu14554	Otu14555	Otu14556	Otu14557	Otu14558	Otu14559	Otu14560	Otu14561	Otu14562	Otu14563	Otu14564	Otu14565	Otu14566	Otu14567	Otu14568	Otu14569	Otu14570	Otu14571	Otu14572	Otu14573	Otu14574	Otu14575	Otu14576	Otu14577	Otu14578	Otu14579	Otu14580	Otu14581	Otu14582	Otu14583	Otu14584	Otu14585	Otu14586	Otu14587	Otu14588	Otu14589	Otu14590	Otu14591	Otu14592	Otu14593	Otu14594	Otu14595	Otu14596	Otu14597	Otu14598	Otu14599	Otu14600	Otu14601	Otu14602	Otu14603	Otu14604	Otu14605	Otu14606	Otu14607	Otu14608	Otu14609	Otu14610	Otu14611	Otu14612	Otu14613	Otu14614	Otu14615	Otu14616	Otu14617	Otu14618	Otu14619	Otu14620	Otu14621	Otu14622	Otu14623	Otu14624	Otu14625	Otu14626	Otu14627	Otu14628	Otu14629	Otu14630	Otu14631	Otu14632	Otu14633	Otu14634	Otu14635	Otu14636	Otu14637	Otu14638	Otu14639	Otu14640	Otu14641	Otu14642	Otu14643	Otu14644	Otu14645	Otu14646	Otu14647	Otu14648	Otu14649	Otu14650	Otu14651	Otu14652	Otu14653	Otu14654	Otu14655	Otu14656	Otu14657	Otu14658	Otu14659	Otu14660	Otu14661	Otu14662	Otu14663	Otu14664	Otu14665	Otu14666	Otu14667	Otu14668	Otu14669	Otu14670	Otu14671	Otu14672	Otu14673	Otu14674	Otu14675	Otu14676	Otu14677	Otu14678	Otu14679	Otu14680	Otu14681	Otu14682	Otu14683	Otu14684	Otu14685	Otu14686	Otu14687	Otu14688	Otu14689	Otu14690	Otu14691	Otu14692	Otu14693	Otu14694	Otu14695	Otu14696	Otu14697	Otu14698	Otu14699	Otu14700	Otu14701	Otu14702	Otu14703	Otu14704	Otu14705	Otu14706	Otu14707	Otu14708	Otu14709	Otu14710	Otu14711	Otu14712	Otu14713	Otu14714	Otu14715	Otu14716	Otu14717	Otu14718	Otu14719	Otu14720	Otu14721	Otu14722	Otu14723	Otu14724	Otu14725	Otu14726	Otu14727	Otu14728	Otu14729	Otu14730	Otu14731	Otu14732	Otu14733	Otu14734	Otu14735	Otu14736	Otu14737	Otu14738	Otu14739	Otu14740	Otu14741	Otu14742	Otu14743	Otu14744	Otu14745	Otu14746	Otu14747	Otu14748	Otu14749	Otu14750	Otu14751	Otu14752	Otu14753	Otu14754	Otu14755	Otu14756	Otu14757	Otu14758	Otu14759	Otu14760	Otu14761	Otu14762	Otu14763	Otu14764	Otu14765	Otu14766	Otu14767	Otu14768	Otu14769	Otu14770	Otu14771	Otu14772	Otu14773	Otu14774	Otu14775	Otu14776	Otu14777	Otu14778	Otu14779	Otu14780	Otu14781	Otu14782	Otu14783	Otu14784	Otu14785	Otu14786	Otu14787	Otu14788	Otu14789	Otu14790	Otu14791	Otu14792	Otu14793	Otu14794	Otu14795	Otu14796	Otu14797	Otu14798	Otu14799	Otu14800	Otu14801	Otu14802	Otu14803	Otu14804	Otu14805	Otu14806	Otu14807	Otu14808	Otu14809	Otu14810	Otu14811	Otu14812	Otu14813	Otu14814	Otu14815	Otu14816	Otu14817	Otu14818	Otu14819	Otu14820	Otu14821	Otu14822	Otu14823	Otu14824	Otu14825	Otu14826	Otu14827	Otu14828	Otu14829	Otu14830	Otu14831	Otu14832	Otu14833	Otu14834	Otu14835	Otu14836	Otu14837	Otu14838	Otu14839	Otu14840	Otu14841	Otu14842	Otu14843	Otu14844	Otu14845	Otu14846	Otu14847	Otu14848	Otu14849	Otu14850	Otu14851	Otu14852	Otu14853	Otu14854	Otu14855	Otu14856	Otu14857	Otu14858	Otu14859	Otu14860	Otu14861	Otu14862	Otu14863	Otu14864	Otu14865	Otu14866	Otu14867	Otu14868	Otu14869	Otu14870	Otu14871	Otu14872	Otu14873	Otu14874	Otu14875	Otu14876	Otu14877	Otu14878	Otu14879	Otu14880	Otu14881	Otu14882	Otu14883	Otu14884	Otu14885	Otu14886	Otu14887	Otu14888	Otu14889	Otu14890	Otu14891	Otu14892	Otu14893	Otu14894	Otu14895	Otu14896	Otu14897	Otu14898	Otu14899	Otu14900	Otu14901	Otu14902	Otu14903	Otu14904	Otu14905	Otu14906	Otu14907	Otu14908	Otu14909	Otu14910	Otu14911	Otu14912	Otu14913	Otu14914	Otu14915	Otu14916	Otu14917	Otu14918	Otu14919	Otu14920	Otu14921	Otu14922	Otu14923	Otu14924	Otu14925	Otu14926	Otu14927	Otu14928	Otu14929	Otu14930	Otu14931	Otu14932	Otu14933	Otu14934	Otu14935	Otu14936	Otu14937	Otu14938	Otu14939	Otu14940	Otu14941	Otu14942	Otu14943	Otu14944	Otu14945	Otu14946	Otu14947	Otu14948	Otu14949	Otu14950	Otu14951	Otu14952	Otu14953	Otu14954	Otu14955	Otu14956	Otu14957	Otu14958	Otu14959	Otu14960	Otu14961	Otu14962	Otu14963	Otu14964	Otu14965	Otu14966	Otu14967	Otu14968	Otu14969	Otu14970	Otu14971	Otu14972	Otu14973	Otu14974	Otu14975	Otu14976	Otu14977	Otu14978	Otu14979	Otu14980	Otu14981	Otu14982	Otu14983	Otu14984	Otu14985	Otu14986	Otu14987	Otu14988	Otu14989	Otu14990	Otu14991	Otu14992	Otu14993	Otu14994	Otu14995	Otu14996	Otu14997	Otu14998	Otu14999	Otu15000	Otu15001	Otu15002	Otu15003	Otu15004	Otu15005	Otu15006	Otu15007	Otu15008	Otu15009	Otu15010	Otu15011	Otu15012	Otu15013	Otu15014	Otu15015	Otu15016	Otu15017	Otu15018	Otu15019	Otu15020	Otu15021	Otu15022	Otu15023	Otu15024	Otu15025	Otu15026	Otu15027	Otu15028	Otu15029	Otu15030	Otu15031	Otu15032	Otu15033	Otu15034	Otu15035	Otu15036	Otu15037	Otu15038	Otu15039	Otu15040	Otu15041	Otu15042	Otu15043	Otu15044	Otu15045	Otu15046	Otu15047	Otu15048	Otu15049	Otu15050	Otu15051	Otu15052	Otu15053	Otu15054	Otu15055	Otu15056	Otu15057	Otu15058	Otu15059	Otu15060	Otu15061	Otu15062	Otu15063	Otu15064	Otu15065	Otu15066	Otu15067	Otu15068	Otu15069	Otu15070	Otu15071	Otu15072	Otu15073	Otu15074	Otu15075	Otu15076	Otu15077	Otu15078	Otu15079	Otu15080	Otu15081	Otu15082	Otu15083	Otu15084	Otu15085	Otu15086	Otu15087	Otu15088	Otu15089	Otu15090	Otu15091	Otu15092	Otu15093	Otu15094	Otu15095	Otu15096	Otu15097	Otu15098	Otu15099	Otu15100	Otu15101	Otu15102	Otu15103	Otu15104	Otu15105	Otu15106	Otu15107	Otu15108	Otu15109	Otu15110	Otu15111	Otu15112	Otu15113	Otu15114	Otu15115	Otu15116	Otu15117	Otu15118	Otu15119	Otu15120	Otu15121	Otu15122	Otu15123	Otu15124	Otu15125	Otu15126	Otu15127	Otu15128	Otu15129	Otu15130	Otu15131	Otu15132	Otu15133	Otu15134	Otu15135	Otu15136	Otu15137	Otu15138	Otu15139	Otu15140	Otu15141	Otu15142	Otu15143	Otu15144	Otu15145	Otu15146	Otu15147	Otu15148	Otu15149	Otu15150	Otu15151	Otu15152	Otu15153	Otu15154	Otu15155	Otu15156	Otu15157	Otu15158	Otu15159	Otu15160	Otu15161	Otu15162	Otu15163	Otu15164	Otu15165	Otu15166	Otu15167	Otu15168	Otu15169	Otu15170	Otu15171	Otu15172	Otu15173	Otu15174	Otu15175	Otu15176	Otu15177	Otu15178	Otu15179	Otu15180	Otu15181	Otu15182	Otu15183	Otu15184	Otu15185	Otu15186	Otu15187	Otu15188	Otu15189	Otu15190	Otu15191	Otu15192	Otu15193	Otu15194	Otu15195	Otu15196	Otu15197	Otu15198	Otu15199	Otu15200	Otu15201	Otu15202	Otu15203	Otu15204	Otu15205	Otu15206	Otu15207	Otu15208	Otu15209	Otu15210	Otu15211	Otu15212	Otu15213	Otu15214	Otu15215	Otu15216	Otu15217	Otu15218	Otu15219	Otu15220	Otu15221	Otu15222	Otu15223	Otu15224	Otu15225	Otu15226	Otu15227	Otu15228	Otu15229	Otu15230	Otu15231	Otu15232	Otu15233	Otu15234	Otu15235	Otu15236	Otu15237	Otu15238	Otu15239	Otu15240	Otu15241	Otu15242	Otu15243	Otu15244	Otu15245	Otu15246	Otu15247	Otu15248	Otu15249	Otu15250	Otu15251	Otu15252	Otu15253	Otu15254	Otu15255	Otu15256	Otu15257	Otu15258	Otu15259	Otu15260	Otu15261	Otu15262	Otu15263	Otu15264	Otu15265	Otu15266	Otu15267	Otu15268	Otu15269	Otu15270	Otu15271	Otu15272	Otu15273	Otu15274	Otu15275	Otu15276	Otu15277	Otu15278	Otu15279	Otu15280	Otu15281	Otu15282	Otu15283	Otu15284	Otu15285	Otu15286	Otu15287	Otu15288	Otu15289	Otu15290	Otu15291	Otu15292	Otu15293	Otu15294	Otu15295	Otu15296	Otu15297	Otu15298	Otu15299	Otu15300	Otu15301	Otu15302	Otu15303	Otu15304	Otu15305	Otu15306	Otu15307	Otu15308	Otu15309	Otu15310	Otu15311	Otu15312	Otu15313	Otu15314	Otu15315	Otu15316	Otu15317	Otu15318	Otu15319	Otu15320	Otu15321	Otu15322	Otu15323	Otu15324	Otu15325	Otu15326	Otu15327	Otu15328	Otu15329	Otu15330	Otu15331	Otu15332	Otu15333	Otu15334	Otu15335	Otu15336	Otu15337	Otu15338	Otu15339	Otu15340	Otu15341	Otu15342	Otu15343	Otu15344	Otu15345	Otu15346	Otu15347	Otu15348	Otu15349	Otu15350	Otu15351	Otu15352	Otu15353	Otu15354	Otu15355	Otu15356	Otu15357	Otu15358	Otu15359	Otu15360	Otu15361	Otu15362	Otu15363	Otu15364	Otu15365	Otu15366	Otu15367	Otu15368	Otu15369	Otu15370	Otu15371	Otu15372	Otu15373	Otu15374	Otu15375	Otu15376	Otu15377	Otu15378	Otu15379	Otu15380	Otu15381	Otu15382	Otu15383	Otu15384	Otu15385	Otu15386	Otu15387	Otu15388	Otu15389	Otu15390	Otu15391	Otu15392	Otu15393	Otu15394	Otu15395	Otu15396	Otu15397	Otu15398	Otu15399	Otu15400	Otu15401	Otu15402	Otu15403	Otu15404	Otu15405	Otu15406	Otu15407	Otu15408	Otu15409	Otu15410	Otu15411	Otu15412	Otu15413	Otu15414	Otu15415	Otu15416	Otu15417	Otu15418	Otu15419	Otu15420	Otu15421	Otu15422	Otu15423	Otu15424	Otu15425	Otu15426	Otu15427	Otu15428	Otu15429	Otu15430	Otu15431	Otu15432	Otu15433	Otu15434	Otu15435	Otu15436	Otu15437	Otu15438	Otu15439	Otu15440	Otu15441	Otu15442	Otu15443	Otu15444	Otu15445	Otu15446	Otu15447	Otu15448	Otu15449	Otu15450	Otu15451	Otu15452	Otu15453	Otu15454	Otu15455	Otu15456	Otu15457	Otu15458	Otu15459	Otu15460	Otu15461	Otu15462	Otu15463	Otu15464	Otu15465	Otu15466	Otu15467	Otu15468	Otu15469	Otu15470	Otu15471	Otu15472	Otu15473	Otu15474	Otu15475	Otu15476	Otu15477	Otu15478	Otu15479	Otu15480	Otu15481	Otu15482	Otu15483	Otu15484	Otu15485	Otu15486	Otu15487	Otu15488	Otu15489	Otu15490	Otu15491	Otu15492	Otu15493	Otu15494	Otu15495	Otu15496	Otu15497	Otu15498	Otu15499	Otu15500	Otu15501	Otu15502	Otu15503	Otu15504	Otu15505	Otu15506	Otu15507	Otu15508	Otu15509	Otu15510	Otu15511	Otu15512	Otu15513	Otu15514	Otu15515	Otu15516	Otu15517	Otu15518	Otu15519	Otu15520	Otu15521	Otu15522	Otu15523	Otu15524	Otu15525	Otu15526	Otu15527	Otu15528	Otu15529	Otu15530	Otu15531	Otu15532	Otu15533	Otu15534	Otu15535	Otu15536	Otu15537	Otu15538	Otu15539	Otu15540	Otu15541	Otu15542	Otu15543	Otu15544	Otu15545	Otu15546	Otu15547	Otu15548	Otu15549	Otu15550	Otu15551	Otu15552	Otu15553	Otu15554	Otu15555	Otu15556	Otu15557	Otu15558	Otu15559	Otu15560	Otu15561	Otu15562	Otu15563	Otu15564	Otu15565	Otu15566	Otu15567	Otu15568	Otu15569	Otu15570	Otu15571	Otu15572	Otu15573	Otu15574	Otu15575	Otu15576	Otu15577	Otu15578	Otu15579	Otu15580	Otu15581	Otu15582	Otu15583	Otu15584	Otu15585	Otu15586	Otu15587	Otu15588	Otu15589	Otu15590	Otu15591	Otu15592	Otu15593	Otu15594	Otu15595	Otu15596	Otu15597	Otu15598	Otu15599	Otu15600	Otu15601	Otu15602	Otu15603	Otu15604	Otu15605	Otu15606	Otu15607	Otu15608	Otu15609	Otu15610	Otu15611	Otu15612	Otu15613	Otu15614	Otu15615	Otu15616	Otu15617	Otu15618	Otu15619	Otu15620	Otu15621	Otu15622	Otu15623	Otu15624	Otu15625	Otu15626	Otu15627	Otu15628	Otu15629	Otu15630	Otu15631	Otu15632	Otu15633	Otu15634	Otu15635	Otu15636	Otu15637	Otu15638	Otu15639	Otu15640	Otu15641	Otu15642	Otu15643	Otu15644	Otu15645	Otu15646	Otu15647	Otu15648	Otu15649	Otu15650	Otu15651	Otu15652	Otu15653	Otu15654	Otu15655	Otu15656	Otu15657	Otu15658	Otu15659	Otu15660	Otu15661	Otu15662	Otu15663	Otu15664	Otu15665	Otu15666	Otu15667	Otu15668	Otu15669	Otu15670	Otu15671	Otu15672	Otu15673	Otu15674	Otu15675	Otu15676	Otu15677	Otu15678	Otu15679	Otu15680	Otu15681	Otu15682	Otu15683	Otu15684	Otu15685	Otu15686	Otu15687	Otu15688	Otu15689	Otu15690	Otu15691	Otu15692	Otu15693	Otu15694	Otu15695	Otu15696	Otu15697	Otu15698	Otu15699	Otu15700	Otu15701	Otu15702	Otu15703	Otu15704	Otu15705	Otu15706	Otu15707	Otu15708	Otu15709	Otu15710	Otu15711	Otu15712	Otu15713	Otu15714	Otu15715	Otu15716	Otu15717	Otu15718	Otu15719	Otu15720	Otu15721	Otu15722	Otu15723	Otu15724	Otu15725	Otu15726	Otu15727	Otu15728	Otu15729	Otu15730	Otu15731	Otu15732	Otu15733	Otu15734	Otu15735	Otu15736	Otu15737	Otu15738	Otu15739	Otu15740	Otu15741	Otu15742	Otu15743	Otu15744	Otu15745	Otu15746	Otu15747	Otu15748	Otu15749	Otu15750	Otu15751	Otu15752	Otu15753	Otu15754	Otu15755	Otu15756	Otu15757	Otu15758	Otu15759	Otu15760	Otu15761	Otu15762	Otu15763	Otu15764	Otu15765	Otu15766	Otu15767	Otu15768	Otu15769	Otu15770	Otu15771	Otu15772	Otu15773	Otu15774	Otu15775	Otu15776	Otu15777	Otu15778	Otu15779	Otu15780	Otu15781	Otu15782	Otu15783	Otu15784	Otu15785	Otu15786	Otu15787	Otu15788	Otu15789	Otu15790	Otu15791	Otu15792	Otu15793	Otu15794	Otu15795	Otu15796	Otu15797	Otu15798	Otu15799	Otu15800	Otu15801	Otu15802	Otu15803	Otu15804	Otu15805	Otu15806	Otu15807	Otu15808	Otu15809	Otu15810	Otu15811	Otu15812	Otu15813	Otu15814	Otu15815	Otu15816	Otu15817	Otu15818	Otu15819	Otu15820	Otu15821	Otu15822	Otu15823	Otu15824	Otu15825	Otu15826	Otu15827	Otu15828	Otu15829	Otu15830	Otu15831	Otu15832	Otu15833	Otu15834	Otu15835	Otu15836	Otu15837	Otu15838	Otu15839	Otu15840	Otu15841	Otu15842	Otu15843	Otu15844	Otu15845	Otu15846	Otu15847	Otu15848	Otu15849	Otu15850	Otu15851	Otu15852	Otu15853	Otu15854	Otu15855	Otu15856	Otu15857	Otu15858	Otu15859	Otu15860	Otu15861	Otu15862	Otu15863	Otu15864	Otu15865	Otu15866	Otu15867	Otu15868	Otu15869	Otu15870	Otu15871	Otu15872	Otu15873	Otu15874	Otu15875	Otu15876	Otu15877	Otu15878	Otu15879	Otu15880	Otu15881	Otu15882	Otu15883	Otu15884	Otu15885	Otu15886	Otu15887	Otu15888	Otu15889	Otu15890	Otu15891	Otu15892	Otu15893	Otu15894	Otu15895	Otu15896	Otu15897	Otu15898	Otu15899	Otu15900	Otu15901	Otu15902	Otu15903	Otu15904	Otu15905	Otu15906	Otu15907	Otu15908	Otu15909	Otu15910	Otu15911	Otu15912	Otu15913	Otu15914	Otu15915	Otu15916	Otu15917	Otu15918	Otu15919	Otu15920	Otu15921	Otu15922	Otu15923	Otu15924	Otu15925	Otu15926	Otu15927	Otu15928	Otu15929	Otu15930	Otu15931	Otu15932	Otu15933	Otu15934	Otu15935	Otu15936	Otu15937	Otu15938	Otu15939	Otu15940	Otu15941	Otu15942	Otu15943	Otu15944	Otu15945	Otu15946	Otu15947	Otu15948	Otu15949	Otu15950	Otu15951	Otu15952	Otu15953	Otu15954	Otu15955	Otu15956	Otu15957	Otu15958	Otu15959	Otu15960	Otu15961	Otu15962	Otu15963	Otu15964	Otu15965	Otu15966	Otu15967	Otu15968	Otu15969	Otu15970	Otu15971	Otu15972	Otu15973	Otu15974	Otu15975	Otu15976	Otu15977	Otu15978	Otu15979	Otu15980	Otu15981	Otu15982	Otu15983	Otu15984	Otu15985	Otu15986	Otu15987	Otu15988	Otu15989	Otu15990	Otu15991	Otu15992	Otu15993	Otu15994	Otu15995	Otu15996	Otu15997	Otu15998	Otu15999	Otu16000	Otu16001	Otu16002	Otu16003	Otu16004	Otu16005	Otu16006	Otu16007	Otu16008	Otu16009	Otu16010	Otu16011	Otu16012	Otu16013	Otu16014	Otu16015	Otu16016	Otu16017	Otu16018	Otu16019	Otu16020	Otu16021	Otu16022	Otu16023	Otu16024	Otu16025	Otu16026	Otu16027	Otu16028	Otu16029	Otu16030	Otu16031	Otu16032	Otu16033	Otu16034	Otu16035	Otu16036	Otu16037	Otu16038	Otu16039	Otu16040	Otu16041	Otu16042	Otu16043	Otu16044	Otu16045	Otu16046	Otu16047	Otu16048	Otu16049	Otu16050	Otu16051	Otu16052	Otu16053	Otu16054	Otu16055	Otu16056	Otu16057	Otu16058	Otu16059	Otu16060	Otu16061	Otu16062	Otu16063	Otu16064	Otu16065	Otu16066	Otu16067	Otu16068	Otu16069	Otu16070	Otu16071	Otu16072	Otu16073	Otu16074	Otu16075	Otu16076	Otu16077	Otu16078	Otu16079	Otu16080	Otu16081	Otu16082	Otu16083	Otu16084	Otu16085	Otu16086	Otu16087	Otu16088	Otu16089	Otu16090	Otu16091	Otu16092	Otu16093	Otu16094	Otu16095	Otu16096	Otu16097	Otu16098	Otu16099	Otu16100	Otu16101	Otu16102	Otu16103	Otu16104	Otu16105	Otu16106	Otu16107	Otu16108	Otu16109	Otu16110	Otu16111	Otu16112	Otu16113	Otu16114	Otu16115	Otu16116	Otu16117	Otu16118	Otu16119	Otu16120	Otu16121	Otu16122	Otu16123	Otu16124	Otu16125	Otu16126	Otu16127	Otu16128	Otu16129	Otu16130	Otu16131	Otu16132	Otu16133	Otu16134	Otu16135	Otu16136	Otu16137	Otu16138	Otu16139	Otu16140	Otu16141	Otu16142	Otu16143	Otu16144	Otu16145	Otu16146	Otu16147	Otu16148	Otu16149	Otu16150	Otu16151	Otu16152	Otu16153	Otu16154	Otu16155	Otu16156	Otu16157	Otu16158	Otu16159	Otu16160	Otu16161	Otu16162	Otu16163	Otu16164	Otu16165	Otu16166	Otu16167	Otu16168	Otu16169	Otu16170	Otu16171	Otu16172	Otu16173	Otu16174	Otu16175	Otu16176	Otu16177	Otu16178	Otu16179	Otu16180	Otu16181	Otu16182	Otu16183	Otu16184	Otu16185	Otu16186	Otu16187	Otu16188	Otu16189	Otu16190	Otu16191	Otu16192	Otu16193	Otu16194	Otu16195	Otu16196	Otu16197	Otu16198	Otu16199	Otu16200	Otu16201	Otu16202	Otu16203	Otu16204	Otu16205	Otu16206	Otu16207	Otu16208	Otu16209	Otu16210	Otu16211	Otu16212	Otu16213	Otu16214	Otu16215	Otu16216	Otu16217	Otu16218	Otu16219	Otu16220	Otu16221	Otu16222	Otu16223	Otu16224	Otu16225	Otu16226	Otu16227	Otu16228	Otu16229	Otu16230	Otu16231	Otu16232	Otu16233	Otu16234	Otu16235	Otu16236	Otu16237	Otu16238	Otu16239	Otu16240	Otu16241	Otu16242	Otu16243	Otu16244	Otu16245	Otu16246	Otu16247	Otu16248	Otu16249	Otu16250	Otu16251	Otu16252	Otu16253	Otu16254	Otu16255	Otu16256	Otu16257	Otu16258	Otu16259	Otu16260	Otu16261	Otu16262	Otu16263	Otu16264	Otu16265	Otu16266	Otu16267	Otu16268	Otu16269	Otu16270	Otu16271	Otu16272	Otu16273	Otu16274	Otu16275	Otu16276	Otu16277	Otu16278	Otu16279	Otu16280	Otu16281	Otu16282	Otu16283	Otu16284	Otu16285	Otu16286	Otu16287	Otu16288	Otu16289	Otu16290	Otu16291	Otu16292	Otu16293	Otu16294	Otu16295	Otu16296	Otu16297	Otu16298	Otu16299	Otu16300	Otu16301	Otu16302	Otu16303	Otu16304	Otu16305	Otu16306	Otu16307	Otu16308	Otu16309	Otu16310	Otu16311	Otu16312	Otu16313	Otu16314	Otu16315	Otu16316	Otu16317	Otu16318	Otu16319	Otu16320	Otu16321	Otu16322	Otu16323	Otu16324	Otu16325	Otu16326	Otu16327	Otu16328	Otu16329	Otu16330	Otu16331	Otu16332	Otu16333	Otu16334	Otu16335	Otu16336	Otu16337	Otu16338	Otu16339	Otu16340	Otu16341	Otu16342	Otu16343	Otu16344	Otu16345	Otu16346	Otu16347	Otu16348	Otu16349	Otu16350	Otu16351	Otu16352	Otu16353	Otu16354	Otu16355	Otu16356	Otu16357	Otu16358	Otu16359	Otu16360	Otu16361	Otu16362	Otu16363	Otu16364	Otu16365	Otu16366	Otu16367	Otu16368	Otu16369	Otu16370	Otu16371	Otu16372	Otu16373	Otu16374	Otu16375	Otu16376	Otu16377	Otu16378	Otu16379	Otu16380	Otu16381
0.03	170	25566	349	4949	4029	1495	6781	3	0	15	239	0	11	1892	21	0	36	232	418	356	1913	14955	1738	7	2	2338	1	3	1	7	1	245	1	1	0	1253	5	2	1328	307	820	7	20	1	0	152	8	0	1	3469	35	4	9	0	0	275	0	132	0	419	3	0	1	17	1	0	184	183	668	4	0	0	7	0	9	4	9	0	4	76	41	2	1340	224	0	669	487	147	0	5	0	0	0	0	0	10	0	394	0	1	92	38	17	1	1	0	13	25	193	1	0	0	16	0	0	0	0	0	1	0	2	0	2	1	15	6	3	0	1	0	0	0	0	0	2	32	84	6	976	30	1	79	7	0	0	1	2	10	89	32	0	33	1708	0	30	79	0	3	1	52	0	80	53	3	8	1	40	1	0	2	0	0	1	1	33	0	1991	0	28	0	2	1	8	308	1	1	3	0	0	1	0	9	40	7	25	0	0	2	43	22	0	156	0	45	1	47	0	68	1	0	0	6	2	2	0	97	0	0	45	56	206	0	0	0	0	41	163	382	0	40	1710	4	1	1586	0	2	0	639	1	553	0	1	0	0	38	0	187	0	28	15	38	1	0	56	0	2	298	0	8	0	0	125	0	122	0	0	0	0	0	0	287	1	0	0	0	0	343	0	5	16	0	43	0	342	105	3	9	0	0	0	63	0	0	1	0	0	0	0	6	0	2	90	0	169	0	0	0	0	0	0	0	22	1	0	0	0	0	8	2	0	1	0	0	0	0	0	0	15	0	0	1	0	4	0	190	1	1	0	1	0	9	0	0	0	1	1	1	0	0	0	0	1	0	2	1	19	0	16	0	0	76	0	0	14	0	1	37	0	22	65	0	19	9	16	0	132	79	0	0	0	0	0	41	1090	0	0	40	0	57	0	3	0	0	438	0	0	33	3	0	0	0	0	0	0	0	0	15	3	0	0	43	1	0	58	0	2	0	0	1	866	0	330	1	0	0	0	0	0	242	0	0	38	0	3	12	0	0	0	367	0	0	424	0	0	0	768	38	0	0	0	0	1	0	0	279	3	9	0	0	19	0	4	1	6	0	0	7	0	0	0	0	0	22	1	3	2	0	0	0	0	0	0	8	1	0	7	1	6	17	0	0	0	0	3	0	0	0	110	11	0	0	0	0	0	0	0	544	0	0	0	0	0	0	0	0	6	0	0	0	11	0	0	0	1	128	6	5	522	0	214	0	0	23	338	1	13	8	0	1	0	70	0	0	1	0	39	1	0	3	0	0	2	24	0	0	0	0	0	12	1	0	1	0	0	0	0	21	0	0	0	0	0	0	0	0	3	6	0	2	0	394	0	35	0	0	0	0	8	0	0	0	0	0	19	0	0	4	0	0	35	0	680	0	0	0	1	0	17	495	0	0	0	0	0	0	9	0	80	0	0	5	0	1	0	67	0	0	14	16	0	38	0	0	0	0	0	0	0	465	0	0	0	0	0	0	0	0	0	0	10	0	1	0	0	0	24	0	3	0	37	0	1	0	0	0	0	0	0	0	0	1	2	0	0	0	0	0	29	0	0	0	0	0	0	0	5	24	0	0	0	0	3	0	0	0	154	1	0	275	0	1	0	0	0	0	0	22	0	0	0	2	6	0	0	0	0	4	0	3	0	11	44	0	0	0	0	0	0	0	0	0	2	0	0	0	1	0	110	0	0	0	0	3	0	0	0	0	0	0	0	0	0	0	14	0	0	10	3	0	3	2	2	0	0	28	0	0	0	0	1	1	0	0	0	0	1	2	34	0	0	18	1	0	5	71	0	0	0	187	6	2	0	0	6	0	0	0	0	0	40	0	0	0	4	1	0	0	0	5	54	0	0	13	0	0	0	0	0	0	0	3	2	0	37	0	0	0	0	0	0	0	0	0	16	0	0	15	0	0	1	0	0	7	0	0	10	0	24	0	0	60	4	0	60	0	0	1	95	0	0	43	0	0	217	0	0	0	0	0	0	0	5	0	0	37	0	0	0	0	2	0	19	0	3	0	0	0	0	0	0	10	96	0	0	20	1	0	0	5	0	0	31	0	194	0	0	0	11	7	0	81	0	1	8	0	0	0	0	0	24	26	0	1	1	0	49	0	1	0	0	0	0	9	0	37	3	35	13	1	5	0	0	0	1	362	0	0	0	9	0	7	0	0	0	1	31	0	0	0	9	0	0	8	0	0	1	0	84	0	0	0	2	0	0	0	20	34	0	0	0	0	0	0	0	82	0	0	0	0	0	1	0	0	0	0	32	0	0	17	0	52	0	0	43	0	0	0	3	0	2	1	189	55	2	0	0	0	0	0	1	0	0	0	3	0	7	1	0	0	5	0	0	0	0	1	50	1	1	0	0	0	0	0	0	0	0	1	0	0	0	0	0	0	0	1	0	0	0	3	0	9	0	0	0	0	0	0	0	0	0	116	0	0	0	0	0	0	1	1	0	0	0	0	0	0	7	0	0	14	0	0	27	9	0	0	0	12	0	0	3	0	0	6	0	0	0	0	0	124	0	0	0	0	15	0	0	4	9	0	0	0	9	3	1	0	0	0	0	0	0	0	0	0	0	0	0	0	0	1	0	0	0	0	0	2	2	0	0	0	0	0	9	0	0	0	0	0	0	0	0	0	12	0	0	0	2	0	0	0	0	0	1	0	1	0	0	0	0	0	0	0	3	0	1	0	0	16	0	2	8	0	5	12	0	0	0	0	0	0	0	0	0	0	112	0	0	0	13	0	6	0	21	0	0	3	0	9	1	0	1	32	12	32	0	0	19	0	0	0	0	0	1	17	1	0	0	0	0	1	3	2	0	0	0	0	0	0	133	0	0	0	0	0	4	0	1	0	1	0	0	6	0	0	8	0	23	3	0	0	0	0	0	0	0	0	2	3	0	0	0	0	0	1	0	0	26	0	11	0	0	0	0	0	6	4	0	0	0	0	0	0	9	0	0	0	0	0	0	0	0	0	3	0	2	0	85	0	0	0	0	0	0	0	0	0	18	0	0	0	0	0	0	0	0	0	0	0	0	0	0	0	14	0	0	0	0	112	0	0	0	0	0	0	0	1	17	0	1	6	0	0	10	0	0	0	0	1	1	0	22	0	0	0	1	0	1	0	0	2	0	0	0	2	0	0	0	0	0	0	20	0	0	0	0	8	0	12	0	0	0	0	0	0	3	0	0	0	0	0	47	0	0	9	0	0	0	96	2	0	0	0	0	36	0	1	0	0	0	0	1	0	0	3	0	0	0	0	0	0	1	0	0	0	0	1	0	0	2	0	0	1	1	5	0	0	0	0	2	0	0	0	0	2	0	22	0	2	5	0	0	1	0	11	0	0	0	0	0	0	0	0	0	0	0	2	23	181	14	0	3	0	0	11	0	0	107	0	0	1	0	0	0	71	0	0	0	0	0	1	84	0	1	0	53	1	18	0	0	0	0	0	2	0	0	0	0	0	2	0	0	0	0	0	1	0	0	41	0	1	0	0	0	0	0	0	1	78	0	0	0	0	0	3	0	0	0	0	0	47	0	0	0	0	5	0	0	0	2	0	0	4	0	0	0	0	2	0	0	0	0	0	0	0	0	1	0	0	9	0	0	0	0	0	0	0	0	0	0	0	0	0	0	0	0	0	0	7	0	0	0	0	128	0	105	0	0	0	0	0	0	0	3	0	0	0	0	0	0	0	0	0	0	7	3	0	62	0	0	0	0	0	0	3	51	0	0	0	0	0	0	0	0	0	0	0	1	0	3	5	0	0	27	0	0	0	0	0	0	0	2	0	0	3	2	1	4	0	0	0	0	49	4	0	0	0	0	0	0	0	0	0	9	15	0	0	0	0	9	0	0	0	0	0	0	0	19	0	0	2	2	0	4	24	0	0	0	2	1	0	0	0	0	0	0	0	10	0	0	0	0	0	14	0	2	26	0	0	0	0	0	11	0	2	10	0	0	0	0	0	0	0	91	0	7	1	0	0	0	0	0	0	0	2	0	0	0	0	0	0	0	0	49	0	0	12	0	0	0	0	0	0	1	0	23	5	0	2	0	0	0	0	0	0	55	0	2	5	1	121	0	0	0	0	117	7	0	2	0	6	0	0	0	0	0	0	0	0	0	0	0	0	0	1	0	0	0	0	0	0	0	1	0	57	0	0	1	0	0	0	0	0	0	0	0	1	0	0	0	0	0	0	0	0	15	0	0	0	0	0	0	0	0	0	0	0	2	0	3	0	0	1	0	4	3	1	0	2	0	0	0	0	0	0	0	0	0	0	0	0	0	0	0	0	0	0	0	0	0	7	0	0	0	1	0	35	0	0	0	0	1	37	0	0	0	4	0	0	0	0	1	0	0	0	0	5	0	5	1	0	0	0	0	45	0	0	0	3	0	0	0	0	0	0	0	1	0	55	0	0	0	0	0	0	0	0	0	0	1	0	57	0	0	1	0	0	0	0	0	7	0	0	0	0	0	5	0	0	0	0	0	0	0	6	0	0	0	0	0	3	0	0	0	0	0	0	0	0	0	0	0	0	0	0	0	0	0	0	0	0	0	0	0	1	0	0	2	0	0	0	0	0	0	0	0	2	0	0	8	0	0	0	0	0	0	0	0	0	0	0	0	0	0	0	0	0	3	0	0	0	0	0	0	0	0	0	3	13	0	0	0	0	0	0	0	0	0	132	0	10	0	0	0	0	1	0	1	49	3	0	3	0	1	0	0	6	0	0	0	0	2	0	0	0	0	0	0	0	0	0	0	0	1	0	0	0	0	0	4	0	0	0	0	0	0	0	0	0	0	0	0	0	0	0	1	0	0	0	0	2	0	0	0	0	0	0	0	0	0	1	0	0	0	0	0	2	0	23	0	3	42	0	0	0	0	0	0	0	0	0	0	0	1	0	7	0	0	2	0	0	11	1	0	31	0	0	0	0	0	0	0	0	1	0	0	0	0	0	0	0	0	0	19	0	0	0	0	0	0	0	0	3	0	0	0	0	0	0	0	0	0	0	0	91	0	0	0	0	0	0	0	12	0	0	0	1	0	0	17	6	0	3	0	0	0	0	0	2	0	0	0	0	0	109	0	0	3	0	0	0	0	0	0	0	5	0	2	90	0	0	0	4	0	0	0	0	4	0	0	0	0	4	2	13	0	0	1	0	0	0	0	0	0	0	0	84	0	13	0	0	0	0	0	0	0	1	0	38	0	4	0	0	0	0	0	0	0	6	0	1	0	0	0	0	0	0	0	0	0	0	0	15	0	0	0	1	0	0	0	0	0	12	1	0	1	0	4	0	0	0	0	0	0	0	0	26	0	0	0	7	38	0	0	0	0	12	0	0	84	22	0	0	0	10	0	0	0	1	0	0	0	0	0	0	0	0	0	0	1	0	0	0	0	0	0	0	1	1	0	0	2	0	0	0	0	0	0	90	0	0	0	0	0	0	0	0	17	0	0	0	0	0	1	0	0	1	0	0	0	0	0	0	0	0	0	0	0	0	0	5	8	0	3	0	0	0	0	26	0	0	0	0	0	0	0	0	0	0	0	0	0	0	1	0	0	0	0	111	0	0	0	11	0	0	0	0	0	0	0	0	0	0	0	0	0	0	0	0	0	8	12	0	0	0	0	0	0	1	0	1	0	0	35	0	0	0	16	0	0	0	8	0	0	0	0	0	0	0	0	2	1	0	0	0	0	7	0	0	0	0	0	0	0	0	0	0	0	0	16	0	0	0	0	0	0	0	0	0	0	0	0	0	0	0	0	10	13	6	0	0	0	0	0	0	0	0	0	0	0	0	4	0	0	0	0	18	0	0	0	0	0	2	0	7	0	0	0	0	0	1	0	0	0	64	0	0	0	1	0	0	2	1	0	0	0	1	5	0	17	0	0	2	0	0	0	0	1	0	0	1	0	0	0	0	0	0	0	0	0	0	0	3	0	0	0	0	1	0	0	1	0	1	0	0	0	0	0	0	0	0	0	0	0	0	0	2	0	0	4	0	0	2	0	0	8	0	0	0	0	0	0	0	0	0	0	0	0	0	0	0	0	0	0	0	0	0	0	1	0	0	0	0	0	0	0	1	0	0	2	0	0	0	0	0	0	0	0	0	0	0	0	0	0	0	0	0	0	89	0	1	0	0	6	0	11	0	26	0	0	1	0	0	0	0	0	0	0	0	0	0	0	0	0	0	0	0	0	0	89	0	0	0	0	0	0	0	0	0	0	0	0	0	0	0	1	0	0	0	0	1	0	0	0	0	0	0	15	0	0	0	0	0	0	0	0	0	0	0	0	1	0	0	0	0	0	0	0	0	0	0	0	0	0	0	0	0	0	0	0	0	0	0	1	0	0	0	0	0	0	0	0	0	0	9	0	0	0	0	0	0	0	0	0	0	0	2	0	0	0	0	0	0	0	0	0	0	0	0	0	0	21	0	0	0	0	0	0	18	14	0	1	0	0	0	0	0	0	1	0	0	0	0	0	0	0	0	8	0	1	0	0	0	0	0	1	0	0	0	0	4	0	0	0	0	0	37	24	1	0	0	0	0	0	0	24	0	0	0	0	0	55	0	0	0	0	1	4	0	0	0	0	0	0	0	0	2	0	0	0	0	0	0	0	0	12	0	0	2	0	0	0	0	2	0	0	4	0	0	0	0	2	0	0	0	2	0	0	1	0	0	0	0	0	0	0	0	0	5	0	0	3	0	1	0	0	0	0	2	0	0	0	0	0	0	0	0	0	0	0	0	3	0	0	42	1	3	0	4	0	0	0	1	0	0	0	3	0	0	6	1	1	0	3	0	4	1	0	48	0	0	0	0	0	8	0	10	0	0	0	0	0	0	0	0	4	0	0	0	0	0	0	0	0	0	0	0	0	0	0	1	0	4	0	0	0	0	6	0	1	0	0	0	1	0	3	5	1	1	0	0	0	0	0	0	0	0	0	0	0	0	0	0	0	0	0	0	1	1	0	0	0	0	0	0	2	0	0	29	0	0	0	0	0	0	0	7	0	0	62	0	0	0	0	0	0	0	0	9	4	0	0	0	0	0	0	0	0	0	0	1	0	0	0	0	0	0	0	0	1	0	0	1	0	0	0	1	0	0	1	0	0	0	2	0	0	0	0	0	0	0	0	0	0	0	0	0	0	1	0	0	0	0	0	0	0	0	0	0	0	0	0	0	0	0	2	0	0	0	1	0	0	0	0	0	1	0	0	48	0	1	0	1	0	0	0	0	0	0	0	0	0	0	0	0	14	0	0	0	0	0	0	0	0	0	0	0	0	0	6	0	0	3	0	4	0	0	1	0	24	0	0	5	5	0	0	0	2	0	0	0	0	0	0	0	0	0	0	0	0	0	0	0	0	0	0	0	0	0	56	0	0	0	0	0	0	4	0	0	0	0	1	0	0	0	0	24	0	0	2	0	0	0	0	0	3	0	0	0	0	0	0	0	0	0	0	0	0	12	0	0	2	0	0	0	0	0	0	0	0	0	0	0	1	0	0	0	0	0	0	0	0	0	0	0	0	0	0	0	0	0	0	0	7	0	0	24	0	0	4	1	0	3	0	0	0	0	0	0	0	0	0	0	2	0	0	0	0	0	0	0	0	0	0	0	20	0	0	0	2	0	0	0	0	2	0	0	0	0	0	0	0	0	0	0	0	0	0	7	0	0	0	0	11	0	0	0	0	0	0	0	0	0	0	0	0	0	0	0	0	0	0	0	0	0	0	0	1	0	0	1	0	0	0	0	0	0	0	0	0	0	0	27	2	0	0	0	42	0	0	0	0	0	0	0	0	0	0	0	0	0	0	3	0	0	0	0	0	0	6	0	0	0	0	0	0	0	0	0	0	0	0	0	0	0	0	0	0	0	0	0	0	0	0	0	0	0	0	0	0	0	0	0	0	6	0	0	0	0	0	2	0	24	0	0	11	0	0	0	0	0	0	0	0	0	0	0	2	0	10	0	0	0	0	0	0	0	0	0	0	1	0	0	0	0	0	0	0	0	0	0	2	32	0	0	4	0	0	0	0	0	6	0	1	0	0	0	0	2	0	0	0	0	0	0	5	0	5	0	0	0	0	0	13	0	0	0	12	0	0	0	0	0	0	0	0	0	0	0	0	0	1	0	0	0	0	0	0	0	0	0	0	2	0	0	0	0	0	0	0	23	0	0	0	0	0	0	0	0	0	0	0	0	0	0	0	0	0	0	44	50	0	0	0	0	0	0	0	1	0	0	0	0	0	0	0	0	0	0	0	1	0	0	0	0	0	0	0	0	0	0	0	0	0	0	0	1	0	0	4	16	0	0	0	0	42	0	0	0	1	0	0	0	2	0	0	0	0	0	0	0	0	7	0	0	0	0	0	0	0	0	0	0	0	0	0	0	0	0	0	0	0	0	0	4	0	0	0	14	0	0	0	0	0	0	0	0	0	0	0	0	0	0	0	0	0	0	0	0	0	0	0	0	0	0	0	0	0	0	0	0	0	0	0	0	0	0	7	0	0	0	0	0	0	0	0	0	0	5	0	0	0	0	10	0	0	12	0	0	0	0	0	0	1	0	0	0	0	0	0	0	0	0	0	1	0	0	0	0	0	0	3	0	0	34	0	0	0	0	0	2	0	0	0	0	41	0	0	0	0	0	0	0	0	0	0	0	0	37	0	14	0	3	0	0	0	0	0	0	0	0	0	0	0	3	0	0	0	0	0	0	0	0	0	7	17	0	0	0	0	0	0	0	0	0	0	0	0	0	0	4	0	0	8	0	0	4	0	0	0	0	0	0	0	0	0	8	0	0	0	0	0	0	16	0	0	0	0	0	0	0	1	0	0	0	0	0	0	0	0	0	0	0	0	3	0	0	0	0	6	0	0	0	0	0	0	0	0	0	0	0	0	0	0	0	4	0	9	0	0	0	2	0	0	0	0	0	18	0	3	0	0	41	0	0	0	0	0	0	0	0	0	0	0	1	7	0	0	0	0	0	1	0	1	0	0	0	0	0	29	0	0	0	0	0	1	14	0	0	0	0	0	0	0	0	0	2	0	0	4	0	0	0	0	0	0	0	0	0	0	0	0	0	0	0	0	0	0	0	7	0	0	2	1	0	0	0	0	0	0	0	0	0	0	0	0	0	0	4	0	0	0	0	0	0	0	0	0	0	0	0	0	7	0	0	0	0	0	0	5	0	0	0	0	0	0	1	0	0	0	0	0	0	4	0	0	0	0	0	0	0	0	0	0	0	0	0	0	0	0	0	0	30	4	0	0	0	0	0	0	0	7	0	0	0	0	0	0	0	0	0	3	0	3	0	0	0	0	0	0	0	0	0	0	0	0	0	0	0	0	0	0	0	1	0	1	0	0	0	0	2	0	0	0	0	0	0	0	0	0	0	0	0	6	0	0	0	19	0	0	0	0	0	0	0	0	6	0	0	2	0	0	0	1	0	0	36	0	0	0	0	0	7	0	0	0	2	0	12	0	0	0	0	0	0	0	2	0	0	0	3	0	0	0	0	2	0	0	43	0	0	0	0	0	0	0	0	0	0	1	0	0	1	0	0	0	0	46	1	0	0	0	0	1	0	0	0	0	0	0	0	0	0	0	0	0	0	0	0	0	0	0	0	0	0	0	0	5	0	0	0	0	0	0	0	0	0	2	0	0	0	0	0	0	0	0	0	0	0	13	0	0	3	0	0	0	0	0	0	0	6	0	0	0	0	0	0	0	0	0	0	1	3	0	0	0	0	0	0	0	5	0	0	0	0	0	0	0	0	0	0	0	0	0	0	0	35	0	0	1	1	0	0	0	45	0	0	0	0	0	0	2	0	0	0	0	0	0	0	0	0	0	0	0	0	0	0	0	0	0	0	0	0	0	0	0	0	0	0	0	0	0	0	0	0	0	0	0	0	0	0	0	0	0	2	0	0	0	0	0	0	0	0	0	8	0	0	0	0	0	7	0	12	0	0	0	0	0	0	0	0	0	0	0	0	0	0	0	0	0	0	0	0	0	0	0	0	0	0	0	0	0	0	0	0	0	0	0	1	0	3	0	0	0	0	0	0	0	0	0	0	30	0	0	0	0	1	0	2	0	0	0	0	4	0	0	0	25	0	0	0	0	0	0	0	0	0	0	0	0	0	0	0	0	0	0	0	9	0	0	3	0	0	0	0	0	0	0	0	0	0	0	0	0	0	0	0	0	0	0	0	0	0	0	0	0	0	0	0	0	0	0	7	0	0	0	0	0	0	0	0	0	0	0	0	0	3	0	0	0	0	0	0	0	0	0	0	0	0	0	0	0	0	4	0	0	0	0	0	0	0	0	0	0	4	0	0	0	0	8	0	0	0	0	0	0	0	0	0	0	0	0	0	0	0	0	0	0	1	0	0	0	0	0	3	0	0	0	0	0	0	0	0	0	0	0	0	6	0	0	0	0	0	0	0	0	0	0	0	0	0	2	0	0	5	0	0	0	0	0	0	0	0	0	0	6	0	3	0	0	2	0	0	0	0	0	0	0	7	0	0	0	0	0	0	0	3	2	0	0	0	0	0	0	40	0	0	0	0	0	0	0	0	0	1	0	0	0	0	0	0	7	0	0	0	0	0	0	0	20	0	0	0	0	0	1	0	0	0	0	0	0	0	0	0	1	0	0	0	0	0	0	0	0	0	0	3	0	1	0	0	0	1	0	2	0	0	0	0	0	0	0	4	0	0	0	0	0	0	0	0	0	0	0	0	0	0	2	0	0	0	0	0	0	2	0	0	0	1	0	0	0	6	0	0	0	0	0	0	0	0	0	0	0	0	0	0	0	0	0	0	0	0	6	0	0	3	2	0	0	0	3	0	0	0	0	0	0	0	0	0	0	0	0	0	0	0	0	1	0	0	0	7	0	0	1	0	0	0	0	0	0	0	0	0	0	34	0	1	0	0	0	3	0	0	0	0	0	0	0	0	2	0	0	0	0	0	0	0	0	0	0	0	3	0	0	0	0	0	0	0	0	0	0	3	0	0	0	0	0	0	0	0	0	0	0	0	0	8	0	0	0	0	0	2	0	0	0	0	0	0	0	0	0	0	0	0	0	0	0	0	0	0	0	0	0	0	0	25	0	0	0	0	0	5	0	0	0	0	23	1	0	0	0	0	0	12	0	0	0	0	0	0	0	0	0	0	0	0	0	0	0	0	0	0	0	0	0	0	0	0	2	0	0	0	0	14	0	0	0	0	0	0	0	1	0	1	0	0	2	0	0	5	0	0	0	0	0	0	0	0	0	0	0	0	0	0	0	0	0	0	0	0	0	0	0	0	0	0	0	0	0	1	0	0	0	24	0	0	0	0	3	0	22	0	0	0	0	0	0	0	0	0	1	0	0	0	0	0	0	0	0	0	0	17	3	0	1	0	0	0	0	0	0	0	0	0	0	0	0	1	0	0	0	0	2	0	0	0	0	0	0	0	0	0	0	0	0	0	0	0	0	0	0	2	0	16	2	0	0	0	0	0	0	0	2	0	0	0	0	0	0	0	0	0	0	0	0	0	0	0	0	0	0	0	0	0	0	0	0	0	0	0	0	0	0	0	0	0	0	0	0	1	7	0	0	0	0	0	0	0	0	0	0	0	0	0	0	0	1	0	0	0	0	1	0	0	0	0	0	0	3	0	0	0	0	0	0	0	0	7	0	0	0	0	1	0	0	0	0	0	0	0	0	0	0	2	0	0	0	0	1	0	0	0	0	0	19	0	0	0	21	0	0	25	0	0	19	0	0	0	0	0	0	0	0	0	0	0	4	0	0	0	0	0	0	0	0	1	0	0	0	0	0	0	0	0	0	0	0	0	0	0	0	0	0	0	0	0	0	0	1	0	8	0	0	0	0	0	0	0	0	0	0	1	0	0	0	0	0	0	0	0	2	0	0	0	0	0	1	0	2	0	0	0	0	0	0	0	0	0	0	0	0	0	0	0	7	4	0	0	0	0	0	0	0	0	1	2	0	0	0	0	0	0	0	0	14	32	0	0	0	0	0	0	1	0	0	0	0	0	0	0	0	0	0	0	0	0	0	0	0	0	0	0	0	0	0	0	0	0	0	0	0	0	0	0	0	1	0	0	0	1	0	0	0	0	0	0	0	0	0	0	0	0	0	23	0	0	0	0	0	1	0	0	0	0	0	4	0	0	0	1	0	0	0	0	0	0	0	0	0	0	0	0	0	0	0	0	1	0	0	0	0	0	0	0	0	6	0	0	0	0	0	0	0	0	0	0	5	0	0	0	9	0	0	0	0	0	3	0	0	0	0	0	0	0	0	0	0	2	0	0	0	0	0	1	0	0	24	0	0	0	0	0	0	0	0	0	0	0	0	0	0	0	0	0	0	0	1	2	0	0	0	0	0	0	0	1	0	2	0	0	0	0	0	0	0	0	4	0	0	0	0	0	0	0	0	0	0	0	0	0	0	0	0	0	0	0	0	0	0	0	0	0	0	1	0	0	0	0	0	0	2	0	0	1	0	0	0	0	0	0	0	0	0	0	0	2	0	0	0	0	1	0	0	0	0	0	0	0	0	0	0	0	0	0	0	0	0	2	0	0	0	0	0	0	0	0	2	0	2	0	0	12	0	0	0	0	0	0	16	6	0	0	0	1	0	0	0	0	0	0	0	3	0	0	0	0	5	0	0	0	0	0	0	0	0	0	0	0	0	0	0	0	0	0	0	0	0	0	0	0	1	0	0	0	0	0	1	0	0	0	0	0	0	0	10	0	0	0	0	0	0	0	0	0	0	0	0	0	0	0	0	0	0	0	0	0	0	0	0	27	0	0	0	0	0	0	0	0	0	0	0	0	0	0	1	0	0	0	0	0	0	0	0	0	0	0	0	0	0	0	0	0	1	0	0	0	0	0	2	0	0	0	0	0	0	0	0	0	0	0	1	0	0	0	0	0	0	0	3	0	0	0	0	0	0	0	1	0	0	0	0	0	0	0	0	0	0	0	0	0	0	5	4	0	0	0	0	0	0	0	0	6	0	0	0	0	0	0	0	0	0	0	0	0	0	0	0	0	0	0	0	0	0	0	1	12	0	0	0	0	0	0	0	0	0	0	0	0	0	11	0	0	0	0	0	0	0	0	0	0	0	0	0	0	0	1	0	0	0	0	0	0	0	14	0	0	0	3	0	0	1	0	0	0	1	0	0	0	0	0	0	0	0	0	0	15	0	0	0	0	0	0	0	0	0	2	0	0	0	5	0	0	1	0	0	0	0	0	0	0	0	0	2	0	1	0	0	0	0	0	0	0	0	0	0	0	2	0	0	4	4	0	0	0	0	0	0	1	0	0	0	0	0	0	0	0	0	22	0	0	0	0	0	0	0	0	0	0	0	0	0	7	0	0	0	0	0	0	0	0	0	0	0	0	0	0	0	0	0	0	0	0	0	0	0	0	0	0	0	0	0	0	0	0	2	1	0	0	0	0	0	26	0	0	0	0	3	0	0	1	0	0	0	0	0	0	0	0	0	0	0	0	0	0	0	0	0	1	0	0	0	0	0	0	0	0	0	0	0	0	11	0	0	0	0	0	0	0	0	0	0	0	0	4	0	0	0	0	0	0	0	0	0	0	0	0	0	0	0	0	0	0	0	0	0	0	0	0	0	0	0	0	0	0	0	0	0	0	0	0	0	0	0	0	0	0	0	0	0	0	0	0	0	2	0	0	0	1	0	0	0	0	0	1	0	0	0	0	0	0	0	0	0	0	0	0	0	0	0	0	0	0	0	0	6	0	0	0	0	0	0	0	0	0	0	0	0	3	0	2	0	0	0	0	17	0	0	0	0	0	0	0	0	0	0	0	0	3	0	0	0	0	0	0	0	0	0	21	0	2	5	0	0	0	0	0	0	0	0	0	12	0	0	21	0	0	0	0	0	0	0	0	0	0	0	0	0	0	0	0	0	0	0	0	0	0	0	0	0	0	0	0	0	0	0	0	0	0	0	0	0	0	0	0	0	0	0	0	0	0	0	0	0	0	0	0	0	1	0	0	0	0	0	0	0	0	0	0	0	0	0	0	0	1	0	0	0	0	0	0	0	0	0	2	0	0	0	0	0	5	0	0	0	0	0	0	0	0	0	0	0	0	0	0	0	1	0	0	0	14	0	0	0	0	0	0	0	0	0	0	0	0	0	0	0	0	0	0	0	0	0	0	0	0	0	0	0	0	2	0	0	0	0	0	0	0	0	0	0	0	0	0	0	1	0	0	0	0	0	0	0	0	0	0	0	0	0	0	0	0	0	0	0	0	0	1	0	0	0	0	0	0	0	0	0	0	0	0	0	0	0	1	0	0	0	0	0	0	0	0	0	0	0	0	0	0	0	0	0	0	0	0	0	0	0	0	0	0	0	2	0	0	3	0	0	0	0	0	0	0	0	0	0	2	0	0	0	20	0	0	0	0	3	0	16	0	0	0	0	0	3	0	0	0	0	0	2	1	0	0	0	0	0	0	0	0	0	0	0	0	0	0	2	0	0	0	0	0	0	0	0	0	0	0	0	0	0	0	0	0	0	2	0	0	1	0	0	0	0	0	0	0	0	0	0	0	0	0	0	4	0	0	0	0	0	2	0	0	0	0	0	0	0	0	0	0	0	0	0	0	0	0	0	0	0	0	0	0	0	0	0	0	0	0	0	0	0	0	0	0	0	1	0	0	0	0	0	0	0	0	0	0	0	2	0	0	0	0	0	0	0	0	0	2	0	0	0	0	0	0	0	2	0	0	0	0	1	0	0	0	0	0	0	0	0	0	0	0	0	0	0	0	0	0	0	0	0	0	0	3	0	0	0	0	0	0	0	13	0	0	6	0	0	0	0	0	0	0	0	0	0	0	0	0	0	0	0	0	0	0	0	0	0	0	0	0	0	0	0	0	0	0	22	1	0	0	0	0	0	0	0	0	0	0	0	0	0	0	0	0	0	0	0	0	0	0	0	0	0	0	0	0	1	0	0	0	0	0	0	0	0	0	0	0	0	0	0	0	0	0	0	0	0	4	0	0	0	16	2	0	0	0	0	0	0	0	0	0	0	0	5	0	0	0	0	0	0	0	0	0	0	0	0	0	0	0	0	0	0	0	0	0	0	0	0	0	1	0	0	1	0	0	0	0	0	0	0	0	0	0	0	0	0	0	0	0	0	0	5	0	0	0	0	0	0	0	0	0	0	0	0	0	0	4	0	0	0	0	0	0	0	0	0	0	0	0	0	0	5	0	6	9	0	0	0	0	0	0	0	0	0	0	0	0	0	0	0	13	0	0	0	0	0	0	0	0	0	0	0	0	0	0	0	0	0	0	0	0	0	0	8	0	0	0	0	0	0	0	0	1	0	0	0	0	0	0	0	0	0	0	0	0	0	0	0	0	0	0	0	0	0	0	0	0	0	0	0	0	0	0	0	3	0	0	0	0	0	0	0	0	0	0	16	0	0	0	0	0	0	0	0	0	0	0	0	0	0	0	0	1	0	0	0	0	0	3	0	0	0	0	0	0	0	0	0	0	0	1	0	0	0	0	0	0	0	0	0	0	0	1	0	0	0	0	0	2	0	0	0	0	0	0	0	0	0	0	0	2	17	0	0	0	0	0	0	0	0	0	0	0	0	1	0	0	0	0	2	0	0	0	0	0	0	0	0	0	0	0	0	0	0	0	0	0	0	0	0	0	0	0	0	0	2	0	0	0	0	0	0	0	0	0	0	0	5	0	0	0	2	0	1	1	0	0	0	0	0	0	0	0	0	0	0	0	0	0	0	4	0	0	0	0	0	0	0	0	0	0	0	0	0	0	0	0	0	0	0	0	0	1	0	0	0	0	0	0	0	1	3	0	0	0	0	0	0	0	0	0	0	0	0	0	0	0	0	0	0	0	0	0	0	0	0	0	0	0	10	0	0	0	0	12	0	0	0	0	0	0	0	0	0	0	0	0	5	0	0	0	0	0	0	0	2	0	0	0	0	0	0	0	0	0	0	0	0	0	0	0	0	0	0	0	0	0	0	0	0	0	0	0	0	0	0	0	0	0	0	0	0	0	0	0	0	0	2	0	0	3	0	0	0	0	0	0	0	0	0	0	0	0	0	0	0	0	0	0	0	1	0	0	0	0	0	0	0	0	0	0	0	0	0	0	0	0	0	0	0	2	0	0	0	0	0	0	0	0	0	0	0	0	0	0	0	0	0	0	0	0	1	0	0	0	0	0	0	0	0	0	0	0	0	0	0	1	0	0	0	0	3	0	0	0	0	0	0	0	0	0	0	0	0	0	0	3	0	0	0	0	0	0	0	0	0	0	0	0	0	0	0	0	0	0	3	0	0	0	0	0	0	0	0	0	0	0	0	0	0	0	0	0	0	0	18	0	0	0	0	0	0	1	0	0	0	0	0	0	0	0	0	0	0	1	0	0	0	0	0	0	0	4	0	1	0	0	0	0	0	0	3	0	0	0	0	0	0	0	0	0	0	0	0	0	1	0	0	0	1	0	0	0	0	0	0	0	0	0	0	0	0	7	0	0	0	0	0	0	0	0	0	0	0	0	0	0	0	0	1	0	0	0	0	0	0	0	0	14	0	0	0	0	0	0	0	0	0	0	16	0	3	0	0	0	0	0	0	0	0	0	0	0	0	3	0	0	10	0	0	0	0	0	0	13	0	4	0	0	0	0	0	2	0	0	2	0	0	0	3	0	0	0	0	0	0	0	0	0	0	0	0	0	0	0	0	0	0	0	1	0	0	2	0	0	0	0	0	0	0	0	0	0	0	0	0	0	0	0	0	0	0	0	0	1	0	1	0	0	0	0	0	0	10	0	0	0	0	0	0	0	0	0	0	0	0	0	0	0	0	0	0	0	0	0	0	0	0	0	0	0	0	0	0	0	0	0	0	0	0	1	0	3	0	0	0	0	0	0	0	0	0	0	0	0	0	0	0	0	0	2	0	0	0	0	0	0	1	0	0	0	0	0	0	0	0	0	0	0	1	0	0	1	0	0	0	0	0	0	0	0	5	0	0	0	0	0	0	0	0	0	0	0	0	0	0	0	0	0	0	0	0	0	0	0	0	0	0	0	0	0	0	0	0	0	0	0	0	0	0	17	0	0	0	0	0	0	0	0	0	1	0	0	0	0	0	0	0	0	0	0	0	0	0	0	0	0	0	0	0	0	0	0	0	0	0	0	0	0	0	0	0	2	0	0	0	0	0	0	0	0	0	0	0	0	0	0	0	0	0	0	0	0	0	1	0	0	0	0	0	0	0	0	0	0	0	0	0	0	0	0	6	0	0	0	0	0	0	0	0	0	0	0	0	0	0	0	0	0	0	0	0	0	0	0	0	0	3	0	0	0	0	0	0	0	0	0	0	0	0	0	0	0	0	1	0	0	0	0	0	0	5	0	0	0	0	0	0	0	0	0	0	8	0	0	0	0	0	0	0	0	0	0	0	0	0	0	0	17	0	0	0	0	0	0	0	0	0	0	0	0	0	0	0	0	0	0	0	0	0	0	0	0	0	0	0	0	0	0	0	0	0	0	0	0	0	0	0	0	0	0	0	0	0	0	0	0	0	0	0	0	0	0	0	0	0	0	0	0	0	1	0	0	0	0	0	0	0	0	0	0	0	0	0	0	0	0	0	0	0	0	0	0	0	0	0	0	0	0	0	0	0	0	0	0	0	0	0	0	0	0	0	0	0	0	0	0	0	0	0	0	0	0	0	0	0	0	0	0	0	0	0	0	0	0	0	0	1	0	4	0	0	0	0	0	0	0	0	0	0	0	0	0	0	0	0	0	0	0	0	0	2	0	0	0	0	0	0	0	0	2	3	0	0	0	0	0	1	0	0	0	0	0	0	0	0	0	0	0	0	0	0	0	0	0	0	0	0	0	0	0	0	0	0	0	0	0	0	11	0	0	0	1	0	0	0	0	3	0	0	0	0	0	0	0	0	0	0	0	0	5	0	0	1	0	0	0	0	0	0	0	0	0	0	0	0	0	0	0	7	0	0	0	0	0	0	1	0	5	0	0	0	0	0	0	0	0	1	0	0	0	0	0	8	0	0	0	0	0	0	1	3	0	0	0	0	0	0	0	0	0	0	0	0	0	2	0	0	0	0	0	0	0	0	0	7	0	0	0	0	0	0	0	0	0	0	0	0	0	0	0	0	0	0	0	0	0	0	0	1	0	4	0	0	0	0	0	6	0	0	0	0	0	0	0	0	0	8	0	0	0	0	0	0	0	1	0	0	2	0	0	0	1	0	0	0	0	0	0	0	0	0	0	0	0	0	0	0	0	0	0	0	0	0	0	0	0	0	0	0	0	0	0	0	0	0	0	0	0	0	0	2	0	0	0	0	0	0	0	0	0	0	0	0	0	0	0	1	0	0	0	0	0	1	0	0	0	0	0	0	0	0	12	0	0	0	0	0	0	0	0	0	0	0	0	0	0	0	0	0	0	0	0	0	0	0	0	0	0	0	0	0	0	1	0	0	0	0	0	0	0	0	0	0	0	0	2	5	0	0	4	0	0	0	4	0	0	0	0	0	0	0	0	0	0	0	0	0	0	0	0	0	0	0	0	0	0	0	0	0	0	0	0	0	3	0	0	0	0	0	0	0	5	0	0	0	0	0	0	0	0	0	0	0	0	0	0	0	1	0	0	0	0	0	2	0	1	0	0	0	12	0	0	0	0	1	0	0	0	0	0	0	0	0	0	0	0	0	0	0	0	0	0	0	0	0	0	0	0	0	0	0	0	0	0	0	1	0	0	0	0	0	0	0	0	0	0	0	0	0	0	0	0	0	0	1	0	0	0	0	0	0	0	0	3	0	0	0	0	0	0	0	0	0	0	2	0	0	0	0	0	0	0	0	0	0	0	0	0	0	0	0	1	0	0	0	0	1	0	0	0	0	0	0	0	0	0	0	0	0	1	0	0	2	0	0	0	0	0	0	0	0	1	0	0	0	0	0	0	0	0	0	0	0	2	0	0	0	0	0	0	0	0	0	0	0	0	0	0	0	2	0	0	0	0	0	0	0	0	0	0	0	0	0	0	0	0	0	0	1	0	0	0	0	0	0	0	0	0	0	3	0	0	0	0	0	0	0	0	0	0	0	0	0	0	0	0	0	0	2	1	0	0	0	2	0	0	3	0	0	0	0	0	0	0	0	0	0	0	0	0	0	0	0	0	1	0	0	0	0	0	0	0	0	0	0	0	0	0	0	0	7	0	0	0	0	0	0	5	1	0	0	0	0	0	0	0	0	0	0	0	0	0	0	0	0	0	0	0	0	0	0	0	0	0	0	0	0	0	0	0	0	0	0	0	0	0	0	0	0	0	0	0	0	1	0	0	13	0	0	5	0	3	0	0	0	0	0	0	0	0	0	0	0	0	0	0	0	3	0	0	0	0	0	0	0	0	0	0	3	0	1	0	0	0	0	0	0	0	0	0	3	0	0	0	0	0	13	0	0	0	0	0	0	0	0	3	0	1	0	0	0	0	0	0	0	0	0	0	0	0	0	0	0	0	0	0	0	0	0	0	0	0	0	0	0	0	0	0	0	0	0	0	0	0	2	0	0	0	0	0	0	0	0	0	0	0	0	0	0	1	0	0	0	0	0	0	0	0	0	0	0	0	0	2	0	0	0	0	0	0	0	0	0	0	0	0	0	0	0	1	0	0	0	0	0	0	0	0	0	0	0	0	0	0	0	1	2	0	0	0	0	0	0	0	0	1	0	0	1	1	0	0	0	0	0	0	0	0	0	0	0	0	0	0	2	0	0	0	0	0	1	0	0	0	0	0	0	0	0	0	0	0	0	0	0	0	0	0	0	0	0	0	0	0	1	0	0	0	0	0	0	0	0	0	0	0	0	0	0	0	0	0	0	0	0	0	0	0	0	0	0	0	0	0	0	0	0	0	0	0	0	0	0	0	0	0	0	0	0	0	0	0	0	0	0	0	0	0	0	0	0	0	0	0	0	0	4	0	0	0	0	0	0	0	0	2	0	0	0	0	0	0	0	0	0	0	0	0	0	0	0	0	0	0	0	0	0	0	0	0	0	0	0	0	1	0	0	0	0	0	0	0	0	2	2	0	0	0	0	0	0	0	0	0	0	0	0	0	0	0	0	0	0	0	0	0	0	0	0	0	0	0	0	0	0	0	0	0	0	0	0	0	0	0	0	0	0	0	0	3	0	0	0	0	0	0	0	0	0	0	0	0	0	1	0	0	0	0	0	0	0	0	0	0	0	0	0	0	0	0	0	0	0	0	0	0	0	0	0	1	0	0	1	0	1	1	0	0	4	0	0	0	0	0	0	4	1	0	0	0	0	0	0	0	0	0	0	0	0	0	0	0	0	0	0	0	0	0	0	0	0	0	0	0	2	0	0	0	0	0	0	2	0	0	0	0	0	0	0	0	0	0	0	0	0	0	0	0	0	0	0	0	0	0	0	0	0	3	0	0	0	0	0	0	0	0	0	0	0	0	0	0	0	0	0	0	0	0	0	0	0	0	0	0	0	0	0	0	0	0	0	0	0	0	0	0	0	0	0	0	0	0	0	0	0	0	0	0	0	0	0	0	0	0	0	0	2	0	0	0	0	0	0	0	0	0	0	0	0	0	0	0	0	0	0	0	0	0	0	0	0	0	0	0	0	0	0	0	0	0	0	0	1	0	0	0	0	0	0	0	0	6	0	0	0	0	0	0	0	0	0	0	8	0	2	0	0	0	0	0	0	0	0	0	0	0	0	1	0	0	0	0	0	0	0	0	0	0	0	0	0	0	0	6	0	0	0	8	0	0	0	2	0	2	0	0	0	0	0	0	0	0	0	0	0	0	0	0	0	0	0	0	0	3	0	0	0	0	1	0	0	0	0	0	0	0	0	0	0	0	0	0	0	0	0	0	0	0	0	0	0	0	0	0	0	0	0	0	0	0	0	0	0	0	0	1	0	0	0	0	0	0	0	0	0	0	0	0	0	0	0	0	0	0	0	0	0	0	0	0	0	0	0	1	0	0	0	0	0	0	0	0	0	11	0	0	0	0	0	0	0	1	0	0	0	0	0	0	0	0	0	0	0	0	0	0	0	0	0	0	0	0	0	0	0	0	0	0	0	0	0	0	0	0	0	0	0	0	3	0	0	0	0	0	0	0	0	0	0	0	0	0	0	0	0	0	0	0	0	0	0	0	0	0	0	0	0	0	1	0	0	0	1	0	0	0	0	0	0	0	0	0	0	0	0	0	0	0	0	0	0	0	0	0	0	0	1	0	0	0	0	0	0	0	0	0	0	0	0	0	0	0	0	0	0	0	0	2	0	0	0	0	0	0	0	0	0	0	0	0	0	0	0	0	0	0	0	0	0	0	0	0	0	0	0	0	0	0	0	0	0	0	0	0	0	0	0	0	0	0	0	0	1	0	0	5	0	0	0	0	0	0	0	0	0	0	0	0	0	0	0	0	0	0	0	0	1	0	0	0	0	0	1	0	0	0	1	0	0	0	0	0	0	0	0	0	1	0	0	0	3	0	0	0	0	0	0	0	0	0	0	0	0	0	0	0	0	2	0	11	0	0	0	0	0	6	0	0	0	1	0	0	0	0	1	0	0	0	1	0	0	0	0	0	0	0	0	0	3	0	0	0	0	0	0	0	0	0	0	0	0	0	0	0	0	0	0	0	0	0	0	0	0	0	0	0	0	0	0	0	0	0	0	0	0	1	0	0	0	0	0	0	0	0	0	0	0	0	0	0	0	0	1	0	0	0	0	0	0	0	0	0	0	0	0	0	0	0	0	0	0	0	0	0	0	0	0	0	0	0	0	0	0	0	0	0	0	0	0	0	1	0	0	0	0	0	0	0	0	0	0	0	0	0	0	0	0	0	0	0	0	0	0	2	0	0	0	0	0	0	0	0	0	0	0	0	0	1	0	0	0	0	0	0	0	0	0	0	0	0	0	0	0	0	0	0	0	2	0	0	0	0	1	0	0	0	0	0	0	0	0	0	0	0	0	0	0	0	0	0	0	0	3	0	0	0	0	0	0	0	0	0	0	0	0	0	0	0	0	0	0	0	0	0	0	11	0	0	0	0	0	0	0	0	0	0	0	0	0	0	0	0	0	0	0	0	0	0	0	0	0	0	2	3	0	0	0	0	0	0	0	0	0	0	0	0	0	0	0	0	0	0	1	0	0	0	0	0	0	0	0	0	7	0	0	0	0	0	0	0	0	0	0	0	1	0	0	0	0	1	0	0	0	0	0	0	0	0	0	0	1	0	0	0	0	0	0	0	0	0	0	0	0	0	0	0	0	0	0	0	0	0	0	0	0	0	0	0	0	0	0	0	0	0	0	0	0	0	0	0	0	0	0	0	0	0	0	0	0	0	0	0	0	0	0	0	0	0	0	0	8	0	0	0	0	0	0	0	0	0	0	0	0	0	0	0	0	0	0	0	0	0	4	0	0	0	0	0	0	0	0	0	0	0	0	0	0	0	0	0	0	0	0	0	0	0	0	0	0	0	0	0	0	0	0	0	0	1	0	0	0	0	1	0	0	0	0	0	0	0	0	0	0	0	0	0	2	0	0	0	0	0	0	3	0	0	0	0	0	0	0	0	0	0	0	0	0	1	0	0	0	0	0	0	0	0	0	0	0	0	0	0	0	0	0	0	0	0	0	0	0	0	0	0	0	0	0	0	0	0	0	0	0	0	0	0	0	0	0	0	0	0	0	0	0	0	0	0	0	0	0	0	0	0	0	0	0	0	2	0	0	0	0	0	0	0	0	2	0	0	0	0	0	0	0	0	0	0	0	0	0	0	0	0	0	0	0	0	0	0	0	0	0	0	0	0	0	0	0	0	1	0	0	0	0	0	0	0	0	0	0	0	0	0	0	0	0	9	0	8	0	0	0	0	0	0	0	0	0	0	0	0	0	0	0	8	0	0	0	0	0	4	0	0	0	0	0	0	0	0	0	0	0	0	0	0	0	0	0	0	0	0	0	0	0	0	0	0	0	1	0	0	0	0	0	0	0	0	0	0	0	0	0	5	0	0	0	0	0	0	0	0	0	0	0	0	0	0	0	0	0	0	0	0	1	0	0	0	0	0	0	0	0	0	0	0	0	0	0	0	0	0	0	0	0	0	0	0	0	0	0	0	0	0	0	0	0	0	0	0	0	0	0	0	0	0	0	0	0	0	0	0	0	0	0	0	0	0	0	0	0	0	0	0	0	0	0	0	0	0	0	0	0	0	0	0	10	0	0	0	0	0	0	0	0	0	0	0	0	0	0	0	0	0	0	1	0	0	0	0	0	0	0	0	0	0	0	0	0	0	0	0	0	2	0	0	0	0	0	0	0	0	0	0	0	0	0	0	0	0	0	0	0	0	0	0	0	0	0	0	0	0	0	0	0	0	0	0	2	0	0	0	0	0	0	0	4	0	0	0	0	0	0	0	0	0	0	2	0	0	0	0	0	0	0	0	0	0	3	0	0	0	0	0	0	3	8	0	0	0	0	0	0	0	0	0	0	0	0	0	0	0	0	0	0	0	0	0	0	0	0	0	0	0	0	0	0	0	0	0	0	0	0	2	0	0	0	0	0	0	0	1	0	0	0	0	0	0	0	0	0	0	0	0	0	0	0	0	0	0	0	0	0	0	0	0	0	0	0	2	0	0	0	0	0	0	0	0	0	0	0	0	0	0	0	0	0	0	0	0	0	2	0	0	0	0	0	0	0	0	0	0	0	0	0	0	0	0	0	0	0	0	0	0	0	0	0	0	0	0	0	0	0	0	0	0	0	0	0	0	0	0	0	0	0	0	0	0	0	0	0	0	0	0	0	0	0	0	0	0	0	0	0	0	0	0	0	0	0	0	0	2	0	0	0	1	0	0	0	0	0	0	0	0	0	0	1	0	0	0	0	0	0	0	0	0	0	0	0	0	0	0	0	0	0	0	0	0	0	0	0	0	0	0	1	0	0	0	0	0	0	0	0	0	0	2	0	0	0	0	0	0	0	0	0	0	0	0	0	0	0	0	0	0	0	0	0	0	0	0	0	0	1	0	0	0	0	0	0	0	0	0	0	0	0	0	0	0	0	0	0	0	0	0	0	0	0	0	0	0	0	0	0	0	0	0	0	0	0	0	0	0	0	0	0	0	0	0	0	5	3	0	0	0	0	0	0	0	0	0	0	0	0	0	0	0	1	0	0	0	0	0	0	0	0	0	0	0	0	0	0	0	0	0	0	0	0	0	0	0	0	2	0	0	0	0	0	0	2	0	0	0	0	0	0	0	0	0	0	0	0	0	0	0	0	0	0	0	0	0	0	0	0	0	0	0	0	0	0	0	3	0	0	0	2	0	0	0	0	0	0	0	0	0	0	0	0	0	0	0	0	0	0	0	0	0	0	0	0	0	2	0	7	0	0	0	0	0	0	0	0	0	0	0	0	0	0	0	0	1	0	1	1	0	0	0	0	0	0	0	0	0	0	0	0	0	0	0	0	0	0	0	0	0	0	0	0	0	0	0	0	0	0	0	0	6	0	0	0	0	0	0	0	0	0	0	0	0	0	0	0	0	0	0	0	0	0	0	0	0	0	1	0	0	0	0	0	0	0	0	0	0	0	0	0	0	0	0	0	0	0	1	0	0	0	0	0	0	0	0	0	0	0	0	0	0	0	0	0	0	0	0	0	0	0	0	0	1	0	0	0	2	0	0	0	0	0	0	0	0	0	0	0	0	0	1	0	0	0	0	0	0	0	0	0	0	0	0	0	0	0	0	0	0	0	0	6	0	0	0	0	0	0	0	0	0	0	0	0	0	0	0	0	0	0	0	0	0	0	0	0	0	0	0	6	0	0	0	2	0	0	0	0	0	6	0	0	0	0	0	0	3	0	0	0	0	0	0	0	0	0	0	0	0	0	0	0	0	0	0	0	0	0	0	0	0	0	0	0	0	0	0	0	0	0	1	0	0	0	0	0	0	0	0	0	0	0	0	0	0	0	0	0	0	0	0	1	0	2	0	0	0	0	0	5	0	0	0	0	0	0	0	0	0	0	0	0	0	0	0	0	0	0	0	0	0	0	0	0	0	0	0	0	0	0	0	0	0	0	0	0	0	0	0	0	0	0	0	0	6	0	0	0	0	0	0	0	0	0	0	0	0	0	0	0	0	0	0	0	0	0	0	0	0	0	0	0	0	0	0	0	0	0	0	0	0	0	0	0	0	0	0	0	0	0	3	0	0	0	0	0	0	0	0	0	0	0	0	0	0	0	0	3	0	0	0	0	0	0	0	0	0	0	0	0	0	0	0	0	0	0	0	0	2	0	0	0	0	0	0	0	0	0	0	0	0	0	0	0	0	0	1	0	0	0	0	0	0	0	0	0	0	0	1	0	0	0	0	0	0	0	0	6	0	0	0	0	0	0	0	0	0	0	0	0	0	0	0	0	0	0	0	0	0	0	0	0	0	0	0	0	0	0	0	0	0	0	0	0	0	0	0	0	0	0	0	0	0	0	0	1	0	0	0	0	0	0	0	0	0	0	0	0	0	0	0	0	0	0	0	0	0	0	2	0	0	0	0	0	0	0	0	0	0	0	0	0	0	2	0	0	0	0	0	0	0	0	0	0	0	0	0	0	0	0	0	0	0	0	0	0	0	0	0	0	0	0	0	0	0	0	0	0	0	0	0	0	0	0	0	0	0	0	0	0	0	0	0	0	0	2	0	0	0	0	0	0	0	0	0	0	0	0	0	0	0	0	0	0	0	5	0	0	8	0	0	0	0	0	0	0	3	0	0	0	0	0	0	0	0	0	0	0	0	0	0	0	0	0	0	0	0	0	0	0	0	0	0	0	0	0	0	0	0	0	0	0	0	2	0	0	0	0	4	0	0	0	0	0	0	0	0	0	0	0	0	0	0	0	0	0	0	0	0	0	0	0	0	0	0	0	0	0	0	0	0	0	0	0	0	0	0	0	3	0	0	4	0	0	0	0	0	0	0	0	0	0	2	0	0	0	0	0	0	0	4	0	0	0	1	0	0	3	0	1	0	0	0	0	0	0	0	0	0	0	0	0	0	0	0	0	0	0	0	0	0	0	0	0	0	0	0	0	0	0	2	0	0	0	0	2	0	0	0	0	0	0	0	2	0	0	0	0	0	0	0	0	0	0	0	0	0	0	0	0	0	0	0	0	0	0	0	0	0	0	8	0	0	0	0	0	1	0	0	0	0	0	0	0	0	0	0	0	0	0	0	0	0	0	0	0	0	0	0	0	0	0	0	1	0	0	0	0	0	0	0	0	0	0	0	3	0	0	0	0	0	0	0	0	0	0	0	0	0	2	0	0	0	0	0	0	0	0	0	0	0	0	0	0	0	0	0	0	0	0	0	0	0	0	0	0	0	0	0	0	0	0	0	0	0	0	0	0	0	0	0	0	0	0	0	0	0	0	0	0	0	0	0	0	0	0	0	0	0	1	0	0	0	0	0	1	0	0	0	0	0	0	0	0	0	0	0	0	0	0	0	0	0	8	0	0	0	0	0	0	0	0	0	0	0	0	0	0	0	0	0	0	0	0	0	0	0	0	0	0	0	0	0	0	0	0	0	0	0	0	0	0	0	0	0	0	0	0	0	0	1	0	0	0	0	0	0	0	0	0	0	0	0	0	0	0	1	0	0	0	0	0	0	5	0	0	0	0	0	0	0	0	0	0	0	0	0	0	0	0	4	0	0	0	0	0	0	0	0	0	0	0	0	1	0	0	0	0	3	0	0	0	0	0	0	0	0	0	0	0	0	1	0	0	0	0	0	0	0	0	0	0	0	0	0	0	0	0	0	0	0	0	0	0	0	0	0	0	3	0	0	0	0	0	0	0	0	0	0	0	0	0	0	0	0	0	0	0	0	0	0	0	0	0	0	0	0	0	0	0	2	0	0	0	0	0	0	0	0	0	0	0	0	0	0	0	0	0	0	0	0	0	0	0	0	0	0	0	0	0	0	0	0	0	0	0	0	0	0	0	0	0	0	0	0	0	0	0	0	0	0	0	0	0	0	0	0	0	0	0	1	0	0	0	0	0	0	0	0	0	0	0	0	0	0	1	0	0	0	0	0	0	0	0	0	0	0	0	0	7	0	0	0	0	0	0	0	0	0	0	0	0	0	0	0	0	0	7	0	0	0	0	0	0	0	0	0	0	0	0	0	0	0	0	0	0	0	0	0	0	0	0	0	0	0	0	0	0	0	0	0	0	0	0	0	0	0	0	0	0	0	0	0	0	0	0	0	0	0	0	0	0	0	0	0	0	0	0	0	0	0	0	0	0	0	0	0	0	0	0	0	0	0	0	1	0	7	2	0	0	0	0	0	0	0	0	0	0	0	0	0	0	0	0	0	2	0	0	0	0	0	0	0	0	0	0	0	0	0	0	0	2	0	1	1	0	0	0	0	0	0	0	0	0	0	0	7	0	2	0	0	0	0	0	0	0	0	0	0	0	0	0	0	0	0	0	0	0	0	0	0	0	0	0	0	0	0	0	0	0	0	0	0	0	0	0	0	0	0	0	0	0	0	0	0	0	0	0	0	0	0	0	0	0	0	0	0	0	0	0	0	0	0	0	0	0	0	0	0	0	0	0	0	0	0	0	0	0	0	0	0	0	0	0	0	0	0	0	0	0	0	0	0	0	0	0	0	0	0	0	0	0	0	0	0	0	0	0	0	0	0	0	0	0	0	2	0	0	0	0	0	2	0	0	0	0	0	0	0	0	0	0	0	0	0	0	0	0	0	0	0	0	0	0	0	0	0	0	0	0	0	0	0	0	0	0	0	0	0	0	0	0	0	0	0	0	0	0	0	0	0	0	0	0	0	0	0	0	0	0	0	0	0	0	7	0	0	0	0	0	0	2	4	0	0	0	0	0	0	0	1	0	0	0	0	0	0	0	2	0	0	0	0	0	0	0	0	0	0	0	0	0	0	0	0	0	0	0	0	0	0	0	0	0	0	0	0	0	0	0	0	0	0	0	0	0	0	0	0	0	0	0	0	0	0	0	0	0	0	0	0	0	0	0	0	0	0	0	1	0	0	0	0	0	0	0	0	0	0	0	0	0	0	0	0	0	2	0	0	0	0	0	0	0	0	0	0	0	0	0	0	0	0	0	0	0	0	0	0	0	0	0	0	0	0	0	0	0	0	0	0	0	0	0	0	0	0	0	0	0	0	0	0	0	0	0	0	0	0	0	0	0	0	0	0	0	0	0	0	0	2	0	0	0	0	0	0	0	0	0	1	0	0	0	0	0	0	0	0	0	0	0	0	0	0	0	0	0	0	0	3	0	0	0	0	7	0	0	0	0	0	0	0	0	0	0	0	0	0	0	0	0	0	0	0	0	0	0	0	0	0	0	0	0	0	0	0	0	0	0	0	2	0	0	0	0	0	0	0	0	0	0	0	0	0	0	0	0	0	0	0	0	0	0	0	0	0	0	0	0	0	0	0	0	0	0	0	0	0	0	0	0	0	0	0	0	0	0	0	0	0	0	0	0	0	0	0	0	0	0	0	0	0	0	0	0	0	0	0	0	0	0	0	0	0	0	0	0	2	0	1	0	0	0	0	0	0	0	0	0	0	0	0	0	0	0	0	0	0	0	0	0	0	0	0	0	0	0	0	0	0	0	0	0	0	0	0	0	0	0	0	0	0	0	0	0	0	0	0	0	0	0	0	0	0	1	0	0	0	0	0	0	0	4	0	0	0	0	0	0	0	0	0	0	0	0	0	0	0	0	0	0	0	0	0	0	0	0	0	0	0	0	0	0	0	0	0	0	0	0	0	0	0	0	0	0	0	0	0	0	0	0	0	0	0	0	0	1	0	0	0	0	0	0	0	0	0	0	0	0	0	0	0	0	0	0	1	0	0	0	0	0	0	0	0	0	0	0	0	0	0	0	0	0	0	0	0	0	0	0	0	0	0	0	0	0	0	0	0	0	0	0	0	0	0	0	0	0	0	0	0	0	0	0	0	0	0	0	0	0	0	0	0	0	0	0	0	0	0	0	6	0	0	0	0	0	0	0	0	0	0	0	0	0	0	0	0	0	0	3	0	0	0	0	0	0	0	0	0	0	0	0	0	0	0	0	0	0	0	0	0	0	0	0	0	0	0	0	0	0	0	1	0	0	0	0	0	0	0	0	0	0	0	0	0	0	0	0	0	0	0	0	0	0	0	0	0	0	0	0	0	0	0	0	0	0	0	0	0	0	0	0	0	0	0	0	0	0	1	0	0	1	0	0	0	0	0	0	0	0	0	0	0	0	0	0	0	0	0	0	0	0	0	0	0	0	0	0	0	0	0	0	0	0	0	0	0	0	0	0	0	0	0	0	0	0	0	0	0	0	0	0	0	0	0	0	0	0	0	0	0	0	0	0	0	0	0	0	0	0	0	0	0	0	0	0	0	0	0	0	0	0	0	0	4	0	1	0	0	0	0	0	0	0	0	0	0	0	0	3	0	0	0	0	2	0	0	0	0	0	0	0	0	0	0	0	1	0	0	0	0	0	0	0	0	0	0	0	0	0	0	0	0	0	0	0	0	0	0	0	0	0	0	0	0	0	0	0	1	0	0	0	0	0	0	0	0	0	0	0	0	0	0	0	0	0	0	0	0	0	0	0	0	0	0	0	0	0	0	0	0	0	0	0	0	0	0	0	4	0	0	0	0	0	0	0	0	0	0	0	0	0	0	0	0	0	0	0	0	0	0	0	0	0	0	0	0	0	0	0	0	1	0	0	0	0	0	0	0	0	0	0	0	0	0	0	0	0	0	0	0	0	0	0	0	0	0	0	0	0	0	0	0	0	0	0	0	0	0	0	0	1	0	0	0	0	0	0	0	0	0	0	0	0	3	0	0	0	0	0	0	0	0	0	1	0	0	0	0	0	0	0	0	0	0	0	0	0	0	0	0	0	0	2	0	0	0	0	0	0	0	0	0	0	0	0	0	0	0	0	0	0	0	0	0	1	0	0	0	0	0	0	0	0	0	0	0	0	0	0	0	0	0	0	0	0	0	0	0	0	0	0	0	0	3	0	0	0	0	0	0	0	0	0	0	0	0	0	0	0	0	0	0	0	0	0	0	0	0	0	0	0	0	0	0	0	0	0	0	0	0	0	0	0	0	0	6	0	0	0	0	0	0	0	0	0	0	0	0	0	0	0	0	0	0	0	0	0	0	0	0	0	0	0	0	0	0	0	0	0	0	0	0	0	0	1	0	0	0	0	0	0	0	0	0	0	0	0	0	0	0	0	0	0	0	0	0	0	0	0	0	0	0	0	0	0	0	0	0	0	0	0	0	0	0	0	0	0	0	0	0	0	3	0	0	0	0	0	0	0	0	0	0	0	0	0	0	0	1	0	0	0	0	0	0	0	0	0	0	0	0	0	0	0	0	0	0	0	0	0	0	0	0	0	0	0	0	0	0	0	0	0	0	0	0	0	3	0	0	0	0	0	0	0	0	0	0	0	0	0	0	0	0	0	0	1	0	0	0	0	0	0	1	0	0	0	0	0	0	0	0	0	0	0	0	0	0	0	0	0	0	0	0	0	0	0	0	0	0	0	0	0	0	0	0	0	0	0	0	0	0	0	0	0	0	0	0	0	0	0	0	0	0	0	0	2	2	0	2	0	1	0	0	0	0	0	0	0	0	0	0	2	0	0	0	0	0	0	0	1	0	0	0	0	0	0	0	0	0	0	0	0	0	0	0	0	0	0	0	0	0	0	0	2	0	0	0	0	0	0	0	0	0	0	0	0	0	0	0	0	0	0	0	0	0	0	0	2	0	0	0	0	0	0	0	0	0	0	0	0	0	0	0	0	0	0	0	0	0	0	0	0	0	0	0	2	0	0	0	0	0	0	0	0	0	0	0	0	0	0	0	0	0	0	0	0	0	2	0	0	0	0	0	0	0	0	0	0	0	0	0	0	0	0	0	0	0	0	0	0	0	0	0	0	0	0	0	0	0	0	0	0	0	0	0	0	0	0	0	0	5	0	0	0	0	0	0	0	0	2	0	0	0	0	0	0	0	0	0	0	0	0	0	0	0	0	0	0	0	0	0	0	0	0	0	0	0	0	0	0	0	0	0	0	0	0	0	0	0	0	0	0	0	0	0	0	0	0	0	0	0	0	0	0	0	0	0	0	0	0	5	0	0	0	0	0	0	0	0	0	0	0	0	0	0	0	0	0	0	0	0	0	0	0	0	1	0	0	0	0	0	0	0	0	0	0	0	0	5	0	0	3	0	0	0	0	0	0	0	0	0	0	0	0	0	0	0	0	0	0	0	0	0	0	0	0	0	0	0	0	0	0	0	0	0	0	0	0	0	0	0	0	0	0	2	0	0	0	0	0	0	0	0	0	0	0	0	0	0	0	0	0	0	0	0	0	0	0	0	0	0	0	0	0	0	0	0	0	0	0	0	0	0	0	0	0	0	0	0	0	0	0	0	0	0	0	0	0	0	0	0	0	0	0	0	0	0	0	0	0	0	0	0	0	0	0	0	0	0	0	0	0	0	0	0	0	0	0	0	0	0	0	0	0	0	0	0	0	1	0	0	0	0	0	0	0	5	0	0	0	0	0	0	0	0	0	0	0	0	0	0	0	0	0	0	0	0	0	0	0	0	0	0	0	0	0	0	0	0	0	0	0	0	0	0	0	0	0	0	0	0	0	0	0	0	0	0	0	0	0	0	0	0	0	0	0	0	0	0	0	0	0	0	0	0	0	0	0	0	0	0	0	0	0	0	0	0	0	0	0	0	0	0	0	0	2	0	0	0	1	0	0	0	0	0	0	0	0	0	0	0	0	0	0	0	0	0	0	0	0	0	0	0	0	0	0	0	0	0	0	0	0	0	0	0	0	0	0	2	0	0	0	0	0	0	0	0	0	0	0	0	0	0	0	0	0	0	0	0	0	0	0	0	0	0	0	2	0	0	0	0	0	0	0	0	0	0	0	0	0	0	0	0	0	0	0	0	0	0	0	0	0	0	0	0	0	0	0	0	0	0	0	0	0	0	0	0	0	2	0	0	0	0	0	0	0	0	0	0	0	0	0	0	0	0	0	0	0	0	0	0	0	0	0	0	0	0	0	0	0	0	0	0	0	0	0	0	0	0	0	0	0	0	0	0	0	0	1	0	0	0	0	0	0	0	0	0	0	0	0	0	0	0	0	0	0	0	0	0	0	0	0	0	0	0	0	0	0	0	0	0	0	0	0	0	0	0	4	0	0	0	0	0	0	0	0	0	0	0	0	0	0	0	0	0	0	0	0	0	0	0	0	0	0	0	0	0	1	0	0	0	0	0	0	0	0	0	0	0	0	0	0	0	0	0	1	0	0	0	0	0	0	0	0	0	0	3	0	1	0	0	0	0	0	0	0	0	0	0	0	0	0	0	0	0	0	0	0	0	0	1	0	0	0	0	0	0	0	0	0	0	0	0	0	0	0	0	0	0	0	0	0	0	0	0	0	0	0	0	0	0	1	0	0	0	0	0	0	0	0	0	0	0	0	0	0	0	0	0	0	0	0	0	0	0	0	1	0	0	0	0	0	0	0	0	0	0	0	0	0	0	0	0	0	0	0	0	0	0	0	0	0	0	0	0	0	0	0	0	0	0	0	0	0	0	0	0	0	0	0	0	0	0	0	0	0	0	0	0	0	0	0	0	0	0	0	0	0	0	0	0	0	0	0	0	0	0	0	0	0	0	0	0	0	0	0	0	0	0	0	0	0	0	0	0	0	0	0	0	0	0	0	0	0	0	0	0	0	0	0	0	0	0	0	0	0	0	0	0	0	0	0	0	0	0	0	0	0	0	0	0	0	0	0	0	0	0	0	0	0	0	0	2	0	0	0	0	0	0	0	0	0	0	0	0	1	0	0	0	0	0	0	0	0	0	0	0	0	0	0	0	1	0	0	0	0	0	0	0	0	0	1	0	0	0	0	0	0	0	0	0	0	0	0	0	0	0	0	0	0	0	0	0	0	0	0	0	0	0	0	0	0	0	0	0	0	0	0	0	0	0	0	0	0	0	0	0	0	0	0	0	0	0	0	0	0	0	0	0	0	0	0	0	0	0	0	0	0	0	0	0	1	0	0	0	0	0	0	0	0	3	0	0	0	3	0	0	0	0	0	0	0	0	0	0	0	0	0	0	0	0	0	0	5	0	0	0	0	0	0	0	0	3	0	0	0	0	0	0	0	0	0	0	0	0	0	0	0	0	0	0	0	0	0	0	5	0	0	0	0	0	0	0	0	0	0	0	0	0	0	0	0	0	0	0	1	0	0	0	0	0	0	0	0	0	0	0	0	0	0	0	1	0	0	0	0	0	0	2	0	0	0	0	0	0	0	0	0	0	0	0	0	0	0	0	0	0	0	0	0	0	0	0	0	0	0	0	1	0	0	0	0	0	0	0	0	0	0	0	0	0	0	0	0	0	0	0	0	0	0	0	0	0	0	0	0	0	0	0	1	0	0	0	0	0	0	0	0	0	0	0	0	0	0	0	0	0	0	0	0	0	0	0	0	0	0	0	0	0	0	0	0	0	0	0	0	1	0	0	0	0	0	0	0	0	0	0	0	0	0	0	0	0	0	0	0	0	0	0	0	0	0	0	0	0	0	0	0	0	0	0	0	0	0	0	0	0	0	0	0	0	0	0	0	0	0	0	0	0	0	0	0	0	0	0	0	3	0	0	0	0	0	1	0	0	0	0	0	0	0	0	0	0	0	0	0	0	0	0	0	0	0	0	0	0	0	0	0	0	0	0	0	0	0	0	0	0	0	2	0	3	0	0	0	0	0	0	0	0	0	0	0	0	0	1	0	0	0	0	0	0	0	0	0	0	0	0	0	0	0	0	0	0	0	0	0	0	0	0	0	0	0	0	0	0	4	0	0	0	0	0	0	0	0	0	0	0	0	0	0	0	0	0	0	0	0	0	0	0	0	0	0	0	0	0	0	0	0	0	0	0	0	0	0	0	0	0	0	0	0	0	0	0	0	0	0	0	0	0	0	0	0	0	0	0	0	0	0	0	0	0	0	0	0	0	0	0	0	0	0	0	0	0	0	0	0	0	0	0	0	0	0	0	0	0	0	0	0	0	0	0	0	0	0	0	0	0	0	0	0	0	0	0	0	0	0	0	0	0	0	0	0	0	0	0	0	0	0	0	0	0	0	0	0	0	0	0	0	0	0	0	0	0	0	0	0	0	2	0	0	0	0	0	0	0	0	0	0	0	0	0	0	0	0	2	0	0	0	0	0	0	0	0	0	0	0	0	0	0	0	0	0	0	1	0	0	0	0	0	0	0	0	0	0	0	0	0	1	0	0	0	0	0	0	0	0	0	0	0	0	0	0	0	0	0	0	0	0	0	0	0	0	0	0	0	0	0	0	0	0	0	0	0	0	0	0	0	0	0	0	0	0	0	0	0	0	0	0	0	0	0	0	0	0	0	3	0	0	0	0	0	1	0	0	0	0	0	0	0	0	0	0	0	0	0	0	0	0	0	0	0	0	0	0	0	0	0	0	0	0	0	0	0	0	0	0	0	0	0	0	0	0	0	0	0	0	0	0	0	0	0	0	4	0	0	0	0	0	0	0	0	0	0	0	0	0	0	2	0	0	0	0	0	0	0	0	1	0	0	0	0	0	0	0	0	0	0	0	0	0	0	0	0	0	0	0	0	0	0	0	0	0	0	0	0	0	0	0	0	0	0	0	0	4	0	0	0	0	0	0	0	0	0	0	0	0	0	0	0	0	0	0	0	0	1	0	0	0	2	0	0	0	0	0	0	0	0	0	0	0	0	0	0	0	0	0	0	0	0	0	0	0	0	0	0	0	0	0	0	0	0	0	0	0	0	0	0	0	0	1	0	0	0	0	0	0	0	0	0	0	0	0	0	0	0	0	0	0	0	0	0	0	0	0	0	0	0	0	0	0	0	0	0	0	0	1	0	0	0	0	0	0	0	0	0	0	0	0	0	0	0	0	1	0	0	0	0	0	0	0	0	0	0	0	0	0	0	0	0	0	0	0	0	0	0	0	0	0	0	0	0	0	0	0	0	0	0	0	2	0	0	0	0	0	0	0	0	0	0	0	0	0	0	0	4	0	0	0	0	0	0	0	0	0	0	0	0	0	0	0	0	0	0	0	0	0	0	0	0	0	0	0	0	0	4	0	0	0	0	0	0	0	0	0	0	0	0	0	0	0	0	0	0	0	0	0	0	0	0	0	0	0	0	0	0	0	0	0	1	0	0	0	0	0	0	0	0	0	0	0	0	0	0	0	0	0	0	0	0	0	0	0	0	0	0	0	0	0	0	0	0	0	0	0	0	0	0	0	0	0	0	1	0	0	0	0	0	0	2	0	0	0	2	0	0	0	0	0	0	0	0	0	0	0	0	0	0	0	0	0	0	0	0	0	0	0	0	0	0	0	0	0	2	0	0	0	0	0	0	0	0	0	0	0	0	0	0	0	0	0	0	0	0	0	0	0	0	0	0	0	0	0	0	0	0	0	0	0	0	0	0	0	0	0	0	0	0	0	0	0	0	0	0	0	0	0	0	0	0	0	0	0	0	0	0	0	0	0	0	0	0	0	0	0	0	0	0	0	0	0	0	0	0	0	0	0	0	0	0	0	0	0	0	0	0	0	0	0	0	0	0	0	0	0	0	0	0	0	0	0	0	0	0	0	0	0	0	0	0	0	0	0	0	0	0	0	0	0	0	0	0	0	0	1	0	0	0	0	1	0	0	0	0	0	0	0	0	0	0	0	0	0	0	0	0	0	0	0	0	0	0	0	0	0	0	0	0	0	0	0	0	0	0	0	0	0	0	0	0	0	0	0	0	0	0	0	0	0	0	0	0	0	0	0	0	0	0	0	0	0	0	0	0	0	0	0	0	0	0	0	0	0	0	0	0	0	0	0	0	0	0	0	0	0	0	0	0	0	0	0	0	0	0	0	0	0	0	0	0	0	0	0	0	2	0	0	0	0	0	0	0	0	0	0	0	0	0	0	0	0	0	0	0	0	0	0	3	0	0	0	0	0	0	0	0	0	0	0	0	0	0	0	0	0	0	0	0	0	0	0	0	0	0	0	0	0	0	0	0	0	0	0	0	0	0	0	0	0	0	0	0	0	0	0	0	0	0	0	0	0	0	0	0	0	0	0	0	0	0	0	0	0	0	0	0	0	0	0	0	0	2	0	0	0	0	0	0	0	0	0	0	0	0	0	0	0	0	0	0	0	0	0	0	0	0	0	0	0	0	0	0	0	0	0	0	0	4	0	0	0	0	0	0	0	0	0	0	0	0	0	0	0	0	0	0	0	0	0	0	0	0	0	1	0	0	0	0	0	0	0	0	0	0	0	0	1	0	0	0	0	0	0	0	0	0	0	0	0	0	0	0	0	0	0	0	0	0	4	0	0	0	0	0	0	0	0	0	0	4	0	0	0	0	0	0	0	0	0	2	0	0	0	0	0	0	0	0	0	0	0	0	0	0	0	0	0	1	0	0	0	1	0	0	0	0	0	0	0	0	0	0	0	0	0	0	0	0	0	0	0	0	0	0	0	0	0	0	0	0	0	0	0	0	0	0	0	2	0	0	0	0	0	0	0	0	0	0	0	0	0	0	0	0	0	0	0	0	2	0	0	0	0	0	0	0	0	0	0	0	0	0	0	0	0	0	0	0	0	0	0	0	0	0	0	0	0	0	0	0	0	0	0	0	0	0	0	0	0	0	0	3	0	0	0	0	0	0	0	0	0	0	0	0	0	0	0	0	0	0	0	0	1	0	0	0	0	0	0	0	0	0	0	0	0	0	0	0	0	0	0	0	0	0	0	0	2	0	0	0	0	0	0	0	0	0	0	0	0	0	0	0	0	0	0	0	0	0	0	0	1	0	0	0	0	0	0	0	0	0	0	4	0	0	0	0	0	0	0	0
0.03	171	25566	9789	11446	5334	10145	4467	0	4	48	2057	2	7	6910	0	0	10	1955	360	88	236	1	478	10	0	1938	0	2	0	22	109	3828	0	0	0	413	0	4	3042	153	103	4	610	0	0	261	5	1	1	57	149	4006	31	0	0	179	0	519	0	1276	2	0	0	178	1	0	984	74	13	3	0	0	1	0	1	3	12	0	0	53	1365	1	10	658	0	329	376	75	0	1	0	0	1	0	0	0	0	751	0	0	78	204	597	0	0	0	114	5	152	0	0	2	146	1	0	1	0	0	1	0	1	0	0	0	22	826	29	0	0	0	0	2918	0	0	16	1	223	2	0	386	0	1	0	0	0	0	2	0	88	77	0	8	89	0	320	123	0	0	0	789	0	183	339	3	100	0	27	1	0	37	0	0	114	0	178	0	74	0	12	0	0	0	379	7	1	0	0	0	0	0	0	579	67	15	7	0	0	0	253	16	0	44	0	350	0	492	0	92	2	5	0	7	0	4	0	85	0	0	39	6	456	0	0	1	0	398	9	27	0	11	68	3	0	24	0	2	0	232	0	8	0	9	0	0	151	0	72	0	1	17	109	0	1	471	0	2	5	0	2	0	0	158	0	205	0	0	0	0	0	0	117	0	1	0	0	0	374	0	10	0	0	60	0	8	43	0	4	0	0	35	81	0	0	0	0	0	0	0	104	0	0	111	0	6	0	0	1079	0	0	0	1	0	0	0	0	0	0	2	1	0	0	0	0	0	0	0	1255	315	0	0	0	0	22	0	98	0	5	0	14	0	2	0	0	1	0	0	0	0	0	1	0	0	0	4	0	3	0	31	0	0	19	0	0	195	0	0	4	15	0	136	0	0	15	6	0	23	339	5	0	0	0	0	11	0	0	0	3	0	19	0	40	0	0	70	0	0	25	1	0	1	0	0	11	0	0	0	53	0	1	0	47	1	0	198	0	1	0	0	0	0	1	35	0	0	0	0	0	0	7	0	0	151	0	14	17	6	0	0	16	0	0	3	0	0	0	1	32	1	0	0	0	0	0	0	11	0	17	0	0	41	0	10	1	5	0	0	0	0	0	0	0	0	14	0	31	0	0	1	0	0	0	0	1	0	0	62	1	0	20	1	0	0	0	4	0	0	0	50	2	46	0	0	0	76	0	0	97	0	0	0	0	0	0	0	0	0	0	0	0	49	0	0	0	0	33	1	225	1	0	18	1	0	1	0	73	10	19	0	0	0	67	0	0	0	0	4	0	0	0	3	0	4	31	0	0	0	0	0	41	0	0	0	0	0	0	0	2	0	0	0	0	0	0	0	0	0	18	0	7	0	0	0	60	0	0	0	0	4	0	0	0	1	0	12	0	0	34	0	0	25	0	2	0	1	0	79	0	41	0	0	0	0	0	0	0	49	0	20	0	0	73	0	0	0	6	0	0	7	13	0	6	0	0	0	0	0	0	0	5	0	0	0	0	0	0	0	2	0	0	80	0	18	0	0	1	2	0	0	0	1	0	0	0	0	0	0	0	0	0	0	39	0	0	0	0	0	0	3	0	0	0	158	0	1	1	7	42	0	0	0	0	25	0	0	0	0	0	1	2	0	1	0	0	0	0	0	115	0	0	0	3	0	0	0	0	0	30	1	12	0	1	75	0	0	0	0	0	0	1	0	0	62	0	0	1	12	0	40	0	0	0	0	1	0	0	12	3	0	0	0	0	0	0	104	0	0	2	52	367	42	0	4	0	0	251	0	0	1	0	0	0	0	0	0	0	0	5	2	0	0	45	35	0	15	85	0	0	0	235	13	0	0	0	17	0	17	0	0	0	54	0	0	0	155	0	1	0	0	0	33	0	0	355	0	0	0	0	0	1	0	53	0	0	40	0	0	4	0	0	0	0	0	0	60	0	0	1	0	0	0	0	0	31	0	0	17	0	49	0	75	61	31	0	59	0	0	0	2	0	4	7	0	0	4	5	0	0	0	0	0	413	0	0	0	7	0	0	0	0	1	0	7	0	0	0	0	0	1	0	0	2	32	0	0	33	39	0	0	30	0	0	4	2	18	0	0	0	13	11	0	106	0	1	6	0	0	0	0	0	0	0	0	0	0	1	1	0	4	0	0	0	0	15	0	0	0	2	3	0	73	1	0	0	0	7	0	0	0	14	0	9	0	0	0	2	4	0	0	0	4	0	0	5	0	0	0	0	16	0	4	0	0	0	0	0	1	0	0	1	0	0	0	50	0	7	0	0	0	0	0	10	0	0	0	0	6	0	0	15	0	2	0	0	20	0	0	0	36	0	0	0	7	22	3	0	0	0	0	0	7	0	0	0	33	0	14	0	0	0	23	0	0	0	0	3	6	0	0	0	0	0	0	0	0	0	0	0	3	0	0	0	0	0	0	0	4	0	0	0	0	0	0	0	101	1	2	19	0	0	0	21	0	0	15	0	2	0	0	0	0	0	0	0	0	0	14	0	0	12	0	0	20	16	0	1	0	6	0	0	55	0	0	10	0	0	0	0	0	0	0	0	0	0	0	0	1	8	12	0	0	0	15	1	0	0	0	0	0	0	0	0	0	0	0	0	0	0	0	0	0	0	0	1	0	0	1	0	0	0	0	0	6	0	0	4	0	0	0	0	0	0	0	0	0	0	3	0	0	0	0	0	20	0	8	0	1	0	1	0	0	0	0	0	0	0	0	12	0	0	3	0	3	47	0	0	0	0	1	0	0	0	0	0	8	0	0	1	0	0	1	3	15	0	271	10	0	0	0	0	2	166	120	22	0	0	3	0	0	0	1	0	0	42	0	0	0	0	0	0	15	2	1	0	0	0	0	21	1	0	0	0	0	0	0	0	0	0	0	0	0	0	0	0	4	0	1	1	0	0	0	0	4	0	0	0	0	3	60	0	0	0	0	0	0	0	9	0	0	0	0	0	0	0	12	1	0	0	0	0	0	0	1	0	3	0	0	0	121	0	0	0	0	0	2	0	1	0	0	0	0	19	0	0	0	49	0	0	0	0	0	0	3	9	0	0	0	11	0	0	0	0	0	0	0	0	0	1	0	0	0	0	0	0	0	0	3	0	0	9	0	0	0	0	0	2	0	1	1	0	7	0	0	0	0	0	2	0	2	2	0	0	0	0	0	0	0	0	0	0	0	0	0	0	0	2	0	3	0	0	0	0	3	1	12	0	0	0	0	0	25	0	0	87	0	1	7	4	0	0	0	0	0	24	0	2	0	0	0	0	0	0	0	20	0	0	0	28	0	0	1	0	0	0	0	4	0	0	9	0	0	0	1	1	0	0	0	0	0	0	0	0	0	0	0	0	0	0	46	0	0	0	0	45	0	0	0	0	0	0	9	0	0	0	0	14	12	0	23	0	6	0	1	12	0	0	8	0	0	0	2	0	0	9	0	2	0	0	0	9	15	0	0	0	5	0	4	0	6	0	0	0	20	165	0	0	0	0	0	126	0	0	0	0	0	0	0	0	0	7	0	0	0	0	0	0	6	2	1	1	0	0	0	0	0	0	0	0	0	0	0	0	0	0	0	2	0	0	16	0	0	1	0	0	0	0	3	0	0	0	0	0	0	0	0	10	0	0	3	0	0	4	0	0	0	0	0	0	0	0	0	0	0	0	0	0	0	55	0	0	0	0	3	0	15	0	0	0	0	0	0	0	17	0	0	0	1	0	0	0	0	0	2	7	1	0	10	0	0	0	0	0	0	0	0	0	0	0	0	3	0	0	0	0	0	0	4	0	0	0	0	0	8	0	0	0	0	0	0	0	19	0	2	6	32	4	21	0	0	0	0	12	24	0	5	0	0	0	0	0	0	0	0	0	0	0	0	0	0	1	0	0	0	0	0	0	2	18	0	0	1	0	0	10	0	0	0	0	4	0	0	0	0	0	0	0	51	0	0	0	0	0	10	0	0	44	0	0	0	0	0	5	1	0	4	0	0	0	0	0	0	0	3	3	4	0	3	0	0	0	0	0	0	0	45	0	4	0	0	0	0	0	0	0	0	30	3	0	0	0	0	0	41	0	1	3	0	6	0	9	0	0	0	1	3	1	0	3	7	4	0	0	0	0	0	10	0	2	0	1	0	0	0	0	0	0	0	0	0	0	0	0	0	26	0	0	0	0	0	0	0	8	0	8	0	0	0	0	0	1	0	0	0	0	0	0	0	0	0	1	0	1	0	0	9	0	0	25	0	0	0	0	0	0	0	0	0	5	1	8	0	0	0	4	0	0	0	0	0	0	0	0	0	0	0	0	0	0	0	0	0	0	3	0	0	0	0	0	22	0	0	0	0	57	0	14	0	0	0	1	5	0	0	0	0	0	0	0	0	0	0	0	0	0	0	0	6	10	10	0	0	0	0	13	0	0	0	3	0	0	0	0	0	0	0	0	0	1	0	0	0	0	0	0	0	0	0	0	7	0	2	0	0	7	0	0	0	0	0	0	0	0	0	0	0	1	1	0	1	0	0	0	0	2	0	0	0	0	0	9	0	0	0	0	0	0	0	0	0	0	0	0	0	0	0	0	0	0	0	0	0	0	0	32	0	0	12	0	0	0	39	0	0	0	0	88	0	19	19	0	0	0	0	0	0	0	0	0	0	0	0	0	0	9	0	0	0	0	0	0	2	0	0	0	0	0	1	0	0	0	0	0	0	0	0	0	0	0	0	0	0	3	1	0	6	0	6	20	29	0	1	0	5	0	0	11	0	0	0	0	3	0	0	0	62	0	0	0	7	0	0	0	0	0	0	0	0	0	0	0	2	0	0	0	0	0	0	0	0	0	0	0	0	0	0	0	0	0	0	0	0	0	7	0	2	0	0	0	5	0	0	0	0	0	83	0	0	5	0	0	8	0	0	0	0	0	0	0	2	0	0	0	0	0	8	0	0	22	0	0	20	0	0	3	0	0	0	0	0	0	0	0	0	0	0	0	0	0	0	0	0	0	0	0	0	0	0	0	3	0	0	0	0	38	0	1	0	0	0	0	0	0	0	0	0	0	0	0	0	0	0	1	0	0	0	22	0	0	0	0	0	0	2	0	16	0	0	0	0	0	0	1	0	3	0	0	40	0	0	0	0	0	1	0	1	2	7	0	0	0	0	4	0	0	0	13	0	0	0	0	0	26	0	9	0	0	0	0	0	0	0	0	0	0	0	0	0	13	0	0	5	0	0	0	0	0	6	0	0	0	0	0	0	0	0	0	0	15	0	0	0	0	0	0	0	0	0	0	0	0	0	1	0	0	0	4	0	0	0	0	0	6	1	0	1	0	0	0	0	0	0	0	0	0	0	3	11	0	0	6	3	0	0	0	0	0	0	0	0	0	0	0	0	0	0	0	0	0	2	0	0	3	0	0	0	0	0	7	0	0	0	0	0	0	0	0	0	1	0	0	0	0	0	0	0	0	0	4	0	0	0	0	0	0	0	0	0	0	0	0	0	0	0	0	0	9	0	0	39	0	0	0	0	1	0	0	0	0	0	0	1	0	3	0	0	0	0	0	0	9	0	2	0	0	1	0	0	0	0	8	0	0	0	0	0	6	0	0	0	1	0	15	0	0	0	0	0	0	0	0	0	2	0	0	0	0	0	0	0	34	9	0	0	0	4	0	0	0	0	9	0	0	2	0	0	11	8	0	2	0	0	0	0	1	0	0	0	0	0	0	17	0	0	0	0	0	0	0	0	0	1	0	0	0	0	0	0	0	0	0	0	23	0	0	0	0	0	0	0	0	0	0	0	0	0	0	2	1	0	0	0	0	0	0	0	0	0	0	0	0	2	0	0	0	0	11	0	0	0	0	0	0	0	2	0	0	0	0	0	0	0	0	0	0	0	1	0	0	1	0	0	0	0	0	0	4	4	0	0	0	0	1	0	2	0	0	0	0	0	0	0	0	0	0	0	0	0	0	0	0	0	20	0	0	0	0	1	8	0	1	0	8	0	0	0	0	0	0	0	0	0	0	0	0	0	1	0	0	1	0	0	15	0	0	2	0	0	0	0	0	0	0	0	0	0	0	0	0	7	0	0	0	0	0	0	0	0	0	0	0	0	0	0	2	0	0	0	0	4	0	0	0	0	0	0	0	0	4	0	0	0	2	1	0	0	3	2	0	0	2	0	0	1	0	0	0	2	0	20	0	0	0	0	0	0	0	0	0	0	0	0	0	0	0	0	0	0	8	0	0	0	0	0	0	0	0	0	0	0	0	0	0	0	0	0	0	0	0	0	1	0	0	0	0	0	0	5	0	0	0	0	0	5	0	0	0	0	0	2	25	0	0	0	0	0	0	0	0	0	1	4	0	0	0	0	0	0	0	0	0	0	0	0	0	0	0	0	1	0	0	2	0	0	0	0	0	0	0	0	0	0	0	0	0	0	7	0	0	0	0	0	0	0	0	0	0	0	0	0	0	0	0	0	0	1	0	0	10	1	0	7	0	0	0	0	0	0	0	0	27	1	0	0	0	0	0	7	0	0	0	0	0	0	0	3	0	0	1	0	3	0	0	2	0	0	0	0	0	0	0	0	0	0	0	0	0	0	0	0	0	2	0	0	0	12	0	0	0	0	0	0	0	0	32	0	0	0	0	0	0	0	0	1	0	3	0	0	1	6	0	0	0	0	0	0	0	0	0	0	0	0	0	0	0	0	0	0	1	0	0	0	0	0	0	0	0	0	10	0	0	0	0	0	0	0	0	0	0	0	0	2	0	0	0	0	0	0	0	0	0	1	0	0	0	2	8	0	4	0	0	1	0	0	0	0	2	0	0	7	0	1	0	3	1	0	2	0	0	1	0	0	0	0	3	0	0	0	0	0	0	0	0	0	0	0	0	0	6	0	0	0	3	0	0	0	0	0	0	0	28	0	3	0	4	0	0	17	0	0	0	0	2	18	0	0	3	4	0	0	0	0	15	0	0	0	0	0	0	0	0	0	0	0	0	0	0	0	2	0	0	0	0	2	0	1	14	0	0	0	0	0	0	0	0	22	0	0	0	0	0	0	0	1	34	0	0	0	0	0	0	0	0	9	0	0	0	0	0	0	0	0	0	8	0	0	0	0	0	6	0	0	9	0	0	0	0	0	0	18	0	1	0	11	0	0	0	1	0	0	0	0	0	0	0	0	0	0	0	0	0	0	0	0	0	0	0	0	0	0	0	0	0	0	0	3	0	0	0	0	0	0	1	0	0	0	0	0	0	0	5	0	0	0	0	0	0	0	0	0	0	0	0	0	0	1	0	0	5	0	0	0	0	0	0	0	0	0	1	8	0	0	0	0	0	0	0	0	0	0	0	0	5	0	5	0	0	0	0	0	0	0	0	0	4	0	0	0	0	0	0	0	0	0	0	0	0	0	0	0	0	1	0	0	1	0	0	1	0	0	1	0	0	0	0	0	4	1	2	14	0	0	14	0	0	0	0	0	0	0	0	0	0	0	0	0	4	0	1	0	0	3	0	0	0	3	0	0	0	0	0	0	0	0	0	0	0	6	0	0	0	0	0	0	0	0	2	16	0	0	0	0	0	0	0	0	8	0	0	2	4	10	16	0	0	0	0	1	0	0	0	0	0	9	0	0	0	0	0	0	0	0	0	1	0	4	0	0	0	0	2	0	0	4	0	0	0	0	0	0	0	0	0	0	0	1	0	5	1	0	0	0	0	7	0	0	0	0	0	0	0	0	0	0	0	0	1	0	0	0	0	0	2	0	0	0	0	0	0	0	0	0	1	0	0	0	0	0	2	0	0	0	0	13	0	0	0	0	0	0	0	0	1	14	0	1	0	0	0	0	0	0	7	0	0	0	0	0	0	0	0	0	0	0	0	0	17	1	0	0	2	0	0	0	0	0	0	0	0	0	0	0	0	0	0	0	0	0	0	0	0	0	0	0	0	0	0	0	0	2	1	0	0	0	0	3	0	0	0	0	0	0	0	0	0	0	0	0	0	0	0	0	0	7	0	0	0	0	0	3	1	0	0	0	0	0	0	0	0	0	0	0	1	0	0	1	1	0	0	7	0	0	0	3	0	0	0	0	9	0	0	0	0	0	0	2	0	1	0	0	0	0	0	13	0	0	0	0	0	3	0	0	1	0	0	0	0	0	0	0	5	61	0	0	0	0	0	0	0	5	0	0	0	0	0	0	0	0	0	0	1	0	0	0	0	0	2	0	0	0	0	0	1	0	0	0	0	0	0	9	0	0	0	0	0	0	0	0	2	0	0	0	0	0	4	0	0	0	0	0	0	0	0	0	4	1	0	0	0	0	0	0	0	0	0	0	0	4	0	0	0	0	0	11	0	1	0	0	0	0	0	0	0	8	0	0	0	0	0	2	0	0	0	0	0	0	0	0	0	0	0	0	0	0	0	0	0	0	0	0	0	0	0	0	1	2	0	0	0	0	0	0	0	0	0	0	0	2	0	0	0	8	0	0	0	0	0	0	0	0	0	0	0	0	0	0	0	0	0	0	0	0	2	0	0	0	0	0	0	0	0	5	0	0	0	0	2	0	0	0	0	0	0	2	0	0	0	0	1	1	0	0	0	3	0	0	0	0	0	0	0	0	0	0	0	0	0	0	0	0	0	0	0	0	2	0	0	0	4	1	0	0	0	0	0	0	0	0	0	0	0	0	0	1	0	0	0	1	2	0	0	0	0	0	0	0	0	0	0	0	0	23	0	0	20	0	0	0	0	0	0	0	0	0	0	10	0	0	0	0	0	0	0	1	0	0	0	4	0	0	3	0	0	1	0	0	2	0	0	0	0	0	0	0	0	0	0	0	0	0	0	0	0	0	0	0	0	0	0	0	0	0	0	0	0	0	0	0	0	1	0	0	0	0	0	0	0	2	1	2	0	0	0	0	0	7	0	0	0	0	0	1	0	0	0	2	5	0	0	0	0	0	0	0	0	0	0	0	0	0	0	0	1	2	0	0	0	0	0	13	0	0	0	0	12	2	4	0	0	0	0	0	0	1	0	0	0	0	0	0	0	0	0	0	4	0	0	0	0	4	0	0	0	0	0	0	3	0	0	0	0	0	0	0	0	0	0	0	0	0	0	0	0	0	0	0	0	0	0	0	0	0	4	0	0	0	0	0	0	0	0	0	0	0	1	0	0	0	4	0	0	0	0	0	0	0	0	0	0	0	0	0	0	0	0	2	0	0	0	5	0	0	0	0	0	0	0	0	0	0	0	0	0	3	0	0	0	0	0	5	5	0	0	9	0	0	0	0	0	0	0	0	2	0	0	0	0	0	0	1	4	0	0	0	0	0	0	0	0	0	0	0	0	1	0	0	0	0	2	0	0	0	0	0	0	1	0	0	0	0	0	0	0	0	0	4	0	0	0	0	3	4	0	0	0	0	1	0	6	0	0	0	0	0	11	0	0	0	0	0	0	0	0	0	0	0	0	0	0	0	0	0	0	1	0	0	0	0	0	0	0	0	0	0	0	0	0	0	9	0	0	0	0	0	0	6	0	0	0	0	0	0	0	0	0	0	0	0	0	0	0	0	2	0	0	0	0	0	0	1	0	1	0	0	2	0	0	0	6	0	4	0	11	0	0	0	0	0	0	0	0	4	2	0	0	0	0	0	0	0	0	0	0	0	0	8	0	0	0	0	0	1	0	0	0	0	0	0	0	0	0	0	0	0	0	0	0	0	0	2	0	0	0	0	7	0	0	0	0	0	0	0	0	18	0	0	0	0	0	4	0	0	3	4	0	0	1	0	0	0	0	0	0	0	1	0	0	0	0	0	0	0	0	0	0	0	1	0	0	0	0	0	0	0	0	0	0	0	0	0	0	0	0	0	0	0	0	0	19	0	1	0	0	0	0	0	0	0	0	0	1	0	0	0	0	0	0	0	0	0	0	0	0	0	0	0	0	0	0	2	0	0	0	0	1	0	0	0	0	1	0	0	0	0	0	0	0	0	0	0	0	0	0	0	10	0	0	0	0	0	0	0	0	1	0	2	0	0	0	0	0	0	0	0	0	0	0	0	0	0	0	0	0	0	0	0	0	0	2	0	0	0	0	0	0	0	0	0	0	0	0	0	0	0	3	0	2	0	0	2	0	0	0	0	0	0	0	0	0	0	0	0	1	0	0	0	4	0	0	0	0	0	0	3	0	0	1	0	0	0	0	0	0	0	0	0	0	0	0	0	0	0	0	0	0	0	0	0	0	0	0	0	0	0	0	0	0	0	0	3	0	0	9	0	0	0	4	0	0	0	0	0	0	0	0	0	7	0	0	0	0	0	0	0	0	0	0	0	0	0	0	0	0	1	0	0	0	4	0	0	0	0	0	0	1	0	0	0	0	5	0	0	0	0	0	0	0	0	0	0	0	0	0	3	0	0	0	0	0	0	0	0	0	0	0	0	0	0	0	0	0	0	0	1	0	0	0	0	0	0	2	0	0	0	0	1	0	0	0	0	0	4	0	0	0	0	0	0	0	0	0	0	0	0	0	0	0	0	0	0	0	0	0	0	0	0	0	0	0	0	0	0	0	0	0	0	0	4	0	0	0	0	12	0	0	0	0	0	0	0	0	0	5	0	0	0	0	0	0	0	1	0	0	0	0	0	0	0	0	1	0	0	0	0	0	0	0	0	0	0	0	0	0	0	0	0	0	0	0	0	0	0	0	0	0	1	0	0	0	0	0	0	0	0	0	0	1	0	0	0	0	0	0	0	0	0	0	0	0	0	0	0	0	1	0	1	0	0	0	0	0	0	0	0	3	0	0	0	1	0	0	0	3	0	0	0	0	4	0	0	0	0	0	0	0	0	0	0	0	0	0	0	0	0	0	0	5	0	0	0	0	10	0	0	0	0	0	0	0	0	0	0	0	0	1	0	0	0	0	1	0	0	1	0	0	0	0	0	0	0	0	0	0	0	0	0	0	0	0	0	7	0	0	0	0	3	0	0	0	0	0	0	0	0	0	0	0	0	7	5	0	0	0	3	0	0	0	0	0	0	0	0	0	0	0	0	0	0	0	0	0	0	0	0	0	2	0	0	0	0	0	0	0	0	1	0	0	0	0	0	21	0	0	0	0	0	0	0	0	0	0	0	0	0	0	0	0	0	0	0	0	0	0	0	0	0	0	0	0	0	7	0	0	0	0	0	2	0	0	2	0	0	0	0	0	0	0	0	1	0	0	0	0	0	0	3	0	0	0	0	0	0	0	0	0	0	0	0	0	0	0	0	0	0	1	0	0	0	0	8	0	0	0	0	0	0	0	0	0	0	0	0	0	0	0	1	0	0	0	0	0	0	0	0	0	0	0	0	2	0	5	0	0	0	0	0	0	0	0	0	0	0	0	0	0	0	0	0	0	0	0	0	1	1	0	0	0	0	12	0	0	0	0	0	0	0	0	2	0	0	0	0	0	0	0	0	20	0	0	5	0	0	0	0	0	0	0	0	0	0	0	0	0	0	0	0	0	0	0	0	0	0	0	0	0	0	0	0	0	0	0	0	0	0	0	0	0	0	0	0	0	0	0	0	0	0	0	0	0	0	0	0	0	1	0	2	0	1	0	0	0	0	0	0	0	0	0	0	2	0	0	0	0	0	0	0	0	0	0	0	0	0	0	0	0	0	3	0	0	4	0	0	0	7	0	0	0	0	0	0	0	1	10	0	0	0	0	0	0	0	1	0	0	0	0	0	0	5	0	0	0	0	3	0	0	0	0	0	0	0	0	2	0	0	0	0	0	0	0	0	0	0	0	0	0	9	0	0	2	0	0	7	0	0	0	0	0	0	0	1	0	3	0	0	0	0	0	0	0	0	0	3	0	0	0	0	0	0	0	0	0	0	0	0	0	0	0	18	0	23	0	0	1	0	0	0	0	0	0	0	0	0	0	0	0	0	0	0	0	0	0	0	8	0	0	0	0	0	0	0	0	0	0	0	0	0	0	0	0	0	0	0	0	0	0	0	0	1	2	0	0	0	0	0	0	0	0	0	3	0	0	2	0	0	0	0	0	1	0	6	0	0	0	0	0	0	0	0	0	0	0	0	0	0	0	0	0	0	0	3	20	0	24	0	0	0	0	0	0	0	0	0	0	0	0	0	0	0	0	0	15	0	0	0	0	0	0	0	0	0	0	0	0	0	0	0	0	0	6	0	0	0	0	0	0	0	0	0	7	0	0	0	0	0	0	0	0	0	0	0	0	0	0	0	0	0	0	0	0	0	6	0	0	0	0	2	0	0	0	25	0	0	0	0	0	0	0	0	0	1	0	6	8	2	0	0	0	0	0	0	0	0	0	0	0	13	0	0	0	0	0	0	0	0	0	0	1	0	0	0	0	24	0	0	0	0	0	0	0	0	0	0	0	0	0	2	0	0	0	0	0	0	0	0	0	0	12	0	0	0	0	0	0	0	0	0	0	0	0	0	0	0	2	0	1	0	0	0	1	1	0	0	0	0	0	0	2	0	0	4	0	0	0	0	0	0	0	0	0	0	0	0	0	0	0	0	0	0	0	0	0	0	0	0	0	0	0	0	0	0	0	0	0	0	0	0	0	0	0	0	0	0	0	0	0	0	0	0	0	0	4	0	0	0	0	0	0	0	0	4	0	1	0	0	0	0	0	0	0	0	0	0	0	0	0	0	0	0	0	0	0	0	1	0	0	0	0	0	0	2	0	0	0	23	1	0	0	0	0	0	0	0	0	0	0	0	0	0	0	0	0	0	0	0	5	0	0	1	0	3	0	0	0	0	0	0	0	5	0	0	0	0	0	0	0	0	0	0	0	0	0	0	0	0	0	0	0	0	0	0	0	10	0	0	0	0	0	0	0	0	0	0	0	0	0	0	0	0	0	0	0	0	0	0	0	3	0	0	0	0	0	0	1	0	0	1	0	0	0	0	0	0	0	0	0	0	0	0	0	1	0	0	0	0	0	0	0	0	0	0	0	18	0	0	0	0	0	0	1	0	0	0	0	0	2	0	0	3	0	0	0	0	0	0	3	0	0	0	0	0	0	0	0	0	10	0	0	0	0	0	0	0	0	0	1	0	0	0	0	0	0	0	0	0	0	0	0	0	1	0	0	0	0	0	0	0	0	0	0	0	0	0	0	0	0	0	0	0	0	0	0	0	0	0	0	0	0	0	0	0	0	0	0	0	0	0	0	0	0	0	0	0	0	0	0	0	0	2	0	0	0	0	0	0	0	0	0	0	3	0	0	0	0	0	0	0	0	0	0	0	0	0	3	0	0	0	0	0	3	0	2	0	0	0	0	0	0	0	0	0	0	0	0	0	0	0	0	0	0	0	0	0	0	0	0	0	0	0	0	0	0	0	0	0	0	0	3	9	0	0	0	0	0	0	0	1	0	0	0	0	0	0	1	0	2	0	0	0	0	0	1	0	0	0	0	1	0	0	0	0	0	0	0	0	0	0	0	0	0	0	0	1	0	0	0	0	0	0	11	0	0	0	0	0	0	0	0	0	0	0	0	0	0	0	0	0	0	0	0	0	0	0	0	0	0	0	0	7	1	0	0	0	0	9	0	0	0	0	0	0	0	0	0	1	0	0	0	0	0	0	0	0	0	0	0	0	0	0	0	0	0	0	0	0	0	0	0	0	0	0	0	0	0	0	0	0	0	0	0	0	0	0	2	0	0	0	0	0	0	0	1	0	0	0	0	0	0	1	0	0	0	0	0	0	0	0	7	0	0	0	0	0	0	0	0	0	0	0	0	0	0	0	0	0	0	0	0	0	0	6	0	0	0	5	0	0	0	0	0	0	0	0	0	0	0	0	0	0	0	0	0	0	0	0	0	0	0	0	0	0	0	0	0	0	0	0	0	0	1	0	0	0	0	0	0	0	0	0	0	0	0	0	2	0	0	0	0	0	0	0	0	0	0	2	0	0	1	0	0	0	0	0	0	0	0	0	1	0	0	0	0	0	0	0	0	0	0	0	0	0	0	0	0	0	1	0	0	0	0	0	0	0	0	0	0	0	0	0	0	0	2	0	0	0	0	0	0	0	0	0	0	0	0	0	0	0	0	0	0	0	0	0	0	3	0	0	0	0	0	0	0	0	0	0	0	0	1	0	0	0	0	0	2	0	11	1	0	0	0	0	0	0	0	0	0	0	0	0	0	0	0	0	0	0	0	17	0	0	0	0	0	0	2	0	0	0	0	0	0	0	0	0	0	0	0	0	0	0	0	0	14	2	0	0	0	0	0	0	0	0	3	0	0	0	0	0	1	2	0	0	2	0	0	2	0	0	0	0	0	0	0	0	0	0	0	0	0	0	0	4	0	0	0	0	0	0	0	0	0	0	0	0	0	0	0	0	0	0	0	0	0	0	0	0	0	0	13	0	0	0	0	0	0	0	0	0	0	0	0	0	0	0	13	0	0	1	0	0	0	0	0	0	0	0	0	0	1	0	0	0	0	0	0	0	0	0	0	0	0	0	0	0	0	0	0	0	0	0	12	0	0	0	0	0	0	0	0	0	0	0	0	0	0	0	0	1	0	0	0	0	2	0	0	0	0	0	0	1	0	0	0	0	0	0	0	0	0	0	0	0	0	0	2	0	0	0	0	0	0	0	3	0	0	0	0	0	0	0	2	0	0	0	0	0	0	0	0	0	0	0	0	0	0	0	0	0	0	0	0	0	0	0	0	1	0	7	0	0	0	2	0	0	0	0	0	0	0	0	0	0	0	0	0	0	0	0	0	0	0	0	0	0	0	0	1	0	0	17	0	0	0	0	2	0	1	0	0	0	0	0	0	0	0	0	0	0	0	0	0	0	0	0	0	0	0	0	0	0	0	0	0	0	0	0	0	0	0	0	0	0	0	0	0	1	0	0	0	0	0	0	0	0	0	0	0	0	0	0	0	0	0	0	0	0	0	0	0	0	0	14	0	0	0	0	0	0	1	0	0	0	0	16	0	0	0	0	0	0	0	0	0	4	0	0	0	0	0	0	0	0	0	0	0	0	0	0	0	0	0	3	0	0	0	0	0	0	0	0	0	0	0	0	0	0	0	0	0	0	0	0	0	0	0	0	0	0	0	0	0	0	0	0	0	0	0	0	0	0	0	0	0	0	0	0	0	0	0	0	0	0	0	0	0	0	0	0	0	0	0	0	0	0	10	0	0	0	0	0	0	0	0	0	0	0	0	0	0	0	0	0	0	0	0	0	0	0	0	0	0	0	0	0	0	0	0	0	0	0	0	0	0	0	0	1	0	0	0	0	0	0	0	0	0	4	0	0	0	0	0	1	0	0	0	0	0	0	0	1	0	0	0	0	0	0	0	0	0	1	0	0	0	1	0	0	0	1	0	0	0	0	0	0	0	0	0	0	0	0	0	0	0	0	0	0	0	0	0	0	0	0	0	0	0	0	0	0	0	0	0	0	0	0	0	0	0	0	0	0	0	0	0	0	0	0	0	0	0	0	0	0	0	0	0	0	0	0	0	0	0	0	0	0	0	3	0	0	0	0	0	0	0	0	0	0	0	0	0	0	2	0	0	0	0	0	0	0	0	0	0	0	0	0	0	0	0	0	0	0	0	0	0	0	0	0	0	0	0	0	0	0	0	0	0	0	0	4	0	0	0	0	0	3	0	1	0	0	0	2	0	0	0	0	0	0	0	0	0	0	0	0	0	0	0	0	0	0	0	0	0	0	0	2	0	0	0	0	0	0	3	0	0	0	0	0	0	0	0	0	0	0	0	0	0	3	0	0	0	0	0	0	0	1	0	0	0	0	0	0	0	0	0	0	3	0	0	0	0	0	0	0	5	0	0	0	0	0	0	0	0	0	0	0	0	0	0	2	0	0	0	0	0	0	0	0	0	0	0	0	0	0	0	0	0	0	0	0	0	0	0	0	0	0	0	0	0	0	0	0	0	0	0	0	0	0	0	0	0	0	0	2	1	0	0	0	0	0	0	0	0	0	0	0	0	0	0	0	0	1	0	0	0	0	0	0	0	0	2	0	1	0	0	0	0	2	0	0	0	0	0	0	0	0	0	0	0	0	0	0	0	0	0	0	0	0	0	0	0	0	0	0	0	0	0	0	0	0	0	0	0	0	0	0	0	0	0	0	0	0	0	0	0	0	0	0	0	0	0	0	1	0	0	0	0	0	0	0	0	0	0	0	0	0	1	0	0	0	0	0	0	0	0	0	0	0	0	0	0	0	0	0	0	0	0	3	0	0	0	0	0	0	0	10	0	0	0	0	0	0	0	0	0	0	0	0	0	0	2	0	0	0	0	0	0	0	0	0	0	0	0	0	0	2	0	0	0	0	0	0	0	0	0	0	0	0	0	0	0	0	0	0	0	0	0	0	0	0	0	0	0	0	0	0	0	0	0	0	0	0	0	0	0	0	0	0	0	0	1	0	0	0	2	0	0	0	0	0	0	0	0	0	0	0	2	0	0	0	1	0	0	0	0	0	0	0	0	0	0	2	0	0	0	0	0	0	0	0	1	0	1	1	0	0	0	0	0	0	0	0	0	0	0	0	0	0	0	0	0	0	0	0	0	0	0	0	0	1	0	0	0	0	0	0	0	0	0	0	0	0	0	0	0	0	0	0	0	0	0	0	0	0	0	0	0	0	0	0	0	0	0	0	0	0	0	0	0	0	0	0	0	0	0	0	0	0	0	0	0	3	0	0	0	0	0	0	0	0	0	0	0	0	0	0	0	0	0	1	0	0	1	2	0	0	0	0	0	0	0	0	0	1	0	0	0	0	0	0	0	0	0	1	0	0	0	0	0	0	0	0	0	0	0	0	0	0	0	0	0	0	0	0	0	0	4	0	2	0	0	1	0	0	0	0	0	0	0	0	0	0	0	0	0	0	0	0	0	0	0	0	0	0	0	0	0	0	0	0	0	0	0	0	0	3	0	0	0	0	0	0	0	0	1	0	0	0	0	0	0	0	0	0	0	0	0	0	0	0	0	0	0	0	0	0	0	0	0	0	0	0	0	0	0	0	0	0	0	0	0	0	0	0	0	0	2	0	0	0	0	0	0	0	0	0	0	0	0	0	0	0	0	0	0	0	0	0	0	0	0	0	0	0	0	0	0	0	0	0	0	0	0	0	0	0	0	0	0	2	0	0	0	0	0	0	0	0	0	0	0	2	1	0	0	0	0	0	0	0	0	0	0	0	0	2	0	0	0	3	0	0	0	0	0	0	0	0	0	0	0	0	0	0	0	0	0	0	0	0	0	0	0	0	0	0	0	0	0	0	0	2	0	0	0	0	0	0	0	0	1	0	0	2	0	0	0	0	0	0	0	13	0	0	0	1	0	0	0	0	0	0	0	0	0	0	0	0	0	0	0	0	0	0	0	0	0	0	0	1	0	0	0	0	1	0	8	0	0	0	0	0	1	0	0	0	0	0	0	0	0	0	0	0	0	0	1	0	8	0	0	0	0	0	0	0	0	0	0	0	0	0	1	0	0	0	0	0	0	0	0	0	0	0	0	0	2	0	0	0	0	0	0	0	0	0	0	0	0	0	0	0	0	0	0	0	0	0	0	0	0	0	0	0	0	0	0	0	0	0	0	0	0	1	0	0	0	0	0	0	0	0	0	0	0	0	0	0	0	0	6	1	0	0	4	0	0	0	0	0	4	0	0	0	0	0	0	0	0	0	0	0	0	0	0	0	0	0	0	0	0	0	0	0	0	0	0	0	0	0	0	0	0	0	0	0	0	0	0	0	1	0	0	0	0	0	0	0	0	0	0	0	0	1	0	0	0	0	0	0	0	1	0	1	0	0	0	0	0	0	0	0	0	0	0	0	0	0	0	0	0	0	0	0	0	0	0	0	0	0	0	0	0	0	0	0	0	0	0	0	0	1	0	1	0	2	0	0	0	0	0	0	0	0	0	0	0	0	0	0	0	0	0	0	0	0	0	0	0	0	1	0	0	0	0	0	0	0	0	0	0	0	0	0	0	0	0	0	0	0	0	0	0	0	0	0	0	0	0	0	0	0	0	0	0	0	4	0	0	0	0	0	0	0	0	0	0	0	0	0	0	0	0	0	1	0	0	0	0	0	1	0	0	0	1	0	0	0	0	0	0	0	0	0	3	6	0	0	0	0	0	0	0	0	0	0	0	0	0	4	0	0	0	0	0	0	0	0	0	0	0	0	1	0	0	0	0	0	0	0	0	0	0	0	0	0	0	0	0	0	0	0	1	0	0	0	0	0	0	0	0	7	0	0	0	0	0	0	0	0	0	0	0	0	0	0	0	0	0	0	0	0	0	0	0	0	3	0	0	0	0	0	0	0	0	0	0	0	0	0	0	0	0	0	0	0	0	0	0	0	0	0	0	0	0	2	0	0	0	0	0	0	0	0	0	0	0	0	0	0	0	0	0	0	0	0	0	0	0	0	0	0	0	0	0	0	0	0	0	0	0	0	0	0	0	0	1	0	0	0	0	0	0	0	0	0	0	0	0	0	0	2	1	0	0	0	0	0	1	0	0	0	2	0	0	0	0	0	0	0	0	0	0	0	1	0	0	0	0	3	0	0	0	0	0	0	0	0	0	0	0	0	0	0	0	0	0	0	0	0	0	0	0	0	0	0	0	0	0	0	0	0	0	0	0	0	0	0	0	0	0	4	0	0	0	0	0	0	0	0	0	0	0	0	0	1	0	0	0	0	0	0	2	0	0	0	0	0	1	0	1	0	0	0	0	0	0	0	0	0	0	0	0	0	0	0	0	0	0	0	0	0	0	0	0	0	0	0	0	0	0	0	0	0	0	0	0	0	0	0	0	0	0	0	0	0	0	0	0	0	0	0	0	0	0	0	0	0	0	0	0	0	0	0	0	0	4	0	0	0	0	0	0	0	0	0	0	0	0	0	0	0	0	0	0	0	0	0	0	0	0	0	0	0	0	0	0	0	0	0	0	0	0	0	0	0	0	1	0	0	0	0	6	0	0	0	0	0	0	0	0	0	0	0	0	11	2	0	0	0	0	0	0	0	0	0	0	0	1	0	0	0	0	0	0	0	0	1	0	0	0	0	0	0	0	0	0	0	0	0	0	0	0	0	0	0	0	0	0	0	0	0	1	0	0	0	0	0	0	0	0	0	1	0	0	0	0	0	0	0	0	0	0	0	0	0	0	0	0	0	0	0	0	0	0	0	0	0	0	0	0	0	0	0	0	0	0	0	0	0	0	0	0	0	0	0	0	0	0	0	0	0	0	0	0	5	1	2	3	0	0	0	0	0	0	0	0	0	0	0	0	0	2	0	0	0	0	0	0	0	0	0	0	0	0	0	0	0	0	0	0	0	0	0	0	0	0	0	0	0	0	0	0	0	0	0	2	0	0	0	0	0	0	0	0	0	0	0	0	0	0	0	0	0	0	0	0	0	0	0	0	0	0	0	0	0	0	0	0	0	1	0	0	0	0	0	0	0	0	0	0	0	0	0	1	1	0	0	0	0	0	0	0	0	0	0	0	0	0	0	0	0	0	0	0	0	0	0	0	0	2	0	0	0	0	0	0	0	0	0	0	0	0	0	0	0	0	0	0	0	0	0	0	2	0	0	0	0	0	0	0	0	0	0	0	0	0	0	0	1	0	0	0	0	0	0	0	0	0	1	0	0	0	0	0	0	0	0	0	0	0	0	0	0	0	0	0	0	0	0	0	0	0	0	7	0	0	0	0	0	0	0	0	0	0	0	0	0	0	0	0	0	0	0	0	0	0	3	0	0	0	2	0	0	0	0	0	0	0	0	1	0	0	0	0	0	0	0	0	0	0	0	0	0	3	0	0	0	0	2	2	3	0	0	0	5	0	0	0	0	0	0	0	0	0	0	0	0	0	0	0	0	0	0	0	0	0	0	0	0	0	0	0	0	0	0	0	0	0	0	0	0	0	2	0	0	0	0	0	0	0	0	0	0	0	0	0	0	0	1	0	0	0	0	0	0	0	0	0	0	0	0	0	0	0	0	0	0	0	0	0	0	0	0	0	0	0	0	0	0	0	0	0	0	0	0	0	0	0	0	0	0	0	0	0	0	0	0	0	0	0	0	0	3	0	0	1	0	0	0	0	0	0	0	0	0	0	0	0	0	0	0	5	0	0	0	0	0	0	0	0	0	0	0	0	0	0	0	0	0	0	0	0	0	0	0	0	0	0	0	0	0	0	0	0	0	0	0	0	0	0	0	0	0	0	0	0	0	0	0	0	0	0	0	0	0	0	0	0	2	0	0	0	0	0	0	0	0	0	0	0	0	0	0	0	0	0	0	0	0	0	0	0	0	0	0	0	0	0	0	2	0	0	0	0	0	0	0	0	0	0	0	0	0	0	0	2	0	0	0	0	0	0	0	0	0	0	2	0	0	0	0	0	0	1	0	0	0	0	0	0	0	0	0	0	0	0	0	0	0	0	0	0	0	0	0	0	0	0	0	0	0	0	0	0	0	0	0	0	0	0	0	0	0	0	0	0	0	0	1	0	0	3	0	0	0	0	0	0	0	0	0	0	0	0	0	0	0	0	0	0	0	0	0	0	0	0	0	0	5	0	0	0	0	0	0	0	0	0	0	0	0	0	0	0	0	0	0	0	0	0	0	0	0	0	0	0	0	0	0	0	0	0	0	0	0	0	0	0	0	0	0	0	0	0	0	4	3	0	0	0	0	0	0	0	0	0	0	0	0	0	0	0	0	0	0	0	0	0	0	0	0	0	0	0	0	4	0	1	0	0	0	0	0	0	1	2	0	0	0	0	0	0	0	0	0	0	0	0	0	0	0	2	0	0	0	0	1	0	0	0	0	0	0	0	0	0	0	0	0	0	0	0	0	0	0	0	0	0	0	0	0	0	0	0	0	4	0	6	0	6	0	0	0	0	1	0	0	0	1	0	3	0	0	0	1	0	0	0	0	0	0	0	0	0	0	0	0	0	0	5	0	0	0	0	0	0	0	0	0	0	0	0	0	0	0	0	0	0	0	0	0	2	0	0	0	0	0	0	0	0	0	0	0	0	0	0	0	0	0	0	0	0	0	0	0	0	5	0	0	0	0	0	0	0	0	0	0	0	0	0	0	0	0	0	0	0	0	0	0	0	0	0	0	0	0	0	0	0	0	0	0	0	0	0	0	0	4	0	0	0	0	0	0	0	0	0	0	0	0	0	0	1	0	0	0	0	0	0	0	0	0	0	0	0	2	0	0	0	0	0	0	0	0	0	0	0	0	0	0	0	0	0	0	0	0	0	1	0	0	0	0	0	0	0	0	0	0	0	0	0	0	0	0	0	0	0	0	0	0	0	0	0	0	0	0	0	0	0	0	0	0	0	0	0	0	0	0	0	0	0	0	0	0	0	0	0	0	0	0	0	0	0	0	0	0	0	0	0	0	0	1	0	0	2	0	0	0	0	2	0	0	0	0	0	0	0	0	0	0	0	0	0	0	0	0	0	0	0	0	0	0	0	0	0	0	0	0	0	0	0	0	0	0	0	2	0	0	0	0	0	0	0	0	0	0	0	2	0	0	5	2	0	0	0	0	0	0	0	0	0	0	0	0	0	0	0	0	9	0	0	0	0	0	0	0	0	0	0	0	0	0	0	0	0	0	2	0	0	0	0	0	0	0	0	0	0	0	0	0	0	0	0	0	0	0	1	0	0	0	0	0	0	0	0	0	0	0	0	1	0	0	0	0	0	0	0	0	0	0	0	0	0	0	1	0	0	0	0	0	0	0	0	0	0	0	0	0	0	0	0	0	0	0	0	0	1	0	0	0	0	0	0	0	0	0	0	2	0	0	0	0	0	0	0	0	0	0	2	0	0	0	0	0	0	0	0	0	0	0	0	0	0	0	0	0	0	0	0	0	1	0	0	0	0	0	0	0	0	0	2	0	0	0	0	0	0	0	0	0	0	0	0	0	0	0	0	0	0	0	0	0	0	0	0	0	0	0	0	0	0	0	0	0	0	0	0	0	1	0	0	0	0	0	0	0	0	0	0	0	0	0	0	0	0	0	0	0	0	0	0	0	0	0	0	0	0	0	0	0	0	0	0	0	0	0	0	4	2	0	0	0	0	0	0	0	0	0	0	0	0	0	0	0	0	0	0	0	0	0	0	0	0	0	0	0	0	0	0	0	0	0	0	0	0	0	0	0	0	0	0	0	0	0	0	0	0	0	0	0	0	0	0	0	0	0	0	0	0	0	0	0	0	0	0	0	0	0	0	0	0	0	0	0	0	0	0	0	0	0	0	0	0	0	0	0	0	0	0	0	0	0	0	0	2	0	0	0	0	0	0	0	0	0	0	0	0	0	0	0	0	0	0	0	0	0	2	0	0	0	0	0	0	0	0	0	0	0	0	0	0	0	0	0	0	0	0	0	2	0	0	0	0	0	0	0	0	0	0	0	0	0	0	0	0	0	3	0	0	0	0	0	0	0	0	0	0	0	0	0	0	0	0	0	0	0	0	0	0	0	0	0	0	0	0	0	0	0	2	0	0	0	0	0	0	0	1	0	0	0	0	0	0	0	0	0	0	2	0	0	1	0	0	0	0	0	0	0	0	0	1	0	0	0	0	0	0	0	0	0	0	0	0	0	3	0	0	0	0	0	0	0	0	0	0	2	0	0	0	0	0	0	0	0	0	0	0	0	0	0	0	0	3	0	0	0	0	0	0	2	0	0	0	0	0	0	0	0	0	0	0	0	0	0	0	0	0	0	0	0	0	0	0	0	0	0	0	0	0	0	0	0	0	0	0	0	0	0	0	0	0	0	0	0	0	0	0	0	0	0	0	0	0	0	0	0	0	0	0	5	0	0	0	0	0	0	0	0	0	0	0	0	0	0	0	0	0	0	0	0	0	0	0	0	0	0	0	0	1	0	0	0	0	0	1	0	0	1	0	0	0	0	0	0	0	0	0	0	0	0	0	0	0	0	0	0	0	0	0	0	0	0	0	0	0	0	0	0	0	0	1	0	0	0	0	0	0	0	0	0	0	0	0	0	0	0	0	0	0	0	0	2	0	0	0	0	0	0	1	0	0	0	0	0	0	0	0	0	0	0	2	0	0	0	0	0	0	0	0	0	0	0	0	0	0	0	0	0	0	0	0	0	0	0	0	0	0	0	0	0	0	0	0	0	0	0	0	0	0	0	0	0	0	0	0	0	0	0	0	0	2	0	0	0	0	0	0	0	0	0	0	0	0	0	0	0	0	0	0	0	0	0	0	0	0	1	0	0	0	0	0	0	0	0	0	0	0	0	0	0	0	0	0	0	0	0	0	0	0	0	0	0	0	0	0	0	0	0	0	0	0	0	0	0	0	0	0	0	0	0	0	0	0	1	0	0	0	0	0	0	0	0	0	0	0	0	0	0	0	0	0	0	2	0	0	0	0	0	0	0	0	0	0	1	0	0	0	0	1	1	0	0	0	0	0	0	0	0	2	0	0	0	0	0	0	0	0	0	0	0	0	0	0	0	0	0	0	0	0	0	0	0	0	0	0	0	0	0	0	0	0	0	0	0	0	0	0	0	0	0	0	0	0	0	0	0	0	0	0	3	0	0	1	0	0	0	0	0	0	0	0	0	0	0	0	0	0	0	0	0	0	0	0	0	0	0	0	0	0	0	0	0	0	0	0	0	0	0	0	0	0	0	0	0	0	0	0	0	0	0	0	0	0	0	0	0	0	0	0	0	0	0	0	0	0	0	0	0	0	0	0	0	0	0	0	0	0	0	0	0	0	0	0	0	0	0	0	0	0	0	0	0	0	0	0	0	0	0	0	0	0	0	0	0	0	0	0	0	7	0	0	0	0	0	0	0	0	0	0	0	0	0	0	0	0	0	0	0	0	0	0	0	0	0	0	0	0	0	0	0	0	0	0	0	0	0	0	0	0	0	0	0	0	0	0	0	3	0	0	0	0	0	0	0	0	0	0	0	0	0	0	0	0	0	0	0	2	0	0	0	0	0	0	0	0	0	0	1	0	0	0	0	0	0	1	0	0	0	0	0	0	0	0	1	0	0	0	0	0	0	0	0	0	0	0	0	0	0	0	0	0	0	0	0	0	0	8	0	0	0	0	0	0	0	0	0	0	1	0	0	0	0	0	0	0	0	0	0	0	0	0	0	0	0	1	0	2	0	0	0	0	2	0	0	0	0	0	0	0	0	0	0	0	0	0	0	0	0	0	0	0	0	0	0	0	0	0	0	0	2	0	5	0	0	0	0	0	0	0	0	0	0	0	0	0	0	0	0	0	0	0	0	0	0	0	0	0	0	0	0	0	0	0	0	0	1	0	0	0	2	0	0	0	0	0	2	0	0	0	0	0	0	0	0	0	0	0	0	0	0	0	0	0	0	0	4	0	0	0	0	0	0	0	0	0	4	2	0	0	0	0	0	0	0	0	0	0	0	0	0	0	0	0	0	0	0	0	0	0	0	0	0	0	0	0	0	0	0	0	0	0	0	0	0	0	0	0	0	0	0	0	0	0	0	0	0	0	0	0	0	0	0	0	0	0	0	0	0	0	0	0	0	0	0	0	0	0	0	0	0	5	0	0	0	0	5	0	0	0	0	0	0	0	0	0	0	0	0	0	1	0	0	0	0	0	0	0	0	0	0	0	0	0	0	0	0	0	0	0	1	0	0	0	0	0	0	0	0	0	0	0	0	0	0	0	0	2	0	0	0	0	0	0	0	0	0	0	0	0	0	0	0	0	0	0	0	0	0	4	0	1	0	0	0	0	0	0	0	0	0	0	0	0	0	0	0	0	0	0	0	0	0	0	0	0	0	0	0	0	0	0	0	0	0	0	0	0	0	0	0	0	0	0	0	0	0	0	0	0	0	0	0	0	0	0	0	0	0	0	0	0	0	0	0	0	0	0	0	0	0	0	0	0	0	0	0	0	0	0	0	0	0	0	0	0	0	0	0	0	0	0	0	0	0	0	0	1	0	0	0	0	0	0	0	0	0	0	0	0	0	0	0	0	0	0	0	0	0	0	0	0	0	0	0	0	0	0	0	0	0	0	0	0	0	0	0	0	0	0	0	0	0	0	0	0	0	0	0	0	0	0	0	0	0	0	0	0	0	0	0	0	0	0	0	0	0	0	0	0	0	0	0	0	0	0	0	0	0	0	0	0	0	0	0	0	0	0	0	1	0	0	0	0	0	2	0	0	0	0	0	2	0	0	0	0	0	0	0	0	0	0	0	0	0	0	0	0	0	0	0	0	0	0	0	3	0	0	0	0	0	0	0	0	0	0	0	0	0	0	0	0	0	0	0	0	0	0	0	0	0	0	0	0	0	0	0	0	0	0	0	0	0	0	0	0	0	0	0	0	0	0	0	0	0	0	0	0	0	0	0	0	3	0	0	0	0	0	0	0	0	0	0	0	0	0	0	1	0	0	0	0	0	0	0	0	0	4	0	0	0	0	0	0	0	0	0	0	0	4	0	0	0	0	0	0	0	0	0	0	0	0	0	0	0	0	0	0	0	0	0	0	0	0	0	0	0	0	0	0	0	0	0	0	0	0	0	0	0	0	0	0	0	0	0	0	0	0	0	0	0	0	0	0	0	0	0	1	0	0	0	0	0	0	0	0	0	0	0	0	0	0	0	0	0	0	0	0	0	0	0	0	0	0	2	0	0	0	0	0	0	0	0	0	0	0	0	2	2	0	0	0	0	0	0	0	0	0	0	0	0	0	0	0	0	0	0	0	0	0	0	6	0	0	0	0	0	0	0	0	0	0	0	0	0	0	0	0	0	0	0	0	0	0	0	0	0	0	0	0	0	0	0	0	0	2	2	0	0	0	0	0	0	2	0	8	0	1	0	2	0	0	0	0	0	0	0	1	0	0	0	0	0	0	0	0	0	0	0	0	0	0	0	0	0	0	0	0	0	0	0	0	0	0	0	0	0	0	0	0	0	0	1	0	0	0	0	0	0	0	0	0	0	0	0	0	0	0	0	0	0	0	0	0	0	0	0	0	0	0	0	0	0	0	0	0	1	0	0	0	0	0	0	0	0	0	0	0	0	0	0	0	0	0	0	0	0	0	0	0	0	0	0	0	0	1	2	0	3	0	0	0	0	0	0	0	0	0	0	0	0	0	0	0	0	0	0	0	0	0	0	0	0	0	0	0	0	0	1	0	0	0	0	0	0	0	0	0	0	0	0	0	0	0	0	0	0	0	0	0	0	0	0	0	0	0	0	0	0	0	0	0	0	0	0	0	0	0	0	0	0	0	0	0	0	0	0	2	0	0	0	0	0	0	0	0	1	0	0	0	0	0	0	0	0	0	0	0	0	0	0	0	0	0	3	0	0	0	0	0	0	0	0	0	0	0	0	0	0	0	0	0	0	0	0	0	0	0	0	0	0	0	0	3	0	0	0	0	0	0	0	0	0	0	0	0	0	0	0	0	0	0	0	0	0	0	0	0	0	0	0	0	0	0	0	0	0	0	0	0	0	1	0	0	0	0	0	0	0	0	0	0	0	0	0	0	0	0	0	0	0	0	0	0	0	0	1	0	0	0	0	0	0	0	0	0	0	0	0	0	0	0	0	0	0	0	0	0	0	8	0	0	0	0	0	0	0	0	0	0	0	0	0	0	0	0	0	2	0	0	0	0	0	0	0	0	0	0	0	0	0	3	0	0	0	0	0	0	0	0	0	0	0	0	0	0	0	0	0	0	0	0	0	0	0	0	0	0	0	0	0	0	0	0	1	0	0	0	0	0	0	0	0	0	0	0	0	0	0	0	0	0	0	0	0	0	0	0	0	0	0	0	0	0	0	0	0	0	0	0	0	0	0	0	0	0	0	0	0	0	0	0	0	0	0	0	0	0	0	0	0	0	2	0	0	0	0	0	0	0	0	0	0	0	2	5	0	0	0	0	0	0	0	0	0	0	0	0	0	0	0	0	0	0	0	0	0	0	0	0	0	0	0	0	0	1	0	0	0	0	0	0	0	0	3	0	0	0	0	0	0	0	0	0	0	0	4	1	0	0	0	0	0	0	0	0	0	0	0	0	0	0	0	0	0	0	0	0	2	0	2	1	0	0	0	0	0	0	0	0	0	0	0	0	0	0	0	0	0	0	0	0	0	0	0	0	0	4	0	0	0	0	0	0	1	0	0	0	0	0	0	0	0	0	0	0	0	0	0	0	0	0	0	0	0	0	0	0	0	0	0	0	0	0	0	0	0	0	0	0	0	0	2	0	0	1	0	0	0	0	0	0	0	0	0	0	0	0	0	0	0	0	0	0	0	0	0	0	0	0	0	0	0	0	0	0	0	0	0	0	0	0	0	0	0	0	0	0	0	0	0	0	0	0	0	0	0	0	0	0	0	0	0	0	0	0	0	0	0	0	0	0	0	0	0	0	0	0	0	0	0	0	0	0	0	0	0	0	0	0	0	0	1	0	0	0	0	0	0	0	0	0	0	0	0	0	0	0	0	0	0	0	0	0	0	0	0	0	0	0	0	0	0	0	0	0	0	0	0	2	0	0	0	0	0	1	0	0	0	0	0	0	0	0	0	0	1	0	0	0	0	0	0	0	0	0	0	0	0	0	0	0	0	0	0	0	0	1	0	0	0	0	0	0	0	0	0	0	0	0	0	0	0	0	0	0	0	0	0	0	0	0	0	0	0	0	0	0	0	0	0	0	0	0	0	0	0	3	0	0	0	0	0	0	0	0	0	0	0	0	0	0	0	0	0	0	0	0	0	0	0	0	0	0	0	0	0	0	0	0	0	2	0	0	0	0	0	0	0	0	0	0	0	0	0	0	0	0	0	0	0	0	0	0	0	0	0	2	4	0	0	0	0	0	0	0	0	0	0	0	0	0	0	0	0	0	0	0	0	0	0	0	0	0	0	0	0	0	0	0	0	0	0	0	0	0	0	0	0	0	0	0	0	0	0	0	7	0	0	0	0	0	0	0	0	0	0	0	0	0	0	0	0	0	4	0	0	0	0	1	0	0	0	0	0	0	0	0	0	0	0	0	0	0	0	2	0	0	0	0	0	0	0	0	0	0	0	0	0	0	0	0	0	0	0	0	0	0	0	0	0	0	0	0	0	0	0	0	0	0	0	0	0	0	0	0	0	0	0	0	0	0	0	0	0	0	0	0	0	0	0	0	0	0	0	0	0	0	0	0	0	0	0	0	0	0	0	0	0	0	0	0	0	0	0	0	0	0	0	0	0	0	0	0	0	0	0	0	0	0	0	0	0	0	0	0	0	0	0	0	0	0	0	0	0	0	0	0	0	0	0	0	0	0	0	0	0	0	0	0	0	0	0	0	0	0	0	0	0	0	0	0	0	0	0	0	0	0	0	0	0	0	0	0	0	0	0	0	0	0	0	0	0	0	0	0	0	1	0	0	0	0	0	0	0	0	0	0	0	0	0	0	0	0	0	0	0	0	0	0	0	0	0	0	0	0	0	0	0	0	0	0	0	0	0	0	0	0	0	0	1	0	0	0	0	0	0	0	0	0	0	0	0	0	0	0	0	0	0	0	0	0	0	0	0	0	0	0	0	0	0	0	0	0	0	0	0	0	0	0	0	0	0	0	1	0	1	0	0	0	0	0	0	0	0	0	0	0	0	0	0	0	0	0	4	0	0	0	0	1	0	0	0	0	0	0	0	0	0	0	0	0	0	0	0	0	0	0	0	0	1	0	0	0	0	0	0	0	0	0	0	0	0	0	0	0	0	0	0	0	0	0	0	0	0	0	0	0	0	0	0	0	0	0	0	0	0	0	0	0	0	0	0	0	0	0	0	0	2	0	0	1	0	0	0	0	0	0	0	0	0	0	0	0	0	0	0	0	0	0	0	0	0	0	0	0	0	0	0	0	0	0	0	0	0	0	0	0	0	0	0	0	0	0	0	0	0	0	0	0	0	0	0	0	0	0	1	6	0	0	0	0	0	0	0	0	0	0	0	0	0	0	0	0	0	0	0	0	0	0	0	0	0	0	0	0	0	0	0	0	0	0	0	0	0	0	0	0	0	0	0	0	0	0	0	0	0	0	0	0	0	0	0	0	0	0	0	1	0	0	0	0	0	0	0	0	0	0	0	0	0	0	0	0	0	0	0	0	0	0	0	0	0	0	0	0	0	0	0	0	0	0	0	0	0	0	0	0	0	0	0	0	0	0	0	0	0	0	0	0	0	0	0	0	0	0	0	0	0	0	0	0	0	1	0	0	0	0	0	0	0	0	0	0	0	0	0	0	0	0	0	0	0	0	0	0	0	0	0	0	0	0	0	0	0	0	0	0	0	0	0	0	0	0	0	0	0	0	0	0	0	0	0	0	0	0	0	0	0	0	0	3	0	0	2	0	0	0	0	0	0	0	0	0	0	0	0	0	0	0	2	0	0	0	0	0	0	0	0	0	0	0	0	0	0	0	0	0	0	0	0	0	0	0	0	1	2	0	0	0	0	0	0	0	0	0	0	0	0	0	1	0	0	0	0	0	0	0	0	0	0	2	0	0	0	0	0	0	0	1	0	0	0	0	0	0	0	0	0	0	0	0	0	0	0	0	0	1	0	0	0	0	0	0	0	0	0	0	0	0	0	0	0	0	0	0	0	0	0	0	0	0	0	0	0	0	0	0	0	0	0	0	0	0	0	0	0	0	0	2	0	0	0	0	0	0	0	0	0	0	0	0	0	0	0	0	0	0	0	1	0	0	0	0	0	0	0	0	0	0	0	0	0	0	0	0	0	0	0	0	0	0	0	0	0	0	0	3	0	0	0	0	0	0	0	0	0	0	0	0	0	0	0	0	0	0	0	0	0	3	0	0	0	0	0	0	0	0	0	0	0	0	0	0	0	0	0	0	0	0	0	0	0	0	0	0	0	0	0	0	0	0	0	0	0	0	0	0	0	0	0	0	0	0	0	0	0	0	0	0	0	0	0	0	0	0	0	0	0	0	0	0	0	0	0	0	0	0	0	0	0	0	0	0	0	0	0	0	2	0	0	0	0	0	0	0	0	0	0	0	0	0	0	0	0	0	0	0	0	0	0	0	0	0	0	0	0	0	0	0	0	0	0	0	0	0	0	0	0	0	0	0	0	0	0	0	0	0	0	0	0	0	0	0	0	0	0	0	0	0	0	0	0	0	0	0	0	0	1	0	0	0	0	0	0	0	0	0	0	0	0	0	0	0	0	0	0	0	0	0	0	0	0	0	0	0	0	0	0	0	0	0	0	0	0	0	0	0	0	0	0	0	0	0	0	0	0	0	0	0	0	0	0	0	0	0	0	0	0	0	0	0	0	0	0	0	0	0	0	2	0	1	0	0	0	0	0	0	0	1	0	0	0	0	0	0	0	0	0	6	0	0	0	0	0	0	0	0	0	0	0	0	0	0	0	5	0	0	0	0	2	0	0	0	0	0	0	0	0	0	1	0	0	0	0	0	0	0	0	0	0	0	0	0	0	0	0	0	4	0	0	0	0	0	0	0	0	0	0	0	0	0	0	0	0	0	0	0	0	0	0	0	0	0	0	0	0	0	0	0	0	0	0	0	0	0	0	0	0	0	0	0	0	0	0	0	0	0	0	0	0	0	0	3	0	0	0	0	0	0	0	0	0	0	0	0	0	0	0	0	0	0	0	0	0	0	0	0	1	0	0	0	0	0	0	0	0	0	0	0	0	0	0	0	0	0	0	0	0	0	0	0	0	0	0	0	2	0	0	2	0	0	0	0	0	0	0	0	0	0	0	0	0	0	0	0	0	0	0	0	0	0	0	0	0	0	0	0	0	0	2	0	2	0	0	0	0	0	0	0	2	0	0	0	0	0	0	0	0	0	0	0	0	0	0	0	0	0	0	0	0	0	0	0	0	0	0	0	0	0	0	0	0	0	0	0	0	0	0	0	0	0	0	0	0	0	0	0	0	0	0	0	0	0	0	0	0	0	0	0	0	0	0	0	0	0	0	0	0	1	0	0	0	0	0	0	0	0	0	0	0	0	0	0	0	0	0	0	0	0	0	0	0	0	0	0	0	0	0	0	0	0	0	0	0	0	0	0	0	0	0	0	0	0	0	0	0	0	0	0	0	0	0	0	0	0	2	0	0	0	0	0	0	0	0	0	0	0	0	0	0	0	0	0	0	0	0	0	0	0	0	0	0	0	0	0	0	0	0	0	0	0	0	0	0	0	0	0	0	0	0	0	0	0	0	0	0	0	0	1	0	0	0	0	0	0	0	0	0	0	0	0	0	0	0	0	0	0	0	0	0	0	0	0	2	0	0	0	0	0	0	0	0	0	0	0	0	0	0	0	0	0	0	0	0	0	0	0	1	0	0	0	0	0	0	0	0	0	0	0	0	0	0	0	0	0	2	0	0	0	0	0	0	0	0	0	0	0	0	0	0	0	0	0	0	0	0	1	0	0	0	0	0	0	0	0	0	0	0	0	0	0	0	0	0	0	0	1	0	0	0	0	0	0	0	0	0	0	0	0	0	0	0	0	0	0	0	0	0	0	0	0	0	0	0	0	0	0	0	0	0	1	0	0	0	0	0	0	0	0	0	0	0	0	0	0	0	0	0	0	0	0	0	0	0	0	0	0	0	0	0	0	0	0	0	0	0	0	0	0	0	0	0	0	0	0	0	0	0	0	0	0	0	0	0	0	0	0	0	0	0	0	0	0	1	0	0	0	0	0	0	0	0	0	0	0	0	0	0	0	0	0	0	0	0	0	0	0	0	0	0	0	0	0	0	0	0	0	0	0	0	0	0	0	0	0	0	0	0	0	0	0	0	0	0	0	0	0	0	0	0	0	0	0	0	0	5	0	0	0	0	0	0	0	0	0	0	0	0	0	0	0	0	0	0	0	0	0	0	0	0	0	0	0	0	0	0	0	0	0	0	0	0	0	0	0	0	0	0	0	0	0	0	0	0	0	0	0	0	0	0	0	0	0	0	0	0	0	0	0	0	0	0	0	0	0	0	0	0	0	0	0	0	0	0	0	0	0	0	0	0	0	0	0	0	0	0	0	0	0	0	0	0	0	0	0	0	0	0	0	0	0	1	0	0	0	0	0	0	0	0	0	0	0	0	0	0	0	0	0	0	0	0	0	0	0	0	0	0	0	0	0	0	0	0	0	0	0	0	1	0	0	0	0	0	0	0	0	0	0	0	0	0	0	0	0	0	0	0	0	0	0	0	0	0	0	0	0	0	0	0	0	0	0	0	0	0	0	0	0	0	0	0	0	0	0	0	0	0	0	0	0	0	0	0	0	0	0	0	0	0	0	0	0	0	0	0	0	0	0	0	0	0	0	0	0	0	0	0	0	0	0	3	0	0	0	0	0	0	0	0	0	0	0	0	0	0	0	0	0	0	0	0	0	0	0	0	0	0	0	0	0	0	0	0	0	0	0	0	0	0	0	0	0	0	0	0	0	1	0	1	0	0	0	0	0	1	0	0	0	0	0	0	0	0	0	0	0	0	0	0	0	0	0	0	0	0	0	0	0	0	0	0	0	0	2	0	0	0	0	0	0	0	0	0	0	0	0	0	0	0	0	0	0	0	0	0	0	0	0	0	0	0	0	0	0	0	0	0	0	0	0	0	0	0	0	0	0	0	0	0	0	3	0	0	0	0	2	3	0	2	0	0	0	0	0	0	0	0	0	0	0	0	0	0	0	0	0	0	0	0	0	0	0	0	0	0	0	0	0	0	0	0	0	0	0	0	0	0	0	0	0	0	0	0	0	0	0	0	0	0	0	0	0	0	0	0	0	0	0	0	0	0	0	0	0	0	0	0	0	0	0	0	0	0	0	0	0	0	0	0	0	0	0	0	0	0	0	0	0	0	0	0	0	0	0	0	0	0	0	0	0	0	0	0	0	0	0	0	0	0	0	0	0	0	0	0	0	0	1	0	0	0	0	0	0	0	0	0	0	0	0	0	0	0	0	0	0	0	0	0	0	0	0	0	0	1	0	0	0	0	0	1	0	0	1	0	0	0	0	0	0	0	0	0	0	0	0	0	0	0	0	0	0	0	0	0	0	0	0	0	0	0	0	0	0	0	0	0	0	0	0	0	0	0	0	0	0	0	0	0	0	0	0	0	0	0	0	0	0	0	0	0	0	0	0	0	0	0	0	0	0	0	0	0	1	0	0	0	0	0	0	0	0	0	0	0	0	0	0	3	0	0	0	0	0	0	0	0	0	0	0	0	0	0	0	0	0	0	0	0	0	0	0	0	0	0	0	0	0	0	0	0	0	0	0	0	0	0	0	0	0	0	0	0	0	0	0	0	0	0	0	0	0	0	0	0	0	0	0	0	0	0	0	0	0	0	0	0	0	0	0	0	0	0	0	0	0	0	0	0	0	0	0	0	0	0	0	0	0	0	0	0	0	0	0	0	0	0	0	0	0	0	0	0	0	0	0	0	0	2	0	1	0	0	0	0	0	0	0	0	0	0	0	0	0	0	0	0	0	0	0	0	0	0	0	0	0	0	0	3	0	1	0	0	0	0	0	0	0	0	0	0	0	0	0	0	0	0	0	0	0	0	0	0	0	0	0	0	0	0	0	0	0	0	0	0	0	0	0	0	0	0	0	0	0	0	0	0	0	0	0	0	0	0	0	0	0	0	0	0	0	1	0	0	0	0	0	0	0	0	0	0	0	0	0	0	0	0	0	0	0	0	0	0	0	0	0	0	0	0	0	0	0	0	0	0	0	0	0	0	0	0	0	0	0	0	0	0	0	0	0	0	0	0	0	0	0	0	0	0	0	0	0	0	0	0	0	0	0	0	0	0	0	0	0	0	0	0	0	0	0	0	0	0	0	0	0	0	0	0	0	0	0	0	0	0	0	5	0	0	0	0	0	0	0	0	0	0	0	0	0	0	0	0	0	0	0	0	0	0	0	0	0	0	0	0	0	0	0	0	0	0	0	0	0	0	0	0	0	0	0	0	0	0	0	0	0	0	0	0	0	0	0	0	0	0	0	0	0	0	0	0	0	0	0	0	0	0	0	0	0	0	0	0	0	0	0	0	0	0	0	0	0	0	0	0	0	0	0	0	0	0	0	0	0	0	0	0	0	0	0	0	0	0	0	0	0	0	0	0	0	0	0	0	0	0	0	0	0	0	0	0	0	0	0	0	0	0	0	0	0	0	0	0	0	0	0	0	0	0	0	0	0	0	0	0	0	0	0	0	0	0	0	0	0	0	0	0	0	0	0	0	0	0	0	0	0	0	0	0	0	0	0	0	0	0	0	0	0	0	0	0	0	0	0	0	0	0	0	0	0	0	0	0	0	0	0	0	0	0	0	0	3	0	0	0	0	0	0	0	0	0	0	0	0	3	0	0	0	0	0	0	0	0	0	0	0	0	0	0	0	0	0	0	0	0	0	0	0	0	0	0	0	0	0	0	0	0	0	0	0	0	0	0	0	0	0	0	0	0	0	0	0	0	0	0	0	0	0	0	0	0	0	0	0	0	0	0	0	0	0	0	0	0	0	0	0	0	0	0	0	0	0	0	0	0	0	0	0	0	0	0	0	0	0	0	0	0	0	0	0	0	0	0	0	0	0	0	0	0	0	0	0	0	0	0	0	0	0	0	0	0	0	0	0	0	0	0	1	0	0	0	0	0	0	0	0	0	0	0	0	0	0	0	0	0	0	0	0	0	0	0	0	0	0	0	0	0	0	0	0	0	0	0	0	0	0	0	0	0	0	0	0	0	0	0	0	0	0	0	0	0	0	0	0	0	0	0	1	0	0	0	0	0	0	0	0	0	0	0	0	0	0	0	0	0	0	0	0	0	0	0	0	0	0	0	0	0	0	0	0	0	0	0	0	0	0	0	0	0	0	0	0	0	1	0	0	0	0	0	2	0	0	0	0	0	0	0	0	0	0	0	0	0	0	0	0	0	0	0	0	0	0	0	0	0	0	0	0	0	0	0	2	0	0	0	0	0	0	0	0	0	0	0	0	0	0	0	0	0	0	0	0	0	0	0	0	0	0	0	0	0	0	0	0	0	0	0	0	0	0	0	0	0	0	0	0	0	0	0	0	0	0	0	0	0	0	0	0	0	0	0	1	0	0	0	0	0	0	0	0	0	0	0	0	0	0	0	0	0	0	0	0	0	0	0	0	0	0	0	0	0	0	0	0	0	0	0	0	0	0	0	0	0	0	0	0	0	0	0	0	0	0	0	0	0	2	0	0	0	0	0	0	3	0	0	0	0	0	0	0	0	0	0	0	0	0	0	0	0	0	0	0	0	0	0	0	0	0	0	0	0	0	0	0	0	0	0	0	0	0	0	0	0	0	0	0	0	0	0	0	0	0	0	0	0	0	0	0	0	0	0	0	0	0	0	0	4	0	0	0	0	0	0	0	0	0	0	0	0	0	0	0	0	0	0	0	0	0	0	0	0	0	0	0	0	0	0	0	0	0	0	0	0	0	0	0	0	0	0	0	0	0	0	2	0	4	0	0	0	0	0	0	0	0	0	0	0	0	0	0	0	0	0	0	0	0	0	0	0	0	0	0	0	0	0	0	0	0	0	0	0	0	0	0	0	0	0	0	0	0	0	0	0	0	0	0	0	0	0	0	0	0	0	0	0	0	0	0	0	0	0	0	0	0	0	0	0	0	0	0	0	0	0	0	0	0	0	0	0	0	0	0	0	0	0	0	0	0	0	0	0	0	0	0	0	0	0	0	0	0	0	0	0	0	0	0	1	0	0	0	0	0	0	0	0	0	0	0	0	1	0	0	0	0	0	0	0	0	0	0	0	0	0	0	0	0	0	0	0	0	0	0	0	0	0	0	0	1	0	0	0	0	0	0	2	0	1	0	0	0	0	0	0	0	0	0	0	0	0	0	0	0	0	0	0	0	0	0	0	0	0	0	0	0	1	0	0	0	0	0	0	0	0	0	0	0	0	0	0	0	0	0	0	0	0	1	0	0	0	0	0	0	0	0	0	0	0	0	0	0	0	0	0	0	0	0	0	0	0	0	0	0	0	0	0	0	0	0	0	0	0	0	0	0	3	0	0	0	0	0	0	0	0	0	0	0	0	0	0	0	0	0	0	0	0	0	0	0	0	0	0	0	0	0	0	0	0	0	0	0	0	0	0	0	0	0	0	0	0	0	0	0	0	0	0	0	0	0	0	0	0	0	0	0	0	0	0	0	0	0	0	0	0	0	0	0	1	0	0	0	0	0	0	0	0	0	0	0	0	0	0	0	0	0	0	0	0	0	0	0	0	0	0	0	0	0	0	0	0	0	0	0	0	0	0	0	0	0	0	0	0	0	0	0	0	0	2	0	0	0	0	0	0	0	0	0	0	0	0	0	0	4	0	0	0	0	0	0	0	0	0	0	0	0	0	0	0	0	0	0	0	0	0	0	0	0	0	0	0	2	0	0	0	0	0	0	0	0	0	0	0	0	0	0	0	0	0	0	0	0	0	0	0	0	0	0	0	0	0	0	0	0	0	0	0	0	0	0	0	0	0	0	0	0	0	0	0	0	0	0	0	0	0	0	0	0	0	0	0	0	0	0	0	0	0	0	0	0	0	0	0	0	0	0	0	0	0	0	0	0	0	0	0	0	0	0	0	0	0	0	0	0	0	0	0	0	0	0	0	0	0	0	0	0	0	0	0	0	0	0	0	0	0	0	0	0	0	0	0	0	0	0	0	0	0	0	0	0	0	0	0	0	0	0	0	0	0	0	0	0	0	0	0	0	0	0	0	0	0	0	0	0	0	0	0	0	0	0	0	0	0	0	0	0	0	0	2	0	0	0	0	0	0	0	0	0	0	0	0	0	0	0	0	0	0	0	0	0	0	0	0	0	0	0	0	0	0	0	0	0	0	0	0	0	0	0	0	0	0	2	0	0	0	0	0	0	0	0	0	0	0	0	0	1	0	0	1	0	0	0	0	0	0	0	0	0	0	0	0	0	0	0	0	0	0	0	0	0	0	0	0	0	0	0	0	0	0	0	0	0	0	0	0	0	0	0	0	0	0	0	0	0	0	0	0	0	0	0
0.03	172	25566	4176	4039	8709	6375	1729	4	2	9	1017	3	24	3838	9	3	36	558	1269	345	511	202	1263	3	2	2763	0	0	8	22	0	54	0	6	0	1237	0	0	491	186	189	2	529	0	0	405	11	0	7	1011	2	14	0	2	0	196	2	782	0	694	4	1	3	52	1	0	690	1552	1079	3	0	1	1	0	2	11	10	0	1	60	347	3	487	265	1	291	291	152	1	2	2	1	0	0	2	7	1	2153	8	1	121	79	140	1	2	0	44	12	215	1	0	3	55	0	0	1	0	2	1	0	2	0	1	0	2	75	1	0	0	0	0	0	0	0	0	2	753	5	1393	159	0	1	2	0	0	1	0	0	154	12	0	14	51	0	232	36	0	0	1	11	0	130	505	5	240	1	51	1	0	24	1	4	2	0	29	0	176	0	14	0	0	1	4	262	11	0	0	0	0	0	1	15	18	3	25	0	0	0	41	45	0	13	1	13	0	54	0	526	1	1	0	7	22	2	0	76	0	0	32	24	690	0	0	0	0	422	54	27	0	28	1	4	3	131	0	4	1	270	0	1021	0	0	0	0	96	0	1013	0	12	17	25	0	1	205	0	0	76	1	14	0	0	265	0	726	0	0	0	0	0	1	264	0	0	0	0	0	69	0	35	1	0	590	0	655	103	1	10	0	0	0	63	1	0	0	0	0	0	0	50	1	0	165	0	11	0	0	93	0	0	0	0	0	0	0	0	0	0	1	0	0	0	3	0	0	0	0	0	104	1	0	1	0	11	0	75	0	1	0	2	0	0	0	0	0	0	0	0	0	0	0	0	0	0	0	0	4	2	97	0	0	60	0	0	147	0	0	12	0	11	418	0	1	0	6	0	20	361	8	0	0	0	0	162	0	0	0	0	0	43	0	35	0	0	396	0	0	133	9	0	0	0	0	0	0	0	0	6	0	0	0	165	0	0	134	0	0	0	0	0	89	1	111	0	0	0	0	0	0	295	0	0	5	0	0	48	0	0	0	182	0	0	12	3	0	0	4	25	1	0	1	0	0	0	0	642	0	26	0	0	28	0	4	0	15	0	0	4	0	0	0	0	0	58	0	8	2	1	0	0	0	0	0	40	8	0	6	2	11	43	0	2	0	0	2	1	1	0	13	24	0	0	0	0	0	0	0	56	0	0	0	1	0	0	0	0	9	0	0	1	24	0	0	0	0	69	2	8	96	0	6	0	7	28	64	0	197	28	2	0	0	110	0	0	2	0	256	0	0	0	1	0	0	29	0	0	0	0	0	24	0	0	2	0	0	0	0	73	0	0	0	0	0	1	0	1	7	63	0	31	0	3	0	23	0	0	0	0	13	1	0	0	0	0	1	0	0	3	0	0	16	0	0	0	2	0	0	0	20	0	0	0	0	0	0	0	24	0	304	0	1	1	0	1	0	14	0	0	3	13	0	75	0	0	0	0	0	1	0	56	0	0	0	0	0	0	0	0	0	1	61	0	0	0	0	0	6	0	0	0	111	1	0	1	0	0	0	1	0	0	0	5	5	0	0	0	0	0	26	0	0	0	0	0	0	0	20	36	0	0	0	0	38	0	0	0	17	0	0	284	1	0	0	0	1	0	0	57	0	0	0	68	2	0	0	1	0	3	0	7	6	2	40	0	0	0	0	0	0	0	0	0	13	0	0	0	1	0	102	0	0	0	1	4	0	0	0	0	0	0	0	0	0	0	60	0	0	9	4	0	5	1	3	0	0	16	0	0	1	0	0	1	0	0	1	0	0	3	28	0	0	36	4	0	3	97	0	0	0	6	111	1	2	1	71	0	78	0	0	0	55	0	0	0	46	0	0	0	0	1	59	2	0	4	0	0	0	0	0	0	0	11	3	0	40	0	0	1	0	0	0	0	0	0	14	1	0	14	0	0	0	0	0	53	0	35	0	0	23	0	1	45	6	0	14	0	0	0	25	0	1	5	0	0	11	3	0	0	0	0	0	0	0	0	0	84	0	0	0	0	5	0	11	0	0	1	0	0	1	0	0	38	58	0	0	0	1	0	0	16	0	1	22	0	54	0	0	0	31	0	0	79	5	24	9	0	0	0	0	0	11	19	0	0	0	65	77	0	0	0	0	0	0	21	0	2	4	16	8	0	150	1	2	0	0	19	0	0	0	11	0	18	0	0	0	6	63	0	0	0	148	0	0	24	0	0	42	0	85	19	0	0	0	0	0	0	2	124	0	0	0	0	0	0	0	7	0	0	0	0	0	8	0	1	0	0	17	1	0	3	1	16	5	0	5	0	0	0	3	0	0	0	44	89	2	0	0	0	0	0	9	0	0	0	56	0	81	1	0	0	5	1	0	0	0	0	72	0	349	1	0	0	0	2	1	0	0	1	1	1	0	0	0	0	0	0	0	0	0	1	0	1	0	0	18	0	0	3	0	0	0	52	0	0	29	1	1	0	0	3	0	0	0	0	0	0	21	0	0	16	0	0	94	4	0	0	0	25	0	0	12	0	0	10	0	0	0	0	0	98	5	0	0	0	2	0	0	3	9	0	1	0	11	4	4	0	2	0	0	0	0	0	0	0	0	1	0	0	0	0	0	0	0	2	0	17	0	0	0	0	0	0	10	0	0	8	0	0	0	0	0	0	7	0	0	0	0	0	0	0	1	0	6	0	21	0	0	0	0	0	0	0	5	0	0	0	0	4	1	33	2	0	11	13	0	0	0	0	0	0	1	0	0	0	47	0	0	0	2	0	1	8	2	0	2	16	0	2	0	0	4	7	1	14	0	0	21	0	0	0	0	0	0	17	0	0	0	0	0	0	0	0	4	0	0	0	0	10	26	0	0	0	0	0	0	1	0	0	1	0	0	0	0	0	0	0	13	0	0	0	0	0	0	1	0	0	0	15	0	0	0	0	0	0	0	1	24	0	1	0	0	0	0	0	50	14	0	0	0	0	1	0	19	0	0	0	0	0	41	0	0	0	2	0	21	0	36	0	0	0	0	1	0	0	0	9	161	0	0	0	0	0	0	1	1	0	0	0	0	0	0	0	137	0	0	0	0	3	0	0	0	0	0	0	0	20	14	0	0	53	0	0	0	0	0	0	1	0	1	0	21	0	0	0	0	0	14	0	0	7	0	1	2	0	0	0	0	0	0	0	19	0	0	0	0	0	0	34	0	2	0	0	0	0	21	0	0	0	0	0	77	0	0	53	0	0	0	40	0	0	0	0	0	154	0	1	0	0	0	0	0	0	0	29	2	0	0	1	0	0	1	0	0	0	0	11	0	0	5	0	0	5	0	6	0	0	0	0	0	0	0	0	0	1	0	46	0	4	27	0	0	0	0	4	0	0	0	0	0	0	4	1	0	0	0	0	11	12	14	0	33	0	1	1	0	0	2	0	0	0	0	0	0	3	0	0	0	0	0	20	35	0	1	0	9	0	9	0	0	1	0	0	7	0	0	0	0	0	0	0	0	0	0	0	2	0	0	12	0	85	0	0	0	0	0	0	14	7	0	15	0	0	0	1	0	0	0	0	0	42	0	0	0	0	2	0	0	0	4	0	0	3	0	0	0	0	0	1	0	0	0	0	0	0	0	11	0	0	7	0	0	0	0	0	0	0	0	0	0	0	0	0	0	0	0	0	0	0	0	0	0	0	27	0	18	0	0	0	0	0	0	0	46	0	0	0	0	0	0	0	0	0	0	1	6	0	59	0	0	0	0	0	0	1	8	0	0	0	0	4	0	0	0	0	0	0	7	0	4	0	0	0	16	0	0	0	0	0	0	0	4	0	1	1	20	1	5	0	0	0	0	17	1	0	24	0	0	0	0	0	0	0	40	17	0	0	0	0	13	7	0	0	0	0	0	0	0	5	0	10	2	0	0	34	0	0	0	0	0	0	0	0	0	0	0	0	2	0	1	0	0	0	6	0	1	21	0	0	0	0	0	92	0	1	4	0	0	0	0	0	0	0	13	2	7	0	0	0	0	0	0	0	0	0	11	0	4	0	0	0	0	1	2	0	0	22	0	0	1	0	0	10	2	0	130	3	0	98	0	0	0	0	0	0	41	3	3	16	11	18	0	0	0	0	50	12	0	1	0	3	0	0	0	0	4	0	0	0	0	0	0	0	0	7	0	0	0	0	0	0	0	2	0	70	0	0	2	0	1	0	0	0	0	0	0	0	0	0	1	0	0	0	0	0	16	0	0	0	0	0	0	0	0	0	0	0	0	4	1	0	7	0	1	8	4	1	0	1	0	0	0	0	0	0	0	0	0	0	0	0	0	0	0	0	0	0	0	0	5	0	0	0	0	21	0	8	0	0	0	0	0	56	1	1	0	24	0	0	0	0	0	0	0	0	0	3	24	14	6	0	0	0	0	5	0	0	0	26	0	0	0	0	0	0	0	0	0	11	0	0	0	1	0	0	0	0	0	0	2	2	38	0	0	10	0	0	0	0	0	62	0	0	0	25	0	2	3	0	1	0	2	0	1	2	0	0	0	0	9	6	0	1	0	0	0	2	0	0	0	3	0	0	0	0	0	0	0	0	0	0	0	0	0	0	0	0	3	0	0	0	0	2	0	0	0	23	2	14	41	0	0	0	0	0	0	0	0	0	0	0	0	0	0	2	0	0	2	0	0	1	0	0	0	1	0	0	2	4	0	4	1	0	0	0	0	0	0	4	0	18	0	1	1	0	0	0	5	6	27	0	0	1	2	0	0	0	0	0	0	0	0	0	1	0	0	2	0	0	0	0	0	1	0	0	0	0	0	0	0	0	0	0	0	0	0	0	0	0	0	0	0	0	0	0	5	0	0	0	0	0	0	0	3	0	0	0	0	0	0	0	0	0	0	0	0	0	0	15	0	0	44	0	0	2	0	0	0	122	0	0	0	1	10	0	8	0	0	15	0	0	7	0	0	2	0	0	1	0	0	0	0	0	0	0	0	0	0	0	0	0	0	0	2	0	0	0	0	0	0	0	1	1	0	0	0	0	0	0	0	0	0	0	0	29	1	6	0	0	0	2	0	0	1	0	0	10	0	0	12	78	0	1	8	9	1	0	0	4	0	0	0	0	0	13	0	0	16	0	0	0	0	0	2	0	0	0	26	0	0	0	0	3	0	0	0	0	0	0	0	0	0	19	0	17	0	0	0	0	0	0	0	0	0	0	0	8	0	10	0	0	0	0	0	0	0	0	2	11	0	0	0	0	0	0	1	0	1	6	0	0	0	0	0	0	0	0	0	0	0	2	0	44	0	1	0	13	4	0	0	0	0	6	3	0	0	0	10	0	0	0	0	0	0	0	0	34	0	0	0	0	9	0	0	0	0	2	0	0	26	17	0	0	0	3	0	0	0	0	0	0	0	2	0	0	0	0	0	0	2	0	0	0	0	0	0	0	0	0	1	0	0	0	0	0	0	0	0	0	0	0	0	0	0	0	29	0	0	0	0	0	0	0	0	0	0	5	0	0	9	0	0	0	0	1	0	0	0	0	0	44	12	0	0	0	0	0	0	82	0	0	0	0	4	0	0	0	0	0	0	0	0	0	5	0	0	9	0	0	0	0	0	15	0	0	0	0	0	0	1	0	0	0	0	0	0	0	0	0	0	10	19	0	0	0	10	2	0	2	0	0	0	0	4	0	0	0	17	0	0	0	20	0	0	0	0	0	0	0	0	8	4	0	0	0	2	0	0	0	0	0	0	0	0	3	0	0	0	0	4	0	0	0	0	0	1	0	0	0	0	0	0	0	76	1	0	2	3	21	0	0	0	0	0	0	0	5	0	0	0	0	9	0	0	0	0	33	0	0	0	0	0	0	0	9	0	0	0	0	0	1	0	0	0	0	0	0	0	0	5	0	9	1	0	0	0	5	38	0	11	0	0	3	0	0	0	0	0	0	0	4	0	0	0	0	0	0	0	0	0	0	0	5	0	0	0	0	0	2	0	2	0	3	0	0	0	0	0	0	0	0	0	0	0	1	0	8	0	0	3	0	0	2	0	0	9	0	0	0	0	1	0	0	0	0	0	1	0	0	6	0	0	0	0	1	0	0	0	2	0	0	0	0	0	0	0	3	0	0	7	0	0	0	0	0	0	0	0	21	0	0	0	3	7	0	0	0	0	0	0	7	0	0	6	0	2	0	0	0	0	0	0	0	0	0	0	0	0	0	0	0	0	0	0	0	0	0	0	0	0	0	0	0	0	0	0	0	6	0	0	0	0	0	0	0	0	0	0	0	0	0	0	0	0	1	0	1	0	0	0	0	0	0	0	0	0	0	5	0	0	4	0	0	0	0	0	0	0	0	0	0	0	0	0	0	0	0	0	0	0	0	0	0	0	0	0	0	0	2	0	0	2	0	0	22	0	2	0	0	0	0	1	0	0	0	0	45	0	0	0	0	0	0	0	0	1	0	0	0	0	0	5	0	0	0	0	0	0	5	0	0	2	0	0	0	0	0	0	0	0	7	0	0	0	0	0	0	20	0	0	0	0	1	0	0	4	0	0	0	0	4	0	0	0	0	0	21	8	0	1	0	0	0	1	0	1	0	0	0	0	0	6	0	0	0	0	0	0	0	0	0	0	0	0	6	0	0	0	0	0	0	0	0	10	0	6	0	0	41	33	0	0	0	7	0	0	1	0	0	0	0	11	0	0	0	0	0	0	2	0	0	2	0	0	0	0	0	0	0	0	0	1	0	0	0	0	0	0	0	2	0	1	0	0	0	0	0	0	0	0	0	13	0	0	1	3	3	0	4	0	0	1	0	0	0	0	6	0	5	16	9	0	1	5	0	13	10	0	0	0	0	0	0	9	12	0	5	0	0	0	0	0	7	0	0	0	16	0	0	0	0	0	0	0	0	0	0	0	0	0	15	0	0	0	0	0	0	0	0	1	0	0	1	9	0	0	22	1	0	0	0	0	0	0	0	0	0	0	0	0	0	0	0	0	0	2	0	0	7	0	0	0	0	0	0	39	13	16	0	0	5	2	0	0	0	1	6	0	0	6	0	0	0	1	0	0	0	0	9	0	0	0	0	0	0	0	0	0	0	0	0	0	0	0	0	0	0	0	1	0	0	0	0	0	0	0	0	0	0	4	3	4	0	0	0	1	0	0	0	0	0	0	0	0	0	0	2	0	0	0	0	0	0	0	0	0	2	0	0	0	0	0	0	0	0	2	0	0	0	0	0	70	2	0	1	24	0	3	19	0	0	0	0	0	0	0	0	0	0	0	20	0	0	0	0	2	0	0	0	0	28	0	0	0	0	0	0	0	0	7	0	0	0	0	3	0	0	2	0	41	0	14	0	7	6	0	10	3	0	0	0	0	0	0	1	0	0	1	0	0	0	0	0	0	0	0	0	0	0	0	0	0	0	0	0	0	0	0	0	0	2	2	0	0	0	0	28	0	0	3	0	0	0	1	0	0	0	0	0	0	0	0	3	0	0	1	14	0	0	0	0	6	0	0	1	0	0	0	0	4	0	0	0	2	0	0	0	15	0	0	0	0	0	1	0	0	0	3	0	0	0	0	0	0	0	0	5	1	0	1	5	0	20	0	0	0	0	6	0	0	0	1	0	4	0	0	0	0	0	0	0	0	0	0	3	0	0	0	0	0	0	0	0	0	2	0	0	0	0	0	0	0	4	0	0	0	0	3	17	0	0	0	0	17	0	0	0	5	0	0	0	0	1	0	0	0	0	0	45	0	0	0	0	0	0	0	0	30	4	0	0	0	0	0	0	0	0	0	3	0	0	3	14	6	0	0	0	5	0	0	0	0	0	0	0	0	0	0	0	0	0	0	0	0	0	0	0	0	0	0	0	0	6	0	0	0	0	3	0	0	0	0	0	0	0	0	0	0	0	0	0	0	0	0	0	0	0	0	0	0	0	0	0	0	3	0	0	0	0	1	6	0	0	0	0	5	0	0	0	0	0	0	0	0	0	0	0	0	0	15	0	0	0	5	0	0	0	0	0	0	5	0	1	0	0	0	0	0	0	0	0	8	4	0	0	5	0	0	0	0	0	0	0	8	0	0	0	0	0	0	0	0	0	0	0	2	0	0	0	0	0	0	0	0	0	0	0	5	0	0	0	0	2	0	0	0	0	0	0	0	2	0	0	0	0	0	0	0	0	0	0	0	3	0	0	0	0	0	0	0	2	0	0	0	0	0	4	7	0	0	0	2	2	0	0	0	0	0	0	0	8	0	0	0	0	0	0	1	11	0	0	0	0	0	2	0	0	2	0	0	0	0	0	60	5	2	0	0	0	0	0	0	0	0	0	0	5	10	0	0	1	0	0	0	15	7	0	0	0	1	0	0	0	0	0	0	0	0	0	2	0	0	1	0	0	0	0	0	0	0	0	0	0	0	0	0	0	0	0	0	0	0	0	0	13	2	0	0	2	0	0	0	0	0	0	0	0	0	0	0	0	0	0	0	0	0	0	0	0	55	0	0	0	0	0	0	0	0	0	0	0	0	0	4	0	0	0	13	4	0	0	0	0	0	0	0	1	0	22	0	0	0	5	0	0	0	0	0	0	0	0	0	0	4	0	6	1	0	0	0	0	2	0	0	3	0	0	0	0	0	0	1	0	0	7	0	0	0	0	0	2	0	0	0	0	1	2	0	0	0	0	0	0	1	0	0	0	0	7	0	16	0	0	0	0	0	0	0	0	0	0	15	0	0	1	0	0	0	0	3	0	0	0	16	2	14	0	0	0	0	0	0	0	0	0	0	1	0	0	0	0	0	0	10	0	0	3	0	0	0	0	0	0	0	0	0	46	0	0	0	0	0	0	3	0	0	0	0	0	0	2	9	0	0	0	0	2	0	0	4	0	0	0	0	2	0	0	4	2	20	0	46	0	0	0	2	0	0	0	0	0	1	0	0	0	3	0	0	1	0	0	0	0	0	0	0	0	32	0	0	0	0	2	0	0	0	1	0	0	17	0	0	0	0	0	1	6	0	0	0	0	0	0	2	0	0	0	0	0	4	0	0	0	0	0	7	0	0	0	0	0	0	0	0	0	0	11	0	0	0	0	0	0	0	0	0	0	0	0	0	0	0	0	0	0	1	0	0	0	5	0	0	0	11	0	0	0	0	0	0	0	0	0	0	2	0	0	0	10	0	0	0	0	0	0	0	0	0	0	0	0	0	7	0	0	0	0	0	0	0	0	0	0	0	0	0	0	0	1	0	1	0	0	7	0	0	0	0	0	2	3	0	0	0	6	0	0	0	0	0	0	2	1	0	0	0	0	0	0	0	3	0	0	0	0	0	0	0	0	3	0	6	0	8	0	0	0	0	2	0	0	0	0	0	0	3	0	0	0	0	0	0	0	0	0	0	0	0	0	0	7	2	0	0	0	0	0	0	6	0	0	11	0	0	6	0	0	0	0	0	0	0	0	0	0	0	6	0	0	20	0	0	0	15	2	0	0	0	0	0	0	0	1	0	0	0	3	0	16	0	0	0	0	4	0	0	0	0	0	0	3	0	0	0	0	0	0	0	0	0	0	0	5	0	0	37	0	0	0	1	0	0	2	9	0	0	0	0	2	0	12	0	5	1	0	47	0	0	4	0	0	0	2	0	0	0	0	0	0	0	0	0	0	0	0	0	0	0	0	0	0	0	0	0	1	0	0	2	0	1	0	0	0	0	8	0	0	0	0	12	0	0	0	14	0	0	0	0	2	0	6	0	0	0	0	0	0	0	0	0	0	5	6	0	2	0	0	0	0	0	0	0	0	0	0	0	0	0	0	0	0	0	0	0	0	0	4	3	8	5	0	0	0	0	0	0	0	0	0	0	0	1	0	0	0	0	0	0	0	0	0	0	0	0	0	0	0	0	0	0	0	0	0	0	0	0	0	0	0	0	0	0	0	0	0	0	0	0	0	0	0	0	0	0	2	0	0	0	0	3	0	1	0	8	1	0	0	0	37	0	5	0	6	0	3	0	0	0	0	0	0	0	0	0	0	1	0	0	2	0	0	0	0	0	0	0	0	0	0	0	0	0	0	0	0	0	0	0	4	0	6	0	0	0	0	15	5	0	0	0	0	8	0	0	5	0	1	0	7	0	0	0	0	0	0	0	0	1	0	0	0	0	0	0	0	0	0	0	0	0	0	0	0	1	0	0	0	0	0	0	3	0	0	0	2	0	0	0	0	0	0	0	0	0	0	0	0	0	0	0	0	0	0	0	0	0	0	0	0	0	0	0	1	42	0	0	0	0	0	0	0	0	2	0	0	0	1	3	0	0	0	0	0	0	0	0	0	0	0	0	0	0	0	0	0	0	0	5	0	0	2	0	0	0	0	0	0	0	0	3	1	0	0	0	0	0	0	3	0	0	4	0	0	33	0	0	0	0	0	0	0	0	0	0	0	0	0	0	0	7	0	0	0	0	0	0	0	28	2	0	0	0	0	0	0	3	0	0	0	0	2	9	0	0	3	0	0	0	0	3	0	0	0	0	0	33	4	0	0	0	0	0	0	4	0	0	0	0	4	0	0	0	0	0	0	0	3	5	0	0	0	3	8	0	0	0	0	0	0	2	3	0	1	1	0	0	0	0	0	0	3	0	0	0	0	0	0	0	0	5	0	0	1	0	0	0	0	0	0	0	0	0	0	0	0	0	0	0	0	0	0	38	0	0	1	0	8	0	0	0	0	0	1	0	0	0	0	0	0	0	0	0	0	0	0	7	0	0	0	0	0	0	0	0	0	5	0	5	0	0	0	0	0	0	1	0	0	0	0	0	0	0	0	0	0	0	0	0	0	0	0	0	0	0	0	0	0	0	0	0	0	0	5	5	0	7	4	1	0	0	0	7	0	0	0	0	0	0	1	0	0	0	0	0	0	0	0	0	0	2	0	0	4	0	0	0	0	0	0	0	0	1	0	0	4	0	0	0	0	0	1	0	9	0	0	0	0	0	0	0	0	6	0	0	0	0	0	0	16	0	0	0	0	6	0	0	0	0	0	0	0	0	0	0	0	0	0	0	0	0	0	0	0	0	0	9	0	0	4	1	0	0	35	0	2	0	0	0	0	0	0	0	8	0	0	0	0	0	0	0	0	19	2	0	0	0	0	0	0	0	0	0	0	0	2	0	0	0	0	4	1	0	0	6	0	1	22	0	0	0	0	0	0	0	0	0	0	0	0	0	0	0	0	0	0	0	0	0	0	0	0	0	0	0	0	0	2	0	0	4	0	0	0	0	0	0	0	0	0	2	0	0	1	13	0	0	2	0	0	0	0	0	0	0	2	9	0	0	0	0	0	0	0	0	0	12	0	0	3	0	0	0	0	0	0	0	3	0	0	0	0	0	0	9	0	1	0	0	0	0	0	0	0	8	0	0	0	0	0	0	0	0	0	0	10	0	0	1	0	0	0	3	0	0	0	0	0	1	0	0	0	0	0	0	0	0	0	0	0	0	0	0	0	0	0	0	0	0	0	0	0	0	0	0	0	0	4	10	0	0	0	14	0	0	0	0	0	0	0	0	0	1	6	0	3	0	0	0	0	2	0	0	0	1	0	6	0	0	0	0	0	0	0	0	0	0	0	0	0	0	0	1	0	4	0	0	0	0	0	0	0	0	0	0	0	0	0	0	3	1	0	0	0	4	0	0	0	0	0	0	0	1	4	0	0	0	0	0	0	0	4	0	0	0	0	2	0	1	0	0	0	0	0	0	0	0	23	0	0	0	0	2	0	0	0	0	0	0	0	0	0	7	0	0	0	3	0	6	0	0	0	2	2	0	0	0	0	0	0	9	0	0	0	0	0	0	0	0	0	0	0	2	0	0	0	0	0	0	0	0	0	0	0	0	0	0	0	0	0	0	0	2	0	1	0	0	0	0	0	0	0	0	0	0	0	0	0	0	0	0	0	0	5	3	0	0	0	1	0	0	4	2	0	0	0	0	0	0	0	0	0	0	0	0	0	0	0	3	0	0	0	19	8	0	0	0	0	1	4	0	0	1	0	0	0	0	0	2	0	0	0	32	0	0	0	3	0	0	0	0	0	0	0	0	0	0	0	0	0	0	0	2	0	0	0	0	0	0	0	0	0	0	0	0	0	0	0	0	20	0	0	0	17	0	0	0	0	0	0	0	0	0	0	4	0	0	7	0	0	0	26	0	0	0	0	0	0	0	2	0	0	0	0	0	0	0	0	0	0	0	0	0	0	0	0	0	0	4	0	0	0	0	0	0	0	0	0	0	4	0	0	0	0	0	7	0	0	0	0	0	0	0	2	8	0	0	0	0	0	2	0	0	0	2	0	2	0	0	0	0	0	15	0	22	0	0	0	1	0	7	0	0	0	0	0	0	0	0	0	0	0	0	0	0	0	28	0	0	0	6	1	0	0	0	0	0	0	0	0	0	0	0	0	0	0	0	0	0	0	0	0	3	0	0	2	0	0	0	1	1	0	0	0	0	0	0	0	0	0	0	0	0	0	0	0	0	0	0	0	0	0	0	16	14	0	0	4	0	0	0	0	0	0	0	0	0	0	0	0	0	0	0	0	5	0	0	0	0	0	0	0	0	0	0	0	0	0	0	0	0	0	0	0	0	0	0	0	0	0	0	0	0	0	0	0	2	1	0	0	0	0	11	3	0	0	1	0	0	0	0	0	0	0	0	1	0	0	0	0	4	3	0	0	0	5	0	0	0	0	0	0	0	0	0	0	0	0	1	0	0	6	0	0	2	0	2	0	0	1	0	0	0	0	2	0	0	0	1	0	3	0	0	0	0	0	0	0	0	0	0	0	0	0	0	0	0	0	0	0	0	0	1	2	0	1	0	0	0	0	0	1	0	0	0	0	0	2	0	0	0	0	0	0	0	0	2	1	0	0	0	0	0	0	0	0	0	0	0	0	0	0	3	0	0	0	0	0	0	0	5	0	0	0	1	0	0	0	0	0	0	0	0	0	0	0	0	0	0	0	0	0	1	0	0	0	0	0	0	0	0	0	0	0	0	1	0	0	0	0	0	0	0	0	3	6	0	0	0	0	0	0	0	0	0	2	0	0	0	0	3	0	0	0	0	0	0	0	15	0	0	2	0	0	1	0	0	0	0	0	0	0	0	3	0	0	0	0	0	0	0	0	0	0	0	1	0	0	0	8	0	14	0	0	0	0	0	1	0	1	0	0	0	0	0	0	0	0	7	2	0	0	0	0	0	0	0	0	0	4	0	0	0	0	0	0	0	0	0	0	0	0	0	2	1	14	3	0	0	0	0	0	0	0	0	0	0	0	0	0	0	0	0	2	1	0	2	0	0	0	0	0	0	0	1	0	0	0	2	0	2	5	0	0	0	0	2	0	0	0	0	1	0	0	0	0	0	0	0	1	0	0	0	2	0	6	0	0	2	0	0	7	0	0	0	0	2	0	0	0	0	0	0	0	0	0	0	0	0	0	0	0	2	0	1	0	0	0	17	3	0	0	0	0	0	0	0	1	0	0	1	0	0	3	0	0	0	0	0	0	0	0	0	0	0	0	0	0	1	3	13	0	0	0	1	0	0	0	0	1	2	0	0	0	8	0	0	0	0	0	0	2	0	0	0	0	0	12	0	0	0	0	0	0	1	13	3	0	0	0	2	0	0	0	0	0	0	0	0	0	0	0	0	0	0	0	0	0	0	0	0	3	0	0	0	0	0	0	0	0	0	0	0	0	17	0	0	4	0	8	0	1	0	0	0	0	0	0	0	0	0	0	0	0	0	0	0	0	0	0	7	0	7	2	1	0	0	0	2	0	0	0	0	0	0	0	0	0	0	0	0	0	0	2	0	0	0	0	0	0	0	0	0	0	0	0	0	0	0	0	0	0	0	0	1	2	0	0	0	0	0	1	0	3	3	0	0	0	0	0	0	0	0	0	0	0	0	1	0	0	0	0	0	0	2	0	0	0	2	0	0	2	0	0	0	2	0	0	0	0	0	0	0	0	0	2	0	0	0	0	0	0	0	0	0	0	0	0	0	0	0	0	0	0	9	0	0	0	0	0	0	0	0	5	0	0	0	0	0	0	0	2	0	21	11	0	0	0	0	0	0	1	0	0	0	0	0	1	0	0	0	2	0	5	1	0	0	0	0	0	0	0	0	0	0	1	0	1	0	0	0	0	0	0	0	0	5	0	0	0	0	0	0	0	0	0	0	0	0	0	0	1	10	0	6	0	0	0	0	0	0	1	0	0	0	0	0	0	0	0	0	0	0	0	2	0	0	0	0	0	0	0	0	0	0	0	2	0	0	0	0	0	0	0	0	0	0	0	0	22	2	2	0	0	0	3	0	3	0	0	0	0	0	0	0	0	0	0	0	3	0	0	0	0	2	0	0	0	0	0	0	0	0	0	0	2	0	0	0	0	0	0	0	3	0	0	5	0	0	1	0	0	0	0	0	0	0	0	0	0	0	0	0	0	0	3	2	0	0	0	0	0	0	0	0	0	0	0	0	3	1	3	0	0	0	0	0	0	0	0	0	0	0	0	0	0	1	0	0	0	0	1	0	0	0	0	0	0	0	0	0	0	0	0	0	0	0	0	1	0	0	0	0	0	0	0	0	0	0	0	0	6	0	13	0	0	0	0	0	2	0	1	0	0	0	0	0	0	2	0	0	0	0	0	0	7	0	0	7	0	0	0	0	0	0	0	6	0	0	0	0	0	0	0	0	3	0	0	0	0	0	0	0	0	0	0	0	0	0	0	0	1	0	0	0	0	0	0	0	0	0	0	0	6	0	0	0	1	0	0	0	0	1	0	0	0	0	0	0	0	0	0	0	0	0	0	0	0	0	1	0	0	0	2	0	0	0	0	0	0	0	2	0	0	0	0	0	1	2	0	0	9	0	0	0	0	0	0	0	9	0	0	0	1	0	0	0	0	0	0	0	0	0	0	0	0	0	3	0	0	0	0	0	9	0	0	0	0	0	0	0	0	2	0	0	0	0	0	1	0	0	0	0	0	0	0	14	0	0	0	0	0	0	0	0	0	0	0	0	0	0	0	0	0	0	0	0	0	0	0	0	5	1	0	0	0	0	0	0	0	0	0	0	0	3	0	0	0	0	0	0	0	0	0	0	0	0	2	0	0	0	0	0	0	0	0	0	0	0	0	4	0	0	0	0	0	0	0	0	0	0	0	0	0	0	0	0	1	0	0	0	0	0	0	0	0	0	0	0	0	0	0	0	0	0	0	0	3	0	0	0	0	0	0	0	0	0	0	0	1	0	0	4	0	0	0	0	0	0	3	0	0	0	0	0	0	0	1	1	0	0	2	0	0	0	1	0	0	0	0	0	0	2	0	0	0	0	1	1	0	0	0	0	0	7	0	0	0	0	0	0	0	0	0	0	0	0	1	0	0	0	0	0	0	0	0	0	0	0	0	0	0	0	0	0	2	0	0	0	0	0	0	0	0	0	0	0	0	0	0	0	2	0	0	2	0	0	0	0	0	3	0	0	0	1	0	0	0	0	0	0	0	0	0	0	0	0	8	0	1	0	0	0	0	0	0	20	0	0	2	0	0	0	0	0	0	0	0	0	0	0	1	0	1	2	0	0	0	0	0	6	0	0	0	0	0	0	0	0	0	0	10	0	0	0	0	0	0	0	0	0	0	0	0	0	4	0	0	3	0	3	0	0	0	0	0	0	0	0	0	1	0	0	0	0	1	0	0	1	0	0	0	0	3	0	2	1	0	0	0	0	0	3	0	0	0	0	0	3	0	0	3	2	0	1	9	0	0	0	0	0	0	0	0	1	0	0	0	0	0	0	0	0	0	0	9	0	0	0	0	0	0	0	0	0	0	1	0	0	0	0	1	0	2	0	0	0	0	0	0	3	2	0	0	0	0	0	0	0	0	0	0	0	0	0	0	0	0	0	0	0	0	0	0	0	0	0	0	0	0	0	0	1	0	0	7	0	0	0	0	0	0	0	0	0	0	2	0	3	0	0	0	0	0	0	0	2	1	0	1	0	0	4	0	3	0	0	0	0	1	0	0	0	0	0	0	0	0	0	0	0	4	0	4	0	0	0	0	0	0	0	2	0	0	0	0	0	0	3	0	0	0	0	0	0	0	0	1	2	0	0	0	0	0	0	0	0	0	2	0	0	3	0	0	0	0	0	0	0	2	3	0	1	1	3	0	0	0	0	0	0	0	0	0	0	0	0	0	0	0	0	2	0	0	0	0	0	0	0	0	0	0	1	1	0	3	2	0	0	0	0	0	0	0	0	0	0	0	2	0	0	0	0	0	0	0	0	0	0	0	0	0	0	0	0	0	0	0	0	0	0	0	0	0	0	1	0	0	0	0	0	0	0	0	0	0	5	0	1	0	0	0	0	0	0	2	0	0	0	0	0	0	0	0	0	0	0	1	1	0	0	0	0	6	0	0	0	0	0	0	0	0	1	0	0	0	0	0	1	0	0	0	0	1	0	1	0	0	0	0	0	0	2	0	0	0	0	0	3	0	1	0	0	0	0	0	0	0	2	0	0	0	0	0	0	0	0	0	3	0	0	0	0	0	0	0	2	0	0	0	0	0	0	0	0	0	0	0	0	0	0	0	0	0	6	0	0	0	0	3	0	0	0	0	0	0	0	0	0	0	1	0	0	0	0	0	0	0	0	0	0	6	0	6	0	3	0	0	2	0	0	0	0	0	0	0	0	0	2	0	0	0	0	6	0	0	0	0	0	0	6	2	0	0	0	0	0	0	2	0	1	0	0	0	0	0	0	0	0	1	1	0	0	1	0	0	0	0	0	0	0	0	0	0	0	0	0	0	0	0	7	0	0	0	0	1	0	3	0	0	0	0	0	0	2	0	0	0	0	0	0	0	0	0	0	0	0	0	0	0	0	0	0	0	0	0	0	0	0	0	0	0	0	0	0	0	0	0	0	0	0	0	0	1	0	0	0	0	0	0	0	0	0	0	0	0	3	0	0	0	0	3	0	0	3	0	0	0	0	1	0	1	0	0	0	0	0	0	0	0	1	0	0	0	0	0	0	0	0	0	0	0	2	0	0	0	0	0	0	0	0	0	0	1	0	0	0	0	0	0	0	0	0	0	0	0	0	0	0	0	0	0	0	0	0	0	0	0	0	0	0	0	0	0	0	0	0	0	0	1	0	0	0	0	1	0	0	3	0	0	0	0	5	0	1	0	0	0	0	0	0	0	0	0	0	0	0	0	0	0	0	0	0	0	0	0	0	0	0	0	0	0	1	0	0	0	0	0	2	0	0	0	0	0	5	0	0	1	0	0	0	0	0	0	0	0	0	0	0	0	0	0	7	0	0	2	17	0	0	0	2	0	0	0	0	0	0	0	0	0	0	0	0	0	0	0	0	0	0	0	0	0	0	0	0	0	0	0	0	2	0	0	0	0	0	0	0	0	0	0	0	0	2	0	0	0	0	0	0	0	1	0	0	0	0	0	0	0	0	0	0	0	0	0	0	0	0	0	0	0	0	0	3	0	0	0	0	0	0	0	0	0	0	0	0	0	0	0	0	1	1	0	0	1	0	0	1	0	0	0	0	0	0	0	0	0	0	0	0	0	0	0	0	0	0	0	0	0	0	0	0	0	4	0	0	0	0	2	0	0	0	4	0	0	0	0	0	0	0	0	0	0	0	0	0	0	0	0	0	0	0	1	0	0	0	0	0	0	0	7	0	0	0	0	0	0	1	0	0	0	1	0	0	0	1	0	0	0	0	0	0	0	0	0	0	0	0	15	0	0	0	0	0	0	2	0	0	0	0	0	4	0	0	0	0	0	0	0	0	0	0	0	0	0	0	0	0	0	0	0	0	0	2	0	0	1	0	0	0	0	0	0	0	0	0	0	0	0	0	0	0	0	0	0	0	0	0	0	0	0	0	0	0	0	0	0	0	0	0	0	0	0	0	0	0	1	0	0	0	2	0	0	0	0	0	0	0	0	3	0	0	0	0	0	0	0	0	0	0	0	2	10	0	0	2	0	0	3	0	0	0	0	0	0	2	0	0	0	0	1	2	6	0	0	0	0	0	2	4	0	0	0	0	0	0	0	0	0	1	0	0	0	0	0	0	0	0	0	0	0	0	0	3	0	0	0	0	0	0	0	0	0	0	0	0	1	2	0	0	0	0	0	0	0	0	0	5	0	0	0	0	0	0	0	0	0	0	0	0	0	0	0	0	0	0	0	0	0	0	0	0	0	3	0	0	0	0	0	0	0	0	0	0	0	0	0	0	0	0	0	0	0	0	0	0	0	1	0	0	0	0	0	0	0	0	0	0	0	0	0	0	0	0	0	0	0	0	0	1	0	0	0	0	0	0	0	0	2	0	0	0	0	0	0	0	0	0	0	2	0	0	0	0	0	0	0	0	0	0	0	0	0	0	0	0	0	0	0	0	0	2	0	0	0	0	0	0	0	0	0	0	0	0	0	0	0	0	0	0	0	0	0	0	0	0	0	0	0	0	0	0	0	0	1	0	0	9	0	0	0	0	0	0	0	0	0	0	0	0	0	0	0	0	0	0	2	0	0	0	2	0	1	0	4	0	5	0	0	0	0	0	0	0	7	0	0	0	0	0	0	0	0	7	0	0	0	0	0	0	0	0	0	0	0	0	0	12	0	0	0	0	0	0	3	0	0	0	0	1	0	2	0	0	4	0	0	0	0	0	0	0	0	0	0	0	1	0	0	0	2	0	0	0	0	0	0	14	0	0	0	0	0	0	0	0	0	0	0	0	0	0	0	0	0	0	0	0	0	0	0	0	0	3	0	0	2	1	0	0	3	0	0	0	0	0	0	0	0	1	0	0	0	0	0	0	0	2	0	0	0	0	0	0	0	0	0	0	0	0	0	0	0	0	0	0	0	0	0	0	0	0	0	6	0	0	0	0	0	0	0	2	0	0	0	0	3	2	0	0	0	0	0	0	1	0	0	3	0	0	0	1	0	0	0	0	0	0	0	0	0	6	0	0	1	0	0	0	0	0	2	0	0	0	0	0	0	0	0	4	0	0	0	0	0	0	0	0	0	0	0	0	0	0	0	0	0	0	0	0	0	0	2	0	0	0	0	6	0	0	0	1	0	0	0	0	0	0	0	0	3	0	0	0	0	0	0	0	0	0	0	0	0	0	0	0	0	0	0	0	0	1	0	0	0	0	0	0	0	0	0	0	0	0	0	1	0	0	0	0	0	0	0	0	0	1	0	1	0	0	0	0	0	6	0	0	0	0	0	0	0	0	0	7	0	0	0	0	0	0	0	0	0	0	0	0	0	0	0	0	0	0	0	0	0	0	0	0	0	0	0	0	0	0	0	0	0	0	0	0	2	0	0	0	1	0	0	0	0	0	0	0	0	0	0	0	0	0	5	1	0	0	0	0	0	0	5	0	0	0	0	0	0	0	2	0	0	0	0	0	0	5	0	0	0	0	0	0	0	3	0	1	3	1	0	3	0	0	0	0	0	0	0	6	0	0	0	0	0	1	0	0	0	0	0	0	0	0	0	0	0	1	0	0	0	0	0	0	0	4	0	0	0	0	0	0	0	4	0	0	0	1	0	0	0	0	0	0	0	0	0	3	0	0	0	0	0	0	0	0	0	0	0	0	0	0	0	1	0	0	0	0	0	0	0	0	0	0	0	0	0	0	0	0	0	0	0	0	0	3	0	0	0	0	0	0	0	0	0	0	0	0	0	0	0	0	0	0	0	0	0	0	0	0	0	0	0	0	0	0	0	0	0	0	0	0	0	0	0	0	0	1	5	0	0	0	0	0	0	0	0	0	0	0	0	0	0	0	0	1	0	0	0	0	0	0	2	0	2	0	0	0	0	0	0	0	0	0	0	0	0	0	4	0	0	1	0	0	0	0	0	0	0	0	0	0	0	0	0	0	0	0	0	0	0	0	0	0	0	0	0	0	0	0	0	0	0	0	1	0	0	0	0	0	0	0	0	0	0	0	0	0	0	0	0	2	0	0	0	0	0	0	2	0	0	0	0	0	0	0	0	0	0	0	0	0	0	0	3	0	0	0	0	0	0	0	0	0	0	0	4	0	3	1	0	0	0	0	0	0	0	0	0	0	0	1	0	1	0	0	0	0	0	0	0	0	0	1	0	0	0	0	0	0	0	0	0	0	2	0	0	0	4	0	0	0	0	0	0	0	0	0	0	0	0	1	0	0	0	0	0	0	0	0	0	0	0	0	0	0	0	0	0	0	0	2	0	2	0	0	0	0	0	0	0	0	0	0	0	0	3	0	0	0	0	0	0	0	0	0	0	0	0	0	0	0	0	0	0	0	4	0	3	3	0	0	0	0	1	0	0	4	0	0	3	0	4	0	0	2	0	0	0	0	0	0	0	0	0	0	0	0	4	0	0	0	0	0	0	0	0	2	0	0	0	0	0	0	0	0	0	0	0	0	0	0	0	0	0	0	0	0	0	0	0	0	0	0	0	0	0	0	0	0	0	0	0	1	0	0	0	0	0	0	0	0	0	0	0	0	0	0	0	0	0	0	0	0	0	0	0	0	0	0	0	0	0	0	0	0	0	0	0	0	0	0	0	0	0	0	0	0	9	0	1	0	0	0	12	0	0	0	0	0	0	0	0	0	0	0	0	0	0	1	1	0	0	0	0	0	0	0	0	0	0	0	0	0	0	0	0	0	0	1	0	0	0	0	0	0	0	0	0	0	0	0	0	0	0	0	0	0	0	0	0	0	1	0	0	5	0	0	0	0	6	0	0	3	12	0	0	0	0	0	0	0	0	0	0	0	0	0	0	0	0	0	0	0	0	0	0	0	0	3	6	0	5	0	0	2	0	0	0	0	0	0	0	0	0	2	0	0	0	0	2	0	1	0	0	0	0	0	0	0	0	0	0	0	0	4	0	3	0	0	0	0	0	0	0	0	0	0	0	0	0	0	0	0	0	0	0	0	1	0	0	0	0	0	0	0	0	0	7	0	0	0	0	0	0	0	0	0	0	0	0	0	0	0	0	0	0	0	0	0	0	0	0	0	0	0	0	2	0	0	0	7	0	0	0	0	0	0	0	0	0	0	1	0	0	1	0	0	0	0	0	0	0	0	0	0	0	0	0	4	0	0	0	0	0	0	0	0	0	0	0	0	0	0	2	0	0	0	0	0	0	5	0	0	0	0	1	0	1	0	0	0	0	0	3	0	0	1	0	0	0	0	4	0	0	0	0	0	0	0	0	0	0	0	0	0	0	0	0	6	0	0	0	0	0	0	3	8	3	0	0	1	0	0	0	0	0	2	0	1	0	0	0	0	0	0	0	6	0	0	0	0	0	0	0	0	0	0	0	0	0	0	0	0	0	0	0	0	0	8	0	0	0	1	0	0	0	2	0	0	0	0	0	0	0	0	0	0	0	0	0	0	0	0	0	0	0	0	0	0	3	0	0	0	0	0	0	0	0	0	0	0	0	0	2	0	0	0	0	0	0	0	0	0	0	0	0	0	0	0	0	2	0	0	1	0	0	0	0	1	0	1	0	0	0	0	0	0	2	0	0	0	0	0	0	0	0	0	0	1	2	0	0	0	0	0	0	0	0	0	0	0	0	4	0	0	9	0	0	0	0	0	0	0	0	0	0	0	0	0	0	0	0	1	0	0	0	0	0	0	0	0	11	0	0	0	0	0	0	0	0	4	0	4	0	0	0	0	0	0	0	0	0	3	0	0	0	0	3	3	0	0	0	0	0	5	0	0	0	1	0	0	0	0	0	0	0	0	0	0	0	0	0	0	0	0	0	0	0	0	0	0	0	0	0	0	0	0	0	0	0	1	0	0	0	0	0	0	0	0	0	0	0	0	0	0	1	0	0	0	0	0	0	0	0	0	1	0	0	0	3	0	0	0	2	0	0	0	0	0	0	0	0	0	0	0	0	0	0	0	0	0	0	0	0	0	0	0	0	3	0	0	0	2	0	0	10	0	0	0	0	0	0	0	1	0	0	0	0	0	0	0	0	0	0	0	0	0	0	0	0	0	0	0	0	5	0	0	0	1	0	0	0	0	0	0	0	0	0	0	0	1	3	0	0	3	0	1	1	0	0	3	0	0	0	5	0	0	0	0	0	0	0	0	0	0	0	0	0	0	0	0	0	0	0	0	0	0	0	0	0	0	0	0	0	0	0	0	0	0	0	0	2	1	0	0	0	0	0	0	0	0	0	0	0	0	0	0	0	0	0	0	0	0	0	0	0	7	0	0	0	1	0	0	0	0	0	0	0	8	0	0	1	0	0	0	0	0	0	0	0	0	0	0	0	0	4	0	0	0	0	0	1	0	0	0	0	0	2	0	3	0	0	0	0	0	0	0	0	0	0	0	0	0	0	0	0	1	0	0	0	0	0	0	0	0	0	0	0	0	0	3	0	0	0	0	0	0	0	0	0	0	0	0	0	0	0	0	0	0	0	0	0	0	0	0	0	0	0	0	0	2	2	1	0	0	0	0	0	0	0	4	0	0	0	0	0	0	0	0	3	0	0	0	0	0	0	0	0	0	0	2	0	6	0	0	0	0	0	0	0	0	2	0	0	0	2	0	0	0	0	7	0	0	0	0	0	0	0	0	0	0	0	0	0	0	0	0	0	0	0	0	0	0	0	0	1	0	0	0	0	0	0	0	0	0	0	0	0	0	0	0	7	0	0	0	0	0	0	0	0	0	0	0	0	0	0	0	0	1	0	0	0	0	0	0	0	0	0	0	0	2	0	0	0	0	0	0	0	2	0	0	0	0	0	1	0	0	0	0	0	0	0	0	0	0	0	1	0	0	0	0	0	0	1	0	0	0	0	0	0	0	0	5	0	0	0	0	2	0	0	0	0	0	0	1	0	0	0	0	0	0	0	0	0	0	0	0	0	0	0	0	0	0	0	10	0	7	0	10	0	0	0	0	0	3	1	0	0	0	0	0	2	1	0	0	0	0	0	0	0	0	0	0	1	0	0	0	0	0	0	0	0	0	0	0	0	0	0	0	0	0	0	0	0	0	0	0	0	2	0	0	0	0	0	1	0	0	0	0	1	0	0	0	0	0	0	0	0	0	0	0	1	0	0	0	2	0	0	0	0	0	0	0	0	0	0	0	0	0	0	0	0	0	0	0	0	0	0	0	0	0	0	0	0	0	0	0	0	0	0	0	0	0	0	0	0	0	0	0	0	0	0	0	0	0	0	0	0	0	0	0	2	0	0	0	1	0	0	3	0	0	0	0	0	0	0	0	0	0	0	0	0	0	0	0	0	0	0	0	0	0	0	0	0	0	0	0	0	0	0	0	0	0	0	0	0	0	0	0	2	0	0	0	0	0	0	1	0	0	0	0	0	0	0	0	0	0	1	0	0	0	0	0	0	0	4	0	0	3	0	0	0	0	0	0	0	0	0	0	0	0	0	0	0	0	0	0	0	0	2	0	0	0	0	0	0	0	5	0	0	0	0	0	0	0	0	1	0	0	0	0	0	0	0	0	2	3	0	0	0	0	0	0	0	0	1	3	0	0	0	2	0	0	0	0	0	0	1	0	0	0	0	2	0	4	0	0	0	0	0	0	0	0	0	0	0	0	0	3	0	0	0	0	0	0	0	3	1	0	6	0	0	0	0	0	0	3	0	0	3	1	0	0	0	0	0	0	0	0	0	0	0	0	0	0	0	0	0	0	0	0	0	9	0	0	0	0	0	0	0	0	0	0	0	0	0	0	0	0	0	0	0	0	0	0	0	0	0	0	0	0	0	0	0	0	0	0	0	0	0	0	0	0	0	0	0	0	0	0	1	0	0	0	0	1	0	0	0	0	0	0	0	2	0	0	0	0	0	0	0	0	0	0	0	0	0	0	0	0	0	0	0	0	0	0	0	0	0	0	1	1	0	0	0	0	0	0	0	0	0	0	0	0	0	0	0	0	0	0	0	0	0	0	0	2	0	0	0	0	0	0	0	0	0	0	0	0	0	2	0	1	0	0	5	0	0	0	0	0	0	0	0	0	0	0	0	1	0	0	0	0	0	0	3	0	0	0	0	0	0	0	0	0	0	0	0	0	0	0	0	0	0	0	2	0	0	0	0	0	0	0	0	0	0	0	0	0	0	0	0	0	0	0	0	0	0	0	0	0	0	0	0	0	0	0	0	0	0	0	0	0	0	0	0	3	0	0	0	0	0	0	0	0	0	3	0	0	0	0	0	0	0	0	0	0	0	0	0	6	0	0	0	0	0	3	0	0	0	0	2	0	0	0	0	0	0	0	0	0	0	0	0	0	0	0	0	0	0	0	2	0	2	0	0	0	0	0	0	2	0	0	9	0	0	0	0	0	0	0	0	0	0	0	1	0	0	0	1	0	0	0	0	0	0	0	0	0	0	2	0	2	0	4	0	0	0	0	0	0	0	0	0	0	0	0	0	0	0	2	0	0	0	0	0	0	0	0	0	0	0	0	0	0	0	0	0	2	0	0	0	0	0	0	0	0	0	0	0	0	1	1	0	0	0	0	0	2	0	0	0	2	0	0	0	0	0	0	0	0	0	0	0	0	0	0	0	0	0	0	0	0	0	0	1	0	0	0	0	0	0	0	0	0	0	0	0	0	0	0	0	0	0	0	0	1	0	0	0	0	4	0	0	0	0	0	0	0	0	0	0	2	0	0	0	0	0	0	0	0	0	0	0	1	0	0	0	0	8	1	0	0	0	0	0	0	0	0	0	0	0	0	0	0	0	0	0	0	1	0	0	0	0	1	0	0	0	0	0	0	0	0	0	0	0	0	0	0	0	0	0	2	0	0	9	0	0	0	2	0	0	0	0	0	0	0	0	0	0	0	0	0	0	0	0	0	0	0	0	0	0	0	0	0	0	0	0	0	0	0	0	0	1	1	0	0	0	3	0	0	0	0	1	0	0	0	0	0	0	0	0	0	0	0	0	0	0	0	0	0	0	0	0	0	1	0	0	0	0	0	0	0	0	0	0	0	0	0	0	0	0	0	0	0	0	0	0	0	0	0	0	0	0	0	0	0	0	0	0	0	0	0	0	3	0	0	0	0	0	0	0	0	0	3	0	0	0	0	0	0	0	0	0	0	0	0	0	0	0	0	2	0	0	0	0	0	0	0	0	0	0	0	0	0	0	0	0	0	0	0	0	0	1	0	0	0	0	0	0	0	0	0	0	0	0	0	0	0	0	0	0	0	0	0	0	0	0	0	0	0	1	0	2	0	0	0	0	0	0	0	0	0	0	0	0	0	0	0	3	0	0	0	0	0	0	0	0	0	0	0	0	0	0	0	0	0	1	0	0	0	0	0	0	2	0	0	0	0	0	0	0	0	0	0	0	0	0	0	0	0	0	0	0	3	0	0	0	0	0	0	2	0	0	0	0	0	0	0	0	0	0	0	0	0	0	0	0	0	0	0	0	0	1	0	0	2	0	0	0	1	0	0	2	8	0	0	0	1	0	0	0	0	0	0	0	0	0	4	0	0	0	0	0	0	0	0	0	0	0	0	0	0	0	1	0	0	0	1	0	0	0	0	0	0	0	0	0	0	0	0	2	0	0	0	0	3	4	0	0	0	0	0	0	0	0	0	0	0	0	0	0	0	0	0	0	0	0	0	0	0	0	0	0	0	0	0	0	1	0	0	0	0	0	0	0	0	0	0	0	0	0	5	0	0	0	0	0	0	0	0	0	0	0	0	0	0	3	0	0	0	0	0	0	0	0	0	0	0	1	0	0	0	4	0	0	0	0	0	0	0	0	0	0	0	0	0	0	0	0	0	0	0	0	0	0	1	0	0	0	0	0	0	0	0	3	0	0	0	0	0	0	0	3	0	0	0	0	0	0	0	0	0	0	0	0	0	0	0	0	0	0	0	0	0	0	0	0	0	0	0	0	0	0	0	0	0	0	4	0	3	0	0	4	0	0	0	0	0	0	0	0	0	3	0	0	0	0	0	0	0	0	0	0	0	0	0	0	0	0	0	0	0	0	0	0	0	0	5	0	0	0	0	1	0	0	3	1	0	0	0	0	0	0	0	0	0	2	0	0	0	0	0	0	0	0	0	6	0	0	0	0	0	0	0	0	0	0	0	0	0	0	0	0	6	0	0	0	0	0	0	0	0	0	0	0	0	0	7	0	0	0	0	0	0	0	0	0	0	0	0	0	0	0	0	0	0	0	0	0	0	0	0	0	0	0	0	0	0	0	0	0	0	0	0	0	0	0	0	0	0	0	0	0	0	0	0	0	0	0	0	0	0	0	0	0	0	0	0	0	0	0	0	0	0	0	0	0	0	0	0	0	0	0	0	0	0	0	0	0	0	0	0	0	0	0	0	0	0	0	0	0	1	0	0	0	0	0	0	0	2	0	0	0	0	8	1	0	0	0	0	5	0	2	0	1	0	0	0	0	0	0	0	0	0	8	0	0	1	0	0	0	0	0	0	0	0	0	0	0	0	0	0	0	0	0	0	0	0	0	0	0	0	2	0	0	1	0	0	5	2	0	0	0	0	0	0	0	0	0	1	0	0	0	0	0	0	0	0	0	0	0	0	0	0	0	0	0	0	1	0	0	2	0	0	0	0	0	0	0	0	0	8	2	0	0	0	0	0	0	0	1	0	0	0	0	0	0	0	0	0	0	0	3	0	1	0	0	2	0	0	0	0	0	0	0	0	5	0	0	0	0	0	0	0	0	0	0	1	0	0	0	0	0	0	2	0	0	0	0	0	0	0	0	0	0	0	0	0	0	7	0	0	0	0	3	0	0	0	2	0	0	0	0	0	0	0	0	2	0	0	0	0	0	0	0	3	0	0	0	0	0	0	0	0	0	0	0	0	0	0	0	0	0	0	0	2	0	0	0	0	0	0	0	0	0	0	0	3	0	0	0	0	0	1	0	0	0	0	0	0	0	0	0	0	0	0	0	0	0	0	0	0	0	0	0	0	0	2	1	0	0	0	0	0	0	1	0	2	0	2	0	0	0	0	0	0	0	0	0	0	2	0	0	0	0	0	0	0	0	0	0	1	0	0	0	0	0	0	0	4	0	0	0	0	1	0	0	0	0	0	0	0	0	0	0	0	0	0	0	2	0	0	1	0	1	2	0	0	0	0	0	1	0	0	0	0	0	0	0	0	1	0	0	2	3	0	0	0	0	0	0	0	0	0	0	0	0	0	0	0	0	0	0	0	0	0	0	0	0	0	0	0	2	2	0	0	0	0	4	0	0	0	0	0	0	0	0	0	0	0	0	0	0	0	0	0	0	0	0	0	0	0	0	0	0	0	0	0	0	2	0	0	0	0	0	0	0	0	0	0	0	0	0	1	0	0	0	0	0	0	3	0	0	0	0	0	0	0	0	0	0	0	0	0	0	0	0	0	0	0	0	0	0	0	0	0	0	0	0	0	0	0	0	0	0	0	0	0	0	0	0	0	0	0	0	0	0	0	0	0	0	0	0	0	0	2	0	4	0	0	0	0	1	0	0	0	0	0	0	0	0	0	0	0	7	0	0	0	0	0	0	0	0	0	0	0	0	0	0	0	0	0	0	0	0	0	0	0	0	0	0	0	0	0	0	0	0	0	1	0	3	7	0	0	0	0	0	0	0	0	0	0	0	0	0	0	0	0	0	0	0	0	0	0	0	3	4	0	2	0	0	0	0	0	1	0	0	0	0	0	0	2	0	0	0	0	0	0	0	0	0	0	0	0	0	0	0	0	0	0	0	0	0	2	0	0	0	0	0	0	0	0	0	0	0	0	0	0	0	0	0	0	0	0	0	2	0	0	0	0	0	0	0	0	0	0	0	0	0	0	0	0	0	0	0	0	0	1	0	0	1	0	0	0	0	0	0	0	0	0	0	0	0	0	0	0	0	0	0	0	0	0	0	0	0	0	0	0	0	0	0	0	0	0	0	0	0	0	0	0	0	0	0	0	0	0	0	0	0	0	0	0	0	0	2	0	0	0	0	0	0	0	0	0	0	0	1	0	0	0	0	0	0	0	0	0	2	0	0	0	0	0	0	0	0	0	0	1	0	0	0	0	0	0	0	0	0	0	0	0	0	0	0	0	0	0	0	0	0	0	0	0	0	0	0	0	0	0	0	0	0	5	2	0	0	0	0	0	0	0	0	0	0	0	0	0	0	0	0	0	0	0	0	0	0	0	0	0	0	0	0	0	0	0	0	0	0	0	4	0	0	0	0	0	0	0	0	0	2	0	0	2	1	0	0	0	0	0	0	0	0	0	0	0	0	0	0	0	0	0	0	0	0	0	0	0	0	0	0	0	0	2	0	0	0	0	0	0	0	0	0	0	0	0	0	0	0	0	0	4	0	0	0	0	0	0	0	0	0	0	0	0	0	0	0	0	0	0	0	0	0	0	0	0	0	0	0	0	0	0	0	2	0	0	0	0	0	0	0	0	1	0	0	0	0	0	0	0	0	2	1	0	0	1	0	0	0	0	0	5	0	0	1	4	0	3	0	0	2	0	0	0	0	0	0	0	0	0	0	0	0	0	0	0	0	3	0	0	0	0	0	0	0	0	0	0	0	0	0	0	0	0	0	0	0	0	2	0	3	3	2	0	0	0	0	0	0	0	0	0	0	0	0	0	0	0	0	0	0	2	0	3	0	0	0	0	0	0	0	0	0	0	0	0	0	0	0	0	0	0	1	0	0	0	0	0	0	0	0	0	0	0	0	0	0	0	0	0	0	0	0	0	0	0	0	0	0	0	0	0	0	0	0	0	0	0	4	0	0	0	0	0	0	0	0	0	0	0	0	0	0	0	0	0	5	0	0	0	0	0	0	0	0	0	0	0	0	0	0	0	0	0	0	0	0	0	0	0	0	0	0	0	2	0	0	0	0	0	0	0	0	0	0	0	0	0	0	0	0	0	0	0	0	0	0	0	0	0	0	0	0	0	0	0	0	0	0	0	0	0	0	3	0	0	0	0	0	0	0	0	0	0	0	0	0	0	0	0	0	0	0	0	0	0	0	0	0	0	0	0	0	0	0	0	0	0	0	0	0	0	0	2	2	0	0	0	0	0	0	0	0	0	0	0	0	0	0	0	0	0	3	0	0	0	0	0	0	0	0	0	0	0	0	0	0	0	0	0	0	0	0	0	0	0	0	0	0	0	0	0	0	0	0	0	0	3	1	0	0	0	0	0	0	0	0	0	0	0	0	0	0	0	0	0	0	0	0	0	0	0	0	0	0	0	0	0	0	2	0	0	0	0	0	0	0	0	0	0	0	0	0	0	0	0	0	0	0	0	0	0	0	0	0	0	0	0	0	3	0	0	0	0	0	6	0	1	4	0	0	0	0	0	1	0	0	0	0	0	0	0	0	0	0	0	0	0	0	0	0	0	0	0	0	0	0	0	0	0	5	0	0	0	0	0	0	0	0	2	0	0	0	0	0	0	0	0	0	0	0	0	0	0	0	0	0	0	0	0	0	0	0	0	0	0	0	0	0	0	0	0	0	0	0	0	4	0	1	0	2	0	0	0	2	0	0	0	0	0	0	0	0	0	0	0	0	0	0	0	0	0	2	0	0	0	0	0	0	1	0	0	0	0	0	0	0	0	0	0	0	0	0	0	0	0	0	0	0	1	0	0	0	0	0	0	0	0	0	3	0	0	0	0	0	0	0	0	0	0	0	0	0	0	0	0	0	0	0	0	0	0	0	0	0	0	0	0	0	0	0	0	0	0	0	0	0	0	0	0	0	0	0	0	0	0	0	0	5	0	0	0	0	0	3	0	0	0	0	6	0	0	0	0	0	0	0	0	0	0	0	0	0	0	1	0	0	1	0	0	0	0	0	0	0	0	0	0	0	0	0	0	0	0	0	0	0	0	0	0	0	0	0	0	0	0	0	1	0	0	0	0	0	0	0	0	0	0	0	0	0	0	0	0	0	0	0	0	0	0	2	0	0	0	0	0	0	0	0	0	0	0	0	0	0	0	0	0	0	0	0	0	0	0	0	0	0	0	0	1	0	1	0	0	2	0	1	0	4	0	0	0	0	1	0	0	0	0	0	0	0	0	0	0	0	0	0	0	0	0	0	0	0	0	0	0	0	0	0	0	0	0	0	0	0	0	0	0	0	0	1	0	0	0	0	0	0	0	0	0	0	0	0	0	0	0	0	0	0	0	0	0	0	0	0	0	0	0	0	0	0	0	0	0	0	0	0	0	0	0	0	0	0	0	0	0	0	0	0	0	0	0	0	0	0	0	0	0	0	0	0	0	0	0	0	0	0	0	0	0	0	0	0	0	2	0	0	0	0	0	0	0	2	0	0	0	0	0	0	0	0	0	0	0	0	0	0	0	0	0	0	0	0	0	0	0	0	1	0	0	1	0	0	0	0	0	0	0	0	3	0	0	0	2	0	0	0	0	0	0	2	3	0	0	0	0	0	0	0	0	0	0	0	0	0	1	0	0	0	0	2	0	0	0	0	0	0	4	0	0	0	0	0	0	0	0	0	0	0	0	0	0	0	0	0	0	0	0	0	0	0	0	0	0	0	2	0	0	0	0	0	0	0	1	0	1	0	0	0	0	0	2	0	0	0	0	0	0	0	0	0	0	0	0	0	6	0	0	0	0	3	0	0	0	0	0	0	0	0	0	0	0	0	0	0	0	0	0	0	0	0	0	2	0	0	0	0	0	0	0	0	0	0	0	0	0	0	0	0	2	0	0	0	0	0	1	0	0	0	0	0	0	0	0	0	0	0	3	0	0	0	0	0	0	2	1	0	0	0	0	0	0	0	0	0	0	3	0	0	4	0	0	0	0	0	0	0	0	0	4	0	0	0	0	0	0	0	0	0	0	0	0	0	0	0	0	0	0	0	0	0	0	0	0	0	0	0	0	0	0	0	0	0	0	4	0	0	0	0	0	0	0	0	0	0	0	0	0	0	0	2	0	6	0	2	0	0	0	0	3	0	0	0	0	0	0	0	0	0	1	0	0	0	0	0	0	0	0	0	0	0	0	0	0	0	0	0	0	0	0	0	0	0	0	0	0	0	0	0	0	0	0	0	0	0	0	0	0	0	0	0	0	0	0	1	1	0	0	0	0	0	0	0	0	0	1	0	0	0	0	0	0	0	0	0	0	0	0	0	0	1	0	0	0	0	0	0	0	0	1	0	0	0	0	0	0	2	3	0	0	0	0	0	0	0	0	0	0	0	0	0	3	0	0	0	0	5	0	1	0	0	0	0	0	0	0	0	0	0	0	0	0	0	0	0	0	0	0	0	0	0	0	1	5	0	0	0	0	0	0	0	2	5	0	0	0	0	0	0	0	0	0	0	0	0	1	0	2	0	0	0	0	0	0	0	0	0	0	0	0	0	0	0	0	0	1	0	0	1	0	0	0	1	0	0	0	0	0	0	0	0	0	0	0	0	0	0	0	0	0	0	0	0	0	0	0	0	0	0	0	0	0	0	0	0	0	0	0	0	0	0	0	0	0	0	0	0	1	0	0	1	0	0	0	0	0	0	0	0	0	0	0	0	0	0	0	0	0	0	0	0	0	0	0	0	0	0	0	0	0	0	0	0	0	0	0	0	1	0	0	0	0	1	0	0	0	0	0	0	0	0	0	0	0	0	0	0	0	0	0	0	0	0	0	0	0	0	0	0	0	0	0	0	0	0	0	0	0	0	0	0	0	0	0	0	0	0	0	0	0	0	0	0	0	0	0	0	0	0	0	0	0	0	0	0	0	0	0	0	0	0	0	0	1	0	0	0	0	0	0	0	0	0	2	0	0	0	0	0	0	0	0	0	1	0	0	0	0	0	0	0	0	0	0	0	0	0	0	0	0	0	0	1	0	0	0	0	0	0	0	0	0	0	0	2	0	0	0	0	0	0	0	0	0	0	0	0	0	0	0	0	0	0	0	0	0	0	0	0	0	0	0	0	0	0	0	0	0	0	0	0	0	0	0	0	0	0	0	2	0	0	0	0	0	0	0	0	0	0	0	0	0	0	0	0	0	0	0	0	0	0	0	0	0	0	0	0	0	0	0	0	0	0	0	0	0	0	0	0	0	0	0	0	0	0	0	0	0	0	0	0	0	0	0	0	0	0	0	0	0	0	0	0	0	0	0	0	0	0	0	0	0	0	0	0	0	0	3	0	0	0	0	0	0	0	0	0	0	0	0	0	0	1	0	0	0	2	0	0	0	0	0	0	0	0	0	0	0	0	0	0	0	0	0	0	0	0	0	0	0	0	0	0	0	0	0	0	0	0	0	0	0	0	0	0	0	0	0	0	0	0	2	0	0	0	0	0	0	0	0	0	0	0	0	0	0	1	0	0	0	0	0	0	0	3	0	0	0	0	0	0	0	0	0	0	0	0	0	0	0	0	0	0	0	0	0	0	0	0	0	1	0	0	0	0	0	0	0	0	0	2	0	0	0	2	3	0	2	2	0	0	2	0	0	0	0	2	0	0	0	0	0	0	0	0	0	0	0	0	0	0	0	0	0	0	0	0	0	0	0	0	0	0	0	0	0	0	0	0	0	1	0	0	0	0	0	0	0	0	0	0	0	1	0	0	2	1	0	0	0	2	0	4	0	0	0	0	0	0	0	0	0	0	0	0	0	0	0	0	0	0	0	0	0	0	3	0	1	5	0	0	0	0	0	3	0	0	0	0	0	0	0	0	0	0	0	0	0	0	0	0	0	0	0	0	0	0	0	0	0	0	0	0	0	0	0	0	0	0	0	0	0	0	0	0	0	0	3	0	0	0	0	0	0	0	0	0	0	0	0	0	0	0	0	0	0	0	0	0	0	0	0	0	0	0	0	0	0	0	0	0	0	0	0	0	0	0	0	0	0	0	0	0	0	0	0	0	0	0	0	0	0	0	0	0	0	0	0	5	0	0	0	0	0	0	0	0	0	0	0	0	0	0	0	0	0	0	0	0	0	0	0	0	0	0	0	0	0	0	1	0	0	0	0	0	0	0	0	0	2	1	0	1	0	0	0	0	0	0	0	0	0	0	0	0	0	0	0	0	0	0	0	0	0	0	0	0	0	0	0	0	0	0	0	0	0	0	0	0	0	0	0	0	0	0	0	0	0	0	0	0	0	0	0	0	0	0	0	0	0	0	0	0	0	0	0	0	0	0	0	0	2	1	0	0	0	0	0	0	0	0	0	0	1	0	0	0	1	0	0	0	0	0	0	0	0	0	0	0	0	0	0	0	0	0	0	0	0	0	0	0	0	0	0	0	0	0	0	0	0	0	0	0	0	0	0	0	0	0	0	0	0	0	0	0	0	0	0	0	0	0	0	0	0	0	0	0	0	0	0	0	0	0	0	0	0	0	0	0	0	0	0	0	5	0	0	0	0	0	0	0	0	0	0	0	1	0	0	0	0	0	0	0	0	0	0	0	2	0	2	0	0	0	0	0	0	0	0	0	0	0	0	0	0	0	0	0	0	0	0	0	0	2	0	0	0	0	0	0	0	0	0	5	4	2	0	0	0	0	0	0	0	0	0	0	0	0	0	0	0	0	0	0	0	0	0	0	0	0	0	0	4	0	0	0	0	0	0	1	0	0	0	0	0	0	0	0	0	0	0	0	0	0	0	0	0	0	0	0	0	0	0	0	0	0	2	0	0	0	0	0	0	0	0	0	0	0	0	0	0	0	0	0	0	0	5	1	0	0	0	0	0	0	0	0	0	0	0	0	0	0	0	0	0	0	0	0	0	0	0	0	0	0	0	0	0	0	0	0	0	0	0	0	0	0	0	0	0	0	0	0	0	0	0	0	0	0	0	0	0	0	0	0	0	0	0	0	0	0	0	0	0	0	0	0	0	0	0	0	0	0	0	0	0	0	0	0	0	0	0	0	0	2	0	1	0	0	0	0	0	0	0	0	0	0	0	0	0	1	0	0	0	0	0	0	0	0	0	0	0	0	0	0	0	0	0	0	0	0	0	0	0	0	0	0	0	0	0	0	0	0	0	0	0	0	0	0	0	0	0	0	0	0	0	0	0	0	0	0	0	0	0	0	0	0	0	0	0	1	0	0	0	0	0	0	0	0	0	0	0	0	0	1	0	0	0	0	1	0	0	0	0	0	0	0	0	0	1	0	0	0	0	0	0	0	0	0	0	0	0	0	0	0	0	0	0	0	0	0	0	0	0	0	0	0	0	0	0	0	0	0	0	0	0	0	0	0	0	0	0	0	0	0	0	0	0	0	2	0	0	0	0	0	0	0	0	1	0	0	0	0	0	0	0	0	4	0	0	0	1	0	0	0	0	0	0	0	0	0	0	0	0	0	0	1	0	0	0	0	0	0	0	0	0	0	0	0	0	0	0	0	0	0	0	0	0	0	0	0	0	0	0	0	0	0	0	0	0	0	1	0	0	0	0	0	0	0	0	0	0	0	0	0	0	0	0	0	0	0	0	0	0	0	0	4	0	0	0	0	0	0	0	0	0	0	0	0	0	0	0	0	0	0	0	0	0	0	0	0	0	0	0	0	0	0	0	0	0	0	0	0	0	0	0	0	0	0	0	0	0	0	0	0	1	0	0	0	0	0	0	0	0	0	0	0	0	0	0	0	0	0	0	0	0	0	0	0	0	0	0	0	0	0	0	1	0	0	0	0	0	0	0	0	0	0	0	0	0	0	0	0	0	0	0	0	0	0	0	0	0	0	0	0	0	0	0	0	0	0	0	0	0	0	0	0	0	0	0	0	0	0	0	3	0	0	0	0	0	0	0	0	0	0	0	0	0	0	0	0	0	0	0	0	0	2	0	0	0	0	0	0	0	0	0	0	0	3	0	0	0	0	0	0	0	0	0	0	0	0	0	0	0	0	0	0	0	0	0	0	0	0	0	0	0	0	0	0	0	0	0	2	0	0	0	0	0	0	0	0	0	0	0	0	0	0	0	0	0	0	0	0	0	0	0	0	0	0	0	0	0	0	0	0	0	0	0	0	0	0	0	0	0	0	0	0	0	0	0	0	0	0	0	0	0	0	0	0	0	0	0	0	0	0	0	0	0	0	0	0	0	0	0	0	0	0	0	0	0	0	0	0	0	0	0	0	1	0	0	2	0	0	0	0	0	0	0	0	0	0	0	0	0	0	3	0	0	0	0	0	0	0	0	0	0	0	0	0	0	0	0	0	0	0	0	2	0	0	0	0	0	0	0	0	0	0	0	0	0	0	0	0	0	0	0	0	0	0	0	1	0	0	0	0	0	0	0	0	0	0	0	0	0	0	0	0	0	0	4	0	0	0	0	0	4	0	0	0	0	0	0	0	0	0	0	0	0	0	0	0	0	0	0	0	0	0	3	0	1	0	0	0	0	0	0	0	0	0	0	0	0	0	0	0	0	0	0	0	0	0	0	0	0	0	0	0	0	0	0	0	0	0	0	0	0	0	0	2	0	0	0	2	0	0	0	0	0	3	0	0	0	0	0	0	0	0	0	0	0	0	0	0	0	0	0	0	0	0	0	0	0	0	0	0	0	0	0	0	0	0	0	0	0	0	0	0	0	0	0	0	0	0	0	0	0	0	0	0	0	0	0	0	0	0	0	0	0	0	0	2	0	0	0	0	0	0	0	0	0	0	0	0	0	0	0	0	0	0	0	0	0	1	2	0	0	0	0	0	0	0	0	0	0	0	0	0	0	0	0	0	0	0	0	0	0	0	0	0	0	0	0	0	0	0	0	0	0	0	0	0	0	0	0	0	2	0	0	0	0	0	0	0	0	0	0	0	0	0	0	0	0	0	0	0	0	0	0	0	0	0	0	0	0	0	0	0	0	0	0	0	0	0	0	0	0	0	0	0	0	0	1	0	0	2	0	0	1	0	0	0	0	0	0	0	1	0	0	0	0	0	0	0	0	0	0	0	0	0	0	0	0	0	0	0	0	0	0	0	0	0	0	0	0	0	0	0	0	0	0	0	0	0	0	0	0	0	0	0	0	0	0	0	0	0	0	0	0	0	0	1	0	0	0	4	2	0	0	0	0	0	0	0	0	0	0	0	0	3	0	0	0	0	0	0	0	0	0	0	0	0	0	0	4	0	0	0	0	0	0	0	0	0	0	0	0	0	0	0	0	0	0	0	0	0	0	0	0	0	0	0	0	0	0	1	0	0	0	3	3	0	0	0	0	0	0	0	0	0	0	0	0	0	0	0	0	0	0	0	1	0	0	0	0	0	0	0	0	0	0	0	0	0	0	0	0	0	0	0	0	0	0	0	0	2	0	2	2	1	0	0	0	0	0	0	0	0	0	0	0	0	0	0	0	0	0	0	0	0	0	0	0	0	0	0	0	0	0	0	0	0	0	0	0	0	0	0	0	0	0	0	0	0	0	0	0	0	0	0	0	0	0	0	0	0	0	0	0	0	0	0	0	0	0	0	1	0	0	0	0	0	0	0	0	0	0	0	0	0	0	0	0	1	0	0	0	0	0	0	0	0	0	0	1	0	0	0	0	0	0	0	0	0	0	0	0	0	0	0	0	0	2	0	0	0	0	0	0	0	0	0	4	0	0	0	0	0	1	0	0	0	0	0	0	0	0	1	0	0	0	0	0	0	0	0	0	0	0	0	0	0	0	0	0	1	0	0	0	0	3	0	0	0	1	0	0	0	0	0	0	0	0	0	0	0	0	0	0	0	0	0	0	0	0	0	0	0	0	0	0	0	0	0	2	0	0	0	0	0	0	2	0	0	0	0	0	0	0	0	2	0	0	0	0	0	0	0	0	0	0	0	1	0	0	0	0	0	0	0	0	0	0	0	0	0	0	0	0	0	0	2	0	2	0	0	0	0	0	0	0	0	0	0	0	0	0	0	0	0	0	0	0	0	0	0	0	0	3	0	0	0	0	0	0	0	0	0	0	0	0	0	0	0	0	0	0	0	0	0	0	0	0	1	0	0	0	0	0	0	0	0	0	0	0	1	0	0	0	0	2	0	0	0	0	0	0	0	0	0	0	0	0	0	0	0	0	0	0	0	0	0	0	0	0	0	0	0	0	0	0	0	0	0	0	1	0	0
0.03	173	25566	8049	7707	3561	2017	3957	12	0	34	4989	9	36	1671	16	2	138	2930	664	1153	4594	4	2962	23	3	2351	0	7	8	44	287	661	1	3	1	918	5	15	442	1499	208	13	102	1	50	1223	15	1	1	177	1088	105	1307	4	0	1676	4	398	0	556	3	2	2	94	2	1	725	454	17	4	2	0	2	1	85	9	874	0	9	401	632	7	1640	107	2	602	624	204	0	2	2	0	1	0	2	5	0	212	10	1	1148	608	377	1	3	32	746	41	953	0	0	6	587	0	1	1	3	5	2	0	2	1	0	0	422	482	142	0	0	0	3	28	0	1	115	310	269	41	138	780	13	20	42	0	0	3	7	7	217	470	0	21	35	0	662	106	0	1	0	344	5	297	439	4	576	2	414	12	0	208	4	0	314	0	568	0	60	0	852	0	1	0	50	202	11	0	1	0	0	1	0	140	457	17	21	9	1	1	165	132	0	583	0	105	0	295	0	412	3	0	0	12	4	6	0	111	1	0	383	268	40	0	0	3	53	277	28	527	0	129	119	12	0	30	0	3	0	288	0	191	0	215	0	0	322	0	203	0	50	11	453	0	3	318	0	1	21	1	32	0	1	270	0	39	0	0	0	0	3	0	208	3	0	0	0	0	117	0	120	14	3	143	0	123	233	0	3	0	1	38	82	1	0	2	2	1	0	0	497	1	0	154	1	28	0	0	20	0	1	0	0	51	0	1	1	3	0	1	2	0	1	3	1	0	0	0	0	52	1	0	4	0	6	1	136	1	4	0	14	0	23	0	0	12	0	0	3	0	0	0	0	0	1	218	0	51	0	363	0	0	128	0	9	44	0	0	36	130	7	58	0	22	43	424	0	114	165	7	0	0	0	0	22	4	0	5	227	0	60	0	130	0	0	100	0	0	95	206	0	0	0	0	0	2	0	0	56	1	0	0	642	2	0	110	0	23	0	0	0	21	0	225	2	0	0	27	0	2	23	0	0	65	0	118	61	0	0	0	357	1	0	17	0	0	0	76	209	0	0	0	0	0	3	0	5	0	83	0	0	212	3	228	24	132	2	0	4	0	0	0	0	0	72	0	145	163	0	0	4	0	0	0	5	39	0	138	9	9	141	1	2	0	0	9	0	1	0	281	129	1	0	0	1	8	0	0	65	4	0	0	0	0	0	0	2	41	0	0	2	45	0	0	1	0	50	23	134	6	0	19	21	6	15	314	349	32	89	0	0	0	4	0	1	0	0	77	3	0	0	3	0	17	12	0	0	1	0	0	121	0	0	48	0	0	0	0	37	0	0	0	0	0	0	0	0	139	101	0	53	0	130	1	89	0	0	0	0	7	0	0	0	3	0	150	0	0	137	0	0	30	0	2	0	2	0	148	0	117	23	0	0	0	0	0	0	51	0	9	0	0	1	0	24	0	34	0	0	8	39	0	26	0	0	0	0	0	1	0	31	0	0	0	0	0	1	0	1	0	0	91	1	19	0	0	0	30	0	42	0	28	0	0	0	0	6	2	0	1	0	0	72	3	0	0	0	0	0	8	0	0	0	45	0	0	1	168	83	0	0	0	0	27	0	0	0	0	0	0	6	0	3	1	0	0	0	0	101	0	1	1	232	3	0	0	0	0	40	2	16	3	8	39	0	0	0	2	0	0	0	1	0	37	0	0	0	11	0	121	0	0	0	0	26	0	0	0	7	0	0	0	0	0	0	34	0	0	13	80	0	63	12	35	0	0	65	0	0	54	0	0	3	0	0	5	0	0	5	85	0	0	44	89	0	23	115	0	0	0	12	76	1	0	0	33	0	54	0	0	0	55	1	0	1	48	1	0	0	0	3	75	0	0	20	0	0	0	0	0	0	0	45	1	0	133	0	0	2	0	0	0	0	0	2	240	0	0	173	0	0	23	0	0	28	0	0	42	0	27	0	14	14	108	0	77	0	0	0	124	0	20	39	0	0	38	214	0	0	0	0	0	0	0	0	4	146	0	0	0	0	80	0	47	0	5	0	0	0	1	0	0	28	7	0	0	22	10	0	0	14	0	0	128	23	86	0	0	3	39	30	0	60	1	29	21	0	0	0	0	0	45	84	0	0	0	1	51	0	1	0	0	0	0	15	0	12	11	106	81	0	20	0	1	0	0	3	0	0	0	111	0	27	2	0	0	3	71	1	0	0	13	0	1	17	0	0	154	0	25	24	22	0	2	0	1	0	12	106	1	1	0	0	0	30	6	64	0	0	0	21	0	91	0	3	0	0	68	2	0	13	0	20	147	1	49	0	6	13	25	0	2	4	84	37	19	0	0	0	0	0	72	45	0	0	36	0	34	1	0	0	82	0	0	0	0	0	22	0	7	1	0	0	0	3	0	0	0	0	2	4	0	0	0	0	0	0	33	0	1	1	0	7	0	0	5	21	6	37	0	0	0	149	0	0	12	0	2	0	0	0	0	0	0	0	0	0	109	0	0	22	0	9	121	61	0	25	0	136	1	0	40	0	1	25	0	0	0	0	0	6	0	0	2	2	2	0	0	52	112	0	1	0	24	21	7	0	0	0	0	0	0	0	2	0	0	0	0	0	0	5	0	0	0	6	0	7	9	0	0	0	0	0	34	0	0	13	0	0	0	0	5	1	75	0	0	0	23	0	0	0	0	0	31	0	9	0	1	0	1	0	0	0	13	0	0	2	0	16	0	0	20	0	7	57	0	0	0	0	1	0	0	0	1	0	68	0	0	0	19	0	52	2	8	0	0	0	0	9	5	0	68	72	20	132	0	2	44	0	0	0	0	0	1	29	0	0	2	0	0	0	17	3	46	0	0	3	0	2	79	0	0	0	0	0	3	21	0	1	12	2	0	0	0	0	22	1	135	7	6	0	0	0	51	0	0	0	0	104	21	0	0	0	0	0	0	0	39	0	23	0	0	0	0	0	36	7	0	0	0	0	0	0	36	0	0	0	0	0	5	1	0	0	2	0	30	0	37	0	0	0	0	0	0	0	0	35	85	0	0	0	0	0	1	11	2	0	0	0	0	0	0	0	32	0	0	0	0	4	0	0	0	0	0	0	0	7	19	0	0	38	0	0	2	0	0	1	1	0	9	0	12	0	0	0	0	0	9	0	0	50	0	3	0	1	0	0	0	0	0	0	106	19	0	0	1	4	0	27	0	3	0	0	0	0	52	0	0	3	2	0	14	0	0	22	3	0	1	91	5	0	0	0	0	7	1	1	0	0	0	0	0	0	0	42	89	0	0	39	0	0	3	0	0	0	0	4	0	0	3	0	0	2	0	51	0	0	0	0	0	2	0	0	0	2	0	6	0	7	29	0	0	0	0	33	0	0	0	0	38	0	4	0	0	0	0	3	43	14	81	0	13	0	0	11	0	1	63	0	0	0	33	0	0	21	0	2	1	0	0	9	22	0	2	0	16	1	63	0	40	1	4	0	16	0	0	0	0	0	20	0	0	0	0	0	1	0	0	145	0	10	0	0	0	0	0	0	6	0	0	10	0	0	0	0	0	0	0	0	0	24	0	0	0	0	2	0	0	0	86	0	0	10	0	0	0	0	0	0	0	0	0	0	0	0	1	5	0	0	54	0	0	0	0	0	0	0	0	0	0	0	0	0	0	0	0	0	0	0	0	0	0	0	16	0	11	0	0	0	0	0	0	0	53	0	0	0	0	0	0	0	0	0	0	8	11	0	19	0	0	0	0	0	0	14	12	0	0	0	0	10	0	0	0	0	0	0	12	0	0	88	0	0	33	0	0	0	0	0	0	0	40	0	14	1	9	34	21	4	0	0	0	23	11	0	24	0	0	0	0	0	0	0	2	3	0	0	0	0	4	58	0	0	0	0	0	0	5	7	0	2	21	0	10	30	0	2	0	0	0	0	0	0	0	0	0	0	36	1	105	0	0	2	9	0	2	32	0	0	1	0	0	34	0	7	49	0	0	0	0	0	0	0	38	0	4	0	0	0	0	0	0	0	0	14	10	0	2	0	0	0	0	0	10	0	0	38	27	0	0	0	0	2	7	0	10	43	0	8	0	0	0	0	34	0	13	2	20	33	13	7	0	0	0	0	2	7	0	24	0	56	0	0	0	0	6	0	0	1	0	0	0	0	0	7	0	0	0	0	0	0	0	21	0	9	0	0	9	0	0	0	0	0	0	0	0	0	0	0	0	20	0	0	0	0	0	0	2	0	0	0	0	0	0	0	0	0	158	7	31	3	9	0	1	7	6	0	0	2	1	0	1	0	1	0	0	0	0	2	0	0	0	0	22	0	0	0	0	0	19	0	0	1	2	70	2	77	0	0	0	0	7	47	0	0	0	79	0	0	0	0	0	0	0	0	0	5	4	7	9	1	0	35	0	10	0	0	0	16	0	0	0	0	0	0	0	0	0	6	0	0	0	0	0	2	0	0	0	0	28	0	17	0	0	6	0	0	0	0	0	18	0	0	0	124	3	36	0	0	0	0	0	0	0	10	0	3	0	0	4	4	0	0	0	0	0	0	0	0	0	2	0	0	0	0	0	0	0	0	0	0	0	0	0	1	0	0	3	0	0	0	2	1	0	0	0	6	0	33	2	0	0	0	0	0	0	0	0	0	0	0	0	0	0	14	0	0	2	0	0	1	0	0	0	0	0	0	3	13	0	0	0	0	0	22	0	0	0	4	0	30	0	3	0	0	29	2	19	19	7	0	30	0	27	0	0	10	0	0	0	0	11	0	1	0	0	0	3	0	30	0	0	13	13	0	0	0	0	0	8	0	1	0	0	0	0	0	0	9	0	0	0	80	0	0	2	0	0	0	0	0	0	0	41	0	3	0	3	0	3	0	18	1	0	0	5	0	2	25	0	0	10	0	0	0	0	0	0	0	3	0	0	0	4	0	11	0	0	17	0	0	0	1	0	38	0	0	0	1	0	4	0	0	0	0	0	0	0	0	0	1	0	0	4	0	0	0	0	0	0	0	0	0	0	0	0	0	0	0	0	3	0	0	0	4	0	4	0	0	0	0	0	8	0	0	0	5	0	0	56	2	0	0	7	19	4	0	0	10	0	0	0	0	0	0	0	0	10	0	0	0	0	0	30	0	32	2	9	1	0	0	0	7	0	3	0	0	7	0	0	0	0	8	4	21	0	0	0	0	0	0	0	0	0	0	0	1	0	6	0	0	6	0	0	0	0	12	12	29	0	5	0	0	0	0	0	1	2	12	0	1	0	0	2	0	1	0	0	0	0	0	0	46	0	1	0	1	5	0	0	0	6	10	33	0	0	0	5	1	0	0	0	0	0	0	0	47	1	0	0	3	5	2	0	1	4	47	0	0	7	0	0	0	0	54	4	0	0	13	2	0	0	4	0	0	0	0	0	3	1	0	0	0	0	0	0	0	0	0	4	0	3	0	0	0	0	0	0	0	0	0	0	0	0	0	83	6	11	0	0	0	0	0	6	0	0	9	0	0	5	0	0	0	0	7	0	0	0	0	0	8	8	0	15	0	0	0	0	4	0	10	0	1	2	0	1	0	0	0	0	15	0	0	4	0	0	6	0	0	0	1	0	3	0	0	0	0	0	0	0	1	0	3	0	0	0	0	0	0	0	12	22	0	0	0	6	5	0	1	0	12	0	0	21	0	0	0	3	0	0	1	24	0	0	0	0	1	0	0	0	12	6	0	0	0	1	12	0	0	0	0	7	0	0	2	0	0	0	0	1	0	0	0	0	0	3	2	0	0	0	0	0	0	2	3	0	40	5	4	0	0	0	0	0	0	0	12	0	0	0	1	33	1	0	0	0	11	0	0	2	0	0	5	5	4	0	0	0	0	9	0	0	0	0	1	0	0	0	15	0	0	21	0	0	0	0	11	0	0	47	0	0	0	0	6	0	0	0	0	0	1	0	0	5	0	0	0	0	0	0	0	0	2	0	0	0	0	1	2	0	2	0	2	0	0	0	0	0	0	0	10	0	0	0	0	0	10	0	0	35	1	27	31	0	1	6	1	0	2	0	0	0	0	0	0	0	0	0	0	5	0	0	0	0	2	0	0	0	27	0	0	0	0	0	0	0	8	5	0	3	0	0	0	0	0	0	10	0	7	0	0	0	0	0	0	0	12	20	0	11	5	0	0	19	0	10	0	3	0	12	1	0	0	0	0	0	0	0	0	0	0	0	0	0	0	0	0	0	4	4	0	0	0	0	1	0	0	0	0	0	0	0	0	11	0	0	0	0	0	9	18	0	0	0	1	0	0	16	2	0	0	0	0	1	0	0	0	2	0	6	5	0	0	0	0	2	0	0	0	0	0	0	0	0	1	0	0	0	0	0	0	0	1	0	0	0	0	0	0	0	0	4	0	0	28	0	0	0	0	1	2	0	0	1	0	0	0	0	0	0	0	0	0	0	0	0	0	0	0	0	0	22	0	0	0	5	0	0	16	1	0	3	0	0	0	0	0	0	0	6	18	1	0	0	0	0	0	27	0	0	0	0	0	0	0	7	0	0	0	0	2	0	0	1	0	0	25	3	29	3	0	0	0	0	0	15	0	0	0	0	0	3	0	0	0	0	2	0	0	0	0	0	0	0	0	0	1	0	0	0	0	0	0	13	0	7	0	0	1	11	0	0	0	7	0	0	3	0	0	0	0	9	0	0	0	0	0	0	22	0	0	4	0	0	0	0	0	0	12	0	2	1	0	44	0	0	0	0	2	2	0	7	0	0	0	0	0	1	0	0	0	14	0	0	3	3	2	0	35	0	0	0	28	3	0	0	1	0	2	4	11	4	5	0	0	0	1	0	13	3	0	0	0	1	4	0	4	0	0	0	0	0	17	0	0	0	47	0	0	0	0	0	0	0	0	0	0	1	0	0	23	0	5	0	5	0	0	3	0	0	0	0	2	5	0	2	7	0	0	0	0	0	4	0	0	0	0	0	0	0	2	0	0	0	0	2	0	8	10	0	0	0	0	1	0	4	3	1	17	0	5	0	0	0	0	8	20	0	0	3	0	0	0	5	3	0	0	0	4	0	0	0	0	1	0	0	0	0	0	0	4	0	1	6	0	0	0	0	1	4	0	0	0	0	0	0	0	0	0	3	0	4	2	7	0	0	0	5	0	0	0	3	0	0	0	0	0	0	0	0	0	17	0	0	0	0	5	0	0	0	0	0	0	1	0	2	0	0	0	0	0	5	0	0	0	10	0	0	0	11	2	0	0	0	0	0	0	0	0	0	0	0	0	0	0	1	0	0	1	0	10	0	0	0	0	0	0	0	0	7	0	9	1	0	20	0	0	1	0	4	0	1	2	0	13	0	3	2	0	0	0	2	0	0	0	0	0	0	14	0	0	0	0	0	5	0	0	0	1	8	0	3	0	3	0	0	2	12	0	0	1	1	0	0	0	0	7	0	14	1	0	0	10	4	0	9	0	0	0	2	0	0	2	0	0	4	6	0	5	0	0	25	0	0	4	3	0	0	0	3	0	0	0	1	0	1	0	4	0	0	0	0	0	1	0	0	2	0	0	0	0	0	0	8	0	0	8	0	0	1	17	0	8	0	0	0	0	0	0	0	1	0	0	15	0	0	0	0	0	0	0	0	0	0	1	17	0	0	0	1	26	0	0	0	4	0	0	0	0	0	0	0	0	0	0	0	0	13	23	0	0	0	0	2	0	0	0	1	0	0	0	0	0	0	0	2	1	0	0	0	0	0	11	0	0	11	0	5	0	0	2	0	13	0	0	0	0	0	2	0	1	1	7	4	0	0	0	12	0	0	0	0	0	0	0	0	0	0	0	0	0	0	4	0	0	0	0	0	0	2	0	0	3	0	0	0	2	4	0	0	17	0	0	0	0	0	0	0	0	0	0	1	0	11	0	0	0	0	0	0	4	0	0	0	11	0	0	0	3	3	8	0	0	0	0	26	0	0	0	0	0	0	0	0	4	0	0	6	0	3	0	0	0	0	0	0	0	0	0	5	6	0	0	0	0	0	0	0	0	0	0	5	1	0	0	1	0	0	0	1	0	3	0	10	0	0	0	0	2	0	0	0	0	0	0	6	0	0	0	0	0	0	0	0	0	0	0	12	0	1	0	0	0	4	2	0	0	0	0	0	1	0	0	0	0	1	0	0	0	0	0	0	0	0	0	1	0	0	0	0	1	0	0	0	0	0	12	3	0	0	0	0	6	0	0	0	0	0	0	5	1	0	0	0	0	0	0	0	3	0	0	0	0	0	8	0	0	0	5	0	2	0	3	0	5	1	0	0	0	0	0	0	0	0	0	0	1	6	0	20	0	0	0	0	12	0	0	0	0	0	0	0	0	2	0	0	0	0	0	3	0	3	0	0	14	0	0	0	1	0	0	0	0	0	0	3	0	0	0	0	0	0	0	0	12	0	0	0	1	0	0	0	0	0	0	0	2	4	0	0	0	1	0	0	0	0	0	0	0	3	0	0	0	1	0	0	0	0	0	0	0	0	0	1	0	0	0	1	3	0	2	11	0	0	0	0	8	0	19	1	0	0	0	3	0	0	3	0	3	0	0	0	0	5	0	0	0	0	0	0	0	2	0	0	0	0	0	0	0	1	0	1	0	0	5	0	0	0	0	0	19	0	0	0	4	1	0	3	1	0	0	2	0	0	0	0	0	0	0	3	7	0	7	0	0	0	0	0	0	0	0	0	0	0	11	37	0	0	0	0	0	0	0	3	8	6	0	0	0	0	0	0	0	1	0	0	4	1	0	0	5	2	0	5	0	0	5	0	0	0	0	0	0	0	0	0	0	0	0	0	0	0	0	0	0	2	0	0	0	0	0	3	0	0	0	0	0	2	0	2	0	0	0	1	7	0	17	2	16	5	0	5	0	0	0	2	0	0	5	0	0	1	2	0	0	3	9	5	2	0	0	0	0	0	0	0	0	3	0	0	0	1	7	0	0	0	0	0	0	0	5	3	0	0	4	2	3	0	2	0	4	0	0	3	0	0	0	0	0	15	0	0	0	0	0	9	3	1	0	5	0	0	0	0	1	0	4	0	0	6	0	52	0	0	0	0	10	2	0	0	0	0	1	0	0	0	0	0	2	2	0	0	6	27	0	1	0	0	0	0	0	0	0	0	5	0	0	0	5	0	0	0	0	0	0	0	0	0	0	0	0	0	2	0	0	0	0	0	0	3	0	5	1	0	0	0	4	0	2	0	0	0	0	6	0	0	0	0	3	4	2	0	0	0	3	0	0	0	0	0	0	3	0	2	0	0	0	0	0	1	3	0	0	1	0	0	0	0	0	0	0	8	0	21	0	0	0	0	0	0	0	0	0	0	0	0	0	0	0	0	0	0	0	0	0	0	0	0	0	0	1	5	0	0	0	0	5	0	1	24	0	0	0	0	1	0	1	4	0	0	0	0	0	0	0	0	9	0	0	5	0	0	0	7	0	0	1	0	0	0	0	0	10	0	0	0	0	0	9	0	0	0	0	3	0	1	0	0	0	0	13	0	0	0	0	8	0	0	0	0	0	0	21	0	0	11	0	0	0	16	0	4	1	5	1	0	0	0	5	0	2	0	1	0	6	0	0	0	11	0	0	1	4	0	0	1	0	0	0	0	0	0	0	0	0	2	0	5	0	0	2	1	0	0	0	0	0	0	0	0	0	0	2	0	2	0	0	0	0	12	0	0	3	2	0	0	0	0	1	0	28	0	0	1	0	0	0	0	0	0	1	0	1	0	0	1	0	0	0	0	41	0	0	0	1	0	0	0	0	0	0	0	0	0	0	0	4	0	1	0	0	0	0	0	1	0	0	0	0	0	0	0	0	0	0	0	0	0	0	0	0	0	0	0	0	0	0	0	0	0	0	2	0	0	0	0	0	0	0	0	0	0	1	0	0	0	1	0	0	0	0	0	0	1	22	0	0	0	4	3	0	0	0	13	3	0	0	0	3	0	18	0	0	0	0	0	0	0	1	0	2	0	0	0	0	10	0	0	2	0	0	0	0	0	0	1	0	0	0	0	0	0	0	0	0	0	0	0	3	0	5	0	0	0	0	29	1	2	0	0	0	1	0	0	6	0	0	0	17	0	1	0	0	18	0	0	0	2	0	0	0	0	1	0	0	0	2	0	0	22	0	0	0	2	0	2	3	7	0	0	4	0	0	0	0	0	0	0	0	0	0	0	0	0	0	0	0	0	0	0	0	0	0	0	0	0	0	0	0	8	1	0	0	0	0	0	0	0	0	0	1	0	0	0	0	0	6	0	1	0	0	0	0	0	0	0	0	0	0	0	0	0	0	7	0	0	0	1	0	1	0	0	0	0	4	0	0	0	0	1	0	0	0	0	0	7	0	2	0	0	0	0	0	2	0	0	0	0	5	0	0	0	0	0	0	0	1	1	0	2	1	0	0	1	0	0	0	6	8	0	0	0	0	2	0	3	0	0	0	0	5	6	0	0	18	0	0	0	0	0	0	0	0	0	0	2	0	23	0	0	0	0	0	1	0	0	0	0	9	0	0	0	5	1	0	0	3	2	0	0	0	2	1	0	0	0	0	0	0	1	6	1	1	0	0	0	0	0	0	0	3	2	0	0	0	0	0	0	0	1	0	0	0	0	0	3	0	0	0	0	0	0	0	0	0	4	0	3	0	0	0	2	5	0	0	0	0	0	0	0	0	0	0	0	0	0	0	1	0	0	0	0	28	0	0	1	0	0	0	0	0	0	0	3	0	0	0	8	0	0	0	0	0	0	11	0	0	0	5	0	0	0	0	0	0	0	0	0	0	0	0	0	0	0	0	0	0	0	0	0	0	4	1	1	0	0	1	0	0	3	0	5	0	0	0	0	2	0	0	0	0	0	0	0	0	0	0	0	1	0	0	0	3	0	0	18	0	0	0	0	0	1	3	0	2	0	0	0	4	0	6	0	0	0	0	1	0	0	0	0	0	0	0	0	0	0	0	0	0	0	0	0	0	5	0	0	0	0	0	0	0	0	0	0	16	0	3	0	0	0	0	0	0	0	0	0	0	0	8	0	0	0	0	0	1	0	0	0	0	0	0	12	0	0	0	0	0	0	0	0	0	3	1	0	0	0	0	0	11	0	0	0	0	0	0	0	0	0	3	1	0	0	0	1	0	0	1	0	0	3	0	0	0	0	0	0	0	0	0	0	0	0	0	0	0	2	0	1	3	0	0	1	0	0	0	0	6	0	0	1	0	0	0	2	10	0	19	0	0	0	0	1	18	0	0	0	3	0	0	0	0	1	0	1	3	7	0	0	0	0	0	0	0	0	0	1	0	0	0	4	5	0	0	1	0	0	7	0	0	0	0	0	0	5	0	1	0	0	0	0	0	0	0	5	0	0	0	0	2	0	0	0	0	0	7	0	0	4	9	0	0	0	0	0	0	0	0	0	0	5	1	0	0	0	0	0	0	0	0	0	0	0	0	0	0	0	0	0	0	0	0	0	0	0	0	0	9	0	2	0	0	13	0	0	0	0	0	0	0	0	0	30	0	0	8	0	0	0	0	1	0	0	0	1	0	16	0	13	0	0	0	0	0	0	2	0	0	0	1	0	0	7	3	5	0	0	0	0	0	0	0	0	0	0	1	0	0	0	0	3	0	0	0	0	8	0	0	0	0	0	0	6	8	0	0	0	0	0	0	0	2	0	0	0	0	0	0	2	0	1	0	0	0	0	0	0	0	0	0	0	0	6	0	0	0	0	0	0	0	0	0	2	0	0	0	0	0	2	0	0	0	5	3	1	0	0	0	0	0	6	0	0	0	0	0	0	1	0	11	0	0	0	0	0	0	0	0	0	0	0	0	2	0	0	0	0	0	0	0	0	0	4	0	1	0	0	0	0	0	0	0	8	0	0	0	0	0	0	0	1	0	0	8	4	0	0	7	0	0	5	14	5	0	0	0	0	0	0	2	0	0	2	3	0	0	0	0	1	4	0	0	0	1	0	0	0	0	0	8	0	0	4	0	0	0	0	0	4	0	6	0	0	0	0	0	3	0	0	0	0	0	0	0	0	0	0	0	0	0	1	0	0	0	0	0	0	0	0	0	0	0	1	0	0	0	0	1	0	6	0	2	0	2	0	0	0	0	0	0	0	0	0	0	0	4	0	1	0	5	0	0	0	0	0	0	0	0	0	0	0	0	0	0	0	0	0	0	0	0	0	0	0	0	0	0	0	0	5	0	0	0	0	0	0	0	0	0	0	4	0	0	0	0	0	1	0	3	1	0	2	0	0	4	1	0	8	0	5	0	5	0	0	0	4	1	1	0	0	0	0	0	2	0	0	0	0	0	1	0	0	0	0	0	0	0	0	0	0	0	0	0	0	0	0	0	0	0	4	0	1	1	0	1	0	0	0	6	0	4	0	1	0	0	0	0	0	0	0	0	6	0	15	3	0	0	0	0	0	0	3	0	0	0	0	0	0	1	0	0	0	0	0	0	0	0	0	0	0	0	0	0	0	0	0	0	0	7	0	0	0	0	0	0	0	0	0	2	0	0	0	0	0	0	0	0	0	0	3	0	0	0	0	0	0	0	0	0	0	0	0	0	0	0	0	0	0	0	2	0	0	0	6	0	0	2	7	0	0	0	0	0	1	6	0	0	0	0	0	1	0	0	0	1	0	6	0	0	0	0	3	0	0	0	0	0	3	0	0	0	0	0	0	0	0	1	0	0	0	0	0	0	0	0	0	3	1	0	0	8	1	2	0	0	0	0	0	0	2	0	3	0	0	0	14	0	0	0	0	0	0	0	0	1	0	1	0	0	0	0	0	0	1	0	0	0	0	0	0	0	0	0	0	0	0	0	0	0	4	0	0	0	0	6	0	0	0	0	0	0	0	0	0	6	0	1	0	0	0	0	0	0	0	0	0	0	0	0	0	0	0	0	0	0	1	0	0	0	0	0	0	0	2	0	0	0	0	0	0	1	2	0	2	0	0	2	0	0	4	0	0	0	0	0	0	2	3	0	0	0	0	0	0	0	7	3	0	0	0	0	0	0	0	0	0	3	0	0	0	0	2	0	0	0	0	0	0	0	1	0	2	0	0	0	0	0	0	0	1	0	0	0	0	2	0	0	0	0	0	0	0	0	0	0	0	0	0	0	0	0	0	0	0	0	0	0	0	3	0	0	0	2	0	0	0	0	0	0	11	2	0	0	0	0	0	0	0	0	0	4	0	0	0	0	0	0	0	0	0	3	0	0	0	12	0	0	20	0	0	0	0	4	0	0	0	0	0	0	0	0	0	0	0	1	0	0	0	0	0	0	9	0	0	0	1	0	0	0	1	0	8	4	0	0	0	0	1	0	0	0	0	1	0	0	0	0	0	0	0	3	1	0	0	2	0	3	0	0	1	0	0	1	0	1	0	0	3	0	0	0	0	0	0	0	0	0	0	0	0	0	0	0	0	0	0	0	0	0	3	0	0	0	0	0	0	0	0	1	1	0	1	0	0	0	0	0	0	0	0	0	0	0	0	0	0	0	0	1	9	10	0	0	0	0	3	0	0	0	0	4	5	0	0	0	0	0	0	0	0	0	0	0	0	0	0	0	0	6	0	0	0	0	0	0	1	10	2	1	0	0	0	0	0	0	3	0	0	0	0	0	0	0	0	7	0	0	0	0	0	2	0	5	0	0	0	0	0	0	4	0	0	0	0	2	0	0	0	0	0	5	0	1	0	0	0	0	0	2	0	0	0	0	1	0	0	0	0	0	0	0	2	0	7	0	0	0	0	0	0	0	0	0	0	0	0	0	0	0	0	0	0	0	0	11	0	0	0	0	0	2	2	0	0	0	0	0	0	0	0	0	0	7	0	0	0	0	0	0	0	0	0	0	0	6	6	0	0	0	0	0	0	0	0	0	2	0	0	1	0	0	0	0	0	0	1	0	0	0	0	0	0	1	0	0	0	3	0	0	0	0	0	0	0	0	2	0	0	0	0	0	0	0	0	0	0	0	0	0	0	0	0	0	0	0	0	0	0	0	0	0	0	2	0	1	1	0	0	0	0	5	0	0	1	0	0	0	2	0	0	0	0	2	0	0	0	0	1	1	0	0	0	1	0	3	0	4	0	0	0	0	0	0	0	0	0	2	0	1	0	0	0	0	1	5	0	0	0	0	0	0	0	0	0	2	0	0	0	0	0	0	0	0	2	0	0	2	0	0	0	0	0	3	1	0	0	0	0	0	2	0	0	0	0	0	2	0	0	0	0	0	0	0	0	0	0	0	0	0	0	0	0	0	0	0	0	0	0	0	0	1	0	1	0	0	0	2	0	0	0	0	0	0	4	0	0	1	0	0	0	0	0	0	0	0	0	0	0	1	0	0	0	0	0	0	0	0	0	0	0	4	0	8	0	0	0	0	4	0	0	4	0	0	0	0	0	0	0	11	0	0	0	2	0	0	0	0	3	0	0	0	0	0	0	0	0	0	0	0	0	0	0	13	0	0	0	0	0	0	0	0	0	0	7	0	0	0	0	0	0	0	0	2	0	0	0	0	0	0	0	0	0	0	0	0	0	0	0	0	1	0	0	0	0	1	0	1	0	1	0	0	0	2	0	6	0	0	0	3	0	4	0	0	0	0	0	0	0	1	1	0	0	0	0	0	1	0	0	0	0	0	0	0	2	0	7	0	1	0	0	0	0	0	0	0	0	0	0	0	0	0	0	0	0	0	0	0	0	4	3	0	4	0	0	0	0	0	0	0	0	0	0	0	0	5	0	0	0	1	0	0	0	0	0	0	0	0	0	0	2	0	0	0	0	0	0	2	0	0	0	0	0	0	0	0	0	0	0	0	0	0	0	0	0	0	2	0	0	4	0	0	0	0	0	0	0	0	0	0	0	0	0	0	0	0	0	0	0	0	0	0	0	0	0	0	0	0	0	0	0	0	0	0	0	4	0	3	0	0	0	0	0	0	5	0	0	0	0	0	0	0	0	0	0	0	0	0	0	0	0	1	5	0	0	0	0	2	0	0	16	0	0	0	0	0	0	0	0	0	0	0	0	1	1	0	0	0	0	0	0	0	0	0	0	0	1	0	0	0	0	0	0	0	0	0	0	0	0	0	0	0	0	0	0	0	1	0	0	0	0	0	9	0	0	2	0	0	0	0	0	0	0	2	0	0	3	0	0	0	0	0	0	0	0	0	0	0	0	0	0	0	0	0	0	0	0	0	0	7	0	0	0	0	0	0	4	0	0	0	0	9	0	0	0	0	4	2	0	0	0	0	3	0	0	0	3	0	0	0	2	0	0	4	2	0	0	0	0	0	0	2	0	0	3	0	0	0	1	0	0	0	0	0	1	0	5	0	0	0	0	0	0	0	0	0	0	0	0	0	1	0	0	0	0	0	0	0	0	0	0	0	0	0	0	0	0	0	0	0	0	0	0	0	0	0	0	0	0	0	0	0	2	6	0	0	0	0	0	0	0	0	0	3	0	0	1	0	0	1	0	0	0	0	0	1	0	0	0	0	0	0	0	0	0	0	0	0	0	0	0	4	0	1	0	0	0	0	0	0	0	0	0	0	1	7	3	0	0	0	0	2	4	0	0	1	0	0	0	0	0	0	0	0	0	0	0	0	0	0	0	0	0	2	0	0	0	1	0	0	0	0	4	0	1	0	0	0	0	0	0	0	0	0	0	0	0	0	0	0	0	2	0	0	0	0	0	1	3	0	0	0	0	0	0	0	0	0	0	0	4	0	0	10	1	0	0	6	0	0	0	0	1	0	0	0	0	0	0	0	0	0	0	0	0	0	0	0	0	0	0	1	0	0	0	0	0	0	2	0	0	0	0	3	0	12	0	0	0	0	0	0	2	1	0	0	0	0	0	0	0	0	0	0	1	0	3	0	0	0	0	0	0	0	0	0	0	0	0	0	0	0	0	0	0	0	0	0	0	0	0	0	0	0	0	0	0	0	7	2	1	0	0	0	0	0	0	0	0	0	0	0	0	0	5	0	1	0	4	0	0	1	0	0	2	1	0	0	0	0	0	0	0	0	0	0	0	0	0	0	0	0	0	0	0	0	0	0	0	0	0	0	0	0	0	0	1	1	0	0	0	0	0	16	0	0	0	0	0	0	1	0	0	5	0	0	0	0	0	10	5	0	0	0	0	2	0	0	0	0	0	0	0	3	0	0	0	0	0	0	0	0	0	0	0	0	0	0	0	0	0	0	0	0	0	0	0	7	0	0	0	0	0	0	0	0	0	0	0	0	5	2	0	0	5	0	0	0	0	0	0	0	2	0	0	0	0	0	0	0	0	0	0	0	0	0	0	0	0	0	0	0	0	0	0	0	0	0	0	0	1	0	0	0	0	0	0	1	0	0	0	1	0	0	0	0	3	0	0	0	2	0	0	0	0	1	0	0	0	0	0	0	0	4	1	6	0	0	0	0	0	0	0	0	0	5	2	0	0	0	2	0	0	0	0	0	0	0	0	0	6	0	0	0	0	0	0	0	0	0	0	0	0	0	0	0	0	0	0	0	3	0	0	0	0	0	0	0	0	0	0	1	1	1	0	0	0	0	0	0	0	0	0	0	0	0	6	0	0	0	0	1	0	0	4	0	0	0	0	0	0	0	1	0	0	0	0	0	0	0	0	0	0	0	0	0	0	1	0	0	0	0	0	0	0	0	0	0	0	7	4	0	0	0	0	1	0	0	0	0	0	0	0	2	1	0	0	0	0	0	0	0	0	0	0	0	0	0	0	0	0	1	3	1	0	0	0	0	0	0	2	0	0	1	0	0	0	0	0	0	0	0	0	0	0	7	0	5	0	1	0	0	0	0	0	0	0	0	0	0	0	1	0	0	0	0	0	0	0	0	0	0	0	0	0	0	0	0	0	0	4	0	0	0	0	0	0	0	0	0	0	18	0	0	0	2	0	0	3	0	0	0	0	0	0	0	0	0	1	0	0	0	0	1	0	0	0	0	0	0	1	0	0	0	0	0	2	1	0	0	0	0	1	0	0	0	0	0	0	0	0	0	0	0	7	0	0	0	0	0	0	0	0	5	0	1	0	0	1	0	0	0	0	0	0	0	0	0	2	0	0	0	0	6	0	0	0	0	1	0	0	1	0	0	1	0	0	0	0	0	0	1	0	1	0	0	0	0	0	2	0	0	0	0	0	0	0	0	0	0	0	0	0	0	0	0	0	0	1	0	0	0	0	0	0	0	0	0	0	0	0	0	0	2	0	0	0	0	0	0	3	0	1	0	0	0	2	1	0	1	0	0	1	0	0	0	0	0	0	0	0	0	0	0	3	0	0	4	0	0	16	0	2	0	0	0	0	0	0	0	0	0	0	0	0	0	0	0	2	0	7	0	1	2	0	0	17	0	0	0	0	0	0	0	0	0	0	0	0	0	0	0	0	0	0	0	0	0	0	0	0	4	0	0	0	0	0	0	0	0	0	0	0	0	0	0	0	3	0	0	0	0	0	0	0	2	0	0	0	0	0	0	0	0	0	0	0	0	0	0	0	1	0	0	0	1	0	0	0	0	1	0	3	0	0	0	0	0	0	0	0	0	0	0	0	0	0	0	0	0	0	0	0	0	1	0	0	0	0	2	0	0	0	1	0	0	0	0	0	1	0	0	0	0	0	0	0	2	0	0	0	0	0	2	2	0	0	16	0	0	0	0	0	0	0	0	2	0	7	0	0	0	0	0	0	0	3	0	0	0	0	0	0	0	0	0	0	0	0	1	0	0	0	0	0	0	0	0	0	0	13	0	1	5	0	0	0	0	0	0	0	1	0	0	0	0	0	3	0	0	0	0	0	0	1	0	0	3	0	0	0	0	0	2	9	0	0	0	0	0	1	0	0	0	0	0	0	0	0	0	0	1	0	0	0	0	0	0	0	0	0	0	0	0	0	0	0	0	0	2	1	0	0	0	0	2	0	1	0	0	5	0	0	0	0	2	0	0	0	0	0	0	2	0	0	0	0	0	0	0	0	0	0	0	1	0	0	0	0	2	0	2	7	0	0	0	0	0	0	0	2	1	0	0	0	0	0	0	0	6	4	1	0	0	1	1	1	0	0	0	0	0	0	0	0	3	0	4	0	0	0	0	0	0	0	0	2	0	0	0	0	0	0	0	0	0	0	0	0	0	0	0	0	0	0	0	0	0	0	0	0	0	0	0	0	0	0	0	0	0	0	0	6	0	0	0	0	0	0	3	0	0	0	0	0	0	0	0	0	0	0	0	0	0	0	0	0	0	0	0	0	0	0	0	0	8	0	0	0	0	0	0	0	0	0	0	0	0	0	0	0	0	0	0	0	0	0	0	0	0	0	0	0	3	0	0	0	0	0	2	8	0	0	0	3	0	0	0	0	0	0	0	0	0	1	0	0	0	0	0	3	0	0	0	0	0	0	1	0	0	0	0	0	1	0	0	0	0	0	0	0	0	0	0	1	0	0	0	0	0	0	0	0	0	0	0	5	9	0	0	0	1	0	0	0	0	2	0	0	0	0	0	0	0	0	0	0	3	1	0	0	0	0	0	0	2	0	0	0	0	0	0	0	0	0	0	0	0	0	0	0	0	0	0	0	0	0	0	0	0	0	0	0	0	1	0	0	1	3	0	0	0	0	0	0	0	0	0	0	0	5	0	0	0	0	8	0	0	0	0	0	0	0	0	0	0	0	0	0	0	0	0	0	3	0	0	0	0	0	0	0	0	0	0	0	0	0	0	0	0	0	0	2	0	0	0	0	0	0	0	0	0	0	0	1	0	0	3	11	5	0	3	0	0	1	0	0	0	0	0	0	6	0	0	0	0	0	0	1	0	0	0	0	0	0	0	0	0	2	0	2	0	0	0	0	0	0	0	5	0	0	0	0	0	2	0	0	0	0	0	0	0	0	0	0	0	0	0	0	0	0	12	3	0	0	0	0	0	0	0	0	0	0	1	0	0	2	0	0	0	0	0	0	0	0	1	0	0	0	0	0	0	0	0	0	0	0	0	0	0	3	0	0	0	0	0	0	0	1	0	0	0	0	0	0	0	0	0	0	0	0	0	0	0	0	0	0	0	0	1	1	6	3	0	0	0	0	0	0	0	0	0	0	3	0	0	0	0	0	0	0	0	0	0	0	0	0	0	0	0	0	3	1	1	0	0	0	0	0	0	0	0	0	0	0	0	0	0	0	0	0	0	0	0	0	0	0	0	2	0	0	0	0	0	3	0	0	1	0	3	0	0	2	0	0	0	0	0	0	0	0	1	3	0	0	4	0	0	0	1	0	0	0	0	0	1	0	0	0	0	0	0	0	0	0	0	0	0	0	0	0	0	0	0	0	2	0	0	0	0	0	0	0	0	0	0	0	11	0	2	0	1	0	0	0	4	0	0	0	0	0	0	0	0	0	0	0	0	0	2	0	2	0	0	0	0	0	0	0	0	2	0	9	0	1	0	3	0	0	0	0	0	0	0	0	0	0	0	0	0	0	0	0	3	0	0	0	0	0	1	0	5	6	0	0	0	0	0	0	0	3	0	0	0	0	0	0	0	2	0	0	0	0	0	0	0	0	0	0	0	0	0	0	0	0	0	0	0	1	0	0	0	0	0	1	0	0	0	1	0	0	0	0	0	0	2	0	0	0	0	0	8	0	0	0	0	0	5	0	0	4	0	0	2	0	0	0	0	0	0	0	0	0	1	0	0	0	0	0	0	0	0	0	2	0	0	0	0	0	1	0	0	0	0	0	0	2	0	0	0	0	0	1	0	0	0	0	0	0	0	0	0	1	0	0	0	0	0	0	1	7	0	0	0	0	0	0	0	5	2	0	0	0	0	0	1	1	0	3	0	0	3	0	2	10	0	2	0	2	0	0	0	0	0	0	0	0	0	0	0	0	0	3	0	0	0	0	0	0	0	0	0	0	0	0	0	0	0	2	1	0	0	0	12	0	0	0	0	0	0	0	0	0	0	0	0	3	0	0	0	0	0	0	0	0	0	0	0	0	0	0	0	0	0	0	0	0	0	0	8	0	0	0	0	0	0	0	0	0	0	0	0	0	0	0	1	0	0	0	0	0	1	0	0	0	0	3	0	2	0	0	0	0	0	0	0	0	1	7	0	0	0	0	0	0	0	0	0	0	1	0	0	0	3	0	0	0	0	0	0	0	0	0	0	1	0	0	0	0	0	0	0	2	0	0	0	0	0	0	0	0	0	0	3	0	0	0	0	0	0	0	0	0	0	0	1	0	0	0	0	0	0	0	0	0	0	1	0	0	0	3	0	0	0	0	0	0	0	0	0	0	0	0	0	0	3	0	0	0	0	0	0	5	0	0	0	0	0	0	0	2	0	0	0	0	2	1	0	0	0	0	0	0	0	0	0	0	0	0	0	0	0	0	0	0	0	0	0	0	0	0	0	0	0	0	0	0	0	0	0	0	0	2	0	0	0	0	0	0	0	0	0	0	0	0	0	1	0	0	0	0	0	0	0	0	0	0	0	0	0	0	0	0	0	0	0	0	0	0	0	0	0	0	0	0	0	0	0	0	0	0	0	0	0	0	0	0	0	0	0	1	0	0	1	0	0	0	0	0	0	0	0	0	0	0	0	0	0	0	0	0	0	0	0	0	0	0	0	0	0	0	0	0	0	0	0	0	0	0	0	0	0	0	0	0	0	0	0	0	0	0	0	5	0	0	0	0	0	0	0	0	0	0	8	1	2	1	0	0	0	0	0	0	0	0	0	1	0	3	0	0	1	0	0	0	0	0	0	0	0	0	9	0	5	0	0	0	12	0	0	0	0	0	0	0	0	0	0	0	0	0	0	0	0	0	1	0	0	3	1	0	0	0	0	0	0	0	0	0	0	0	0	0	0	0	0	0	0	0	0	3	0	0	0	0	0	0	0	0	0	0	0	0	0	4	0	0	1	0	3	0	0	0	0	0	0	0	0	0	0	0	0	0	2	0	0	0	0	1	2	6	6	0	0	0	0	0	0	0	0	0	0	0	0	0	0	0	0	0	0	0	0	0	0	0	0	0	7	0	0	0	0	0	0	0	0	1	0	0	0	3	0	0	0	0	0	0	0	0	0	0	0	0	0	0	2	0	0	0	0	0	0	0	0	0	0	0	0	0	3	0	0	0	0	0	0	0	0	0	3	0	0	0	0	0	0	0	0	0	0	3	0	0	0	0	0	0	3	1	0	0	0	0	0	0	0	1	0	0	0	0	0	0	0	0	0	0	0	0	0	2	0	0	0	0	0	1	0	0	0	0	0	0	11	0	0	0	0	0	0	0	0	5	0	0	0	0	2	0	0	0	0	0	2	0	0	0	0	0	0	0	0	0	0	0	0	0	0	0	1	0	0	0	0	0	0	0	0	0	0	1	0	0	0	1	0	0	0	0	0	0	0	3	0	0	1	0	1	0	5	0	0	0	0	0	0	0	0	6	0	0	0	0	0	0	0	0	0	0	0	1	0	0	0	0	0	4	0	0	0	1	0	3	0	3	0	1	0	0	0	3	0	0	0	0	0	0	0	0	0	0	0	0	0	1	0	0	2	0	0	0	0	0	0	0	0	0	0	0	2	0	0	0	0	5	1	0	0	0	0	0	2	0	0	0	0	0	0	6	0	0	0	1	0	0	0	0	0	0	0	0	0	3	0	0	0	0	0	2	0	0	0	0	0	0	0	0	1	1	0	0	0	0	0	0	0	0	0	0	0	2	0	0	0	0	0	0	0	0	0	0	0	0	0	0	0	0	0	0	0	0	0	0	1	0	0	1	0	0	0	0	0	0	0	4	0	0	0	0	5	0	0	0	0	0	3	0	0	0	0	0	0	0	0	0	0	0	0	0	0	0	0	0	1	3	1	0	0	3	1	0	0	0	0	0	0	0	0	0	0	0	0	0	0	0	3	0	0	2	0	0	0	0	0	0	0	1	0	0	1	0	0	0	0	0	0	0	3	0	0	0	0	0	0	0	0	0	0	0	0	0	0	0	0	0	0	0	0	0	0	0	0	0	0	5	0	0	0	0	0	0	1	0	3	0	0	1	1	0	0	0	0	2	0	0	0	0	0	0	0	1	0	0	0	0	0	0	0	0	0	0	0	0	0	2	0	0	0	0	0	0	0	0	0	0	0	0	0	0	0	0	0	0	0	0	0	0	2	0	0	0	0	0	0	0	0	0	0	0	0	0	0	0	0	0	0	0	0	0	2	0	0	0	0	0	0	0	0	5	0	0	0	0	0	0	0	0	1	0	0	0	0	0	4	0	0	0	0	0	0	0	0	0	0	0	0	0	5	0	1	0	0	0	2	0	2	0	0	0	0	0	0	0	0	0	0	0	0	0	0	0	0	0	0	0	0	0	0	0	0	0	0	0	1	0	0	1	0	0	2	1	0	0	0	0	2	5	0	0	0	0	0	0	0	0	0	0	0	0	0	0	0	0	0	0	0	1	1	0	0	0	0	0	0	0	0	0	0	0	0	0	0	0	0	0	2	0	0	0	0	0	0	0	0	0	0	0	0	0	0	0	0	0	0	0	0	0	0	9	1	0	0	0	0	0	0	0	0	0	0	0	0	0	0	2	0	0	0	0	0	0	0	0	0	0	0	0	1	0	0	0	0	1	0	0	0	0	0	0	0	0	2	0	0	0	3	0	2	0	0	2	0	0	0	0	0	0	0	0	0	0	0	0	0	3	0	0	0	0	0	0	0	2	0	0	0	0	0	0	0	0	0	0	0	1	0	0	0	0	0	0	0	0	0	0	0	0	0	0	0	0	0	0	0	0	0	0	0	0	9	0	0	0	0	0	0	0	2	0	0	0	0	0	0	0	0	0	0	0	0	5	0	0	0	0	0	0	0	0	0	0	0	0	1	0	0	1	0	0	0	0	0	3	0	0	0	0	0	0	0	0	0	0	0	0	0	0	0	0	0	0	0	0	0	0	0	0	0	0	0	0	0	0	0	0	0	0	0	0	0	0	0	0	0	0	2	0	0	7	0	0	0	0	0	0	0	0	0	0	0	0	2	0	1	0	1	6	0	0	0	0	0	0	0	0	0	0	1	0	0	0	0	0	0	6	0	0	0	0	0	0	0	0	0	0	0	0	0	2	2	0	0	0	0	0	0	0	0	0	0	0	0	0	0	0	0	0	0	0	2	0	0	0	0	0	0	0	0	0	0	0	0	0	0	0	0	0	0	0	0	0	0	0	0	0	0	0	0	0	0	0	0	0	0	0	0	0	0	0	0	0	0	0	1	0	0	0	0	0	0	0	0	0	0	0	0	0	0	0	0	0	1	0	0	0	2	0	0	0	0	1	0	0	0	0	0	0	0	0	0	0	0	0	0	0	0	0	0	0	0	0	0	0	0	0	0	0	0	0	0	0	0	0	0	0	0	0	0	2	0	0	0	0	0	0	0	0	0	0	0	0	0	0	0	0	0	0	2	0	0	1	0	1	0	0	0	0	0	0	0	0	0	0	0	0	0	0	0	0	0	0	3	1	0	0	0	0	0	0	4	0	0	0	0	0	0	0	0	0	0	0	1	0	0	0	1	0	0	0	0	0	0	0	0	0	0	0	0	0	0	0	0	0	0	8	1	0	0	0	0	0	0	0	0	0	3	0	0	0	0	0	0	0	0	0	0	0	0	0	0	0	0	0	0	0	0	0	0	0	0	0	0	0	0	0	0	0	0	0	0	0	0	0	0	0	0	0	0	0	0	0	0	0	0	0	0	0	0	0	0	0	0	0	0	0	1	0	0	0	0	0	0	0	0	0	2	0	0	0	0	8	0	0	0	0	0	0	0	0	0	0	0	0	0	0	3	0	0	0	0	0	0	0	0	0	0	0	0	0	0	0	7	1	0	0	3	0	0	0	0	0	0	0	0	0	4	0	0	0	2	0	0	0	1	0	0	0	0	0	0	0	0	0	0	0	1	0	0	0	0	0	0	0	0	0	0	3	0	0	2	0	0	0	0	0	0	0	1	0	0	0	0	3	0	0	0	0	0	0	0	0	0	0	0	0	0	0	0	0	0	0	0	0	0	0	0	0	0	0	0	0	0	0	0	0	0	1	0	0	0	0	0	0	0	0	0	0	0	0	0	0	0	0	4	0	2	0	0	0	0	0	0	0	0	0	0	0	2	2	0	1	0	0	0	0	0	0	0	0	0	0	0	0	0	0	1	0	1	0	0	0	0	0	1	1	0	0	0	0	0	0	0	0	0	0	0	0	0	0	0	0	0	0	0	0	0	0	0	0	0	0	0	0	0	0	0	0	0	0	0	0	0	0	0	0	1	0	0	0	0	0	0	0	0	0	0	0	0	0	5	0	0	0	0	0	0	0	0	0	0	0	0	0	0	0	0	0	1	1	0	0	0	0	0	0	0	0	0	0	0	0	0	0	0	0	0	0	0	0	0	0	0	0	0	2	0	2	0	0	0	0	0	1	0	0	0	0	0	0	0	0	0	0	1	0	7	0	0	0	0	0	0	0	0	0	0	0	0	0	0	0	0	0	1	0	0	0	0	0	0	0	0	0	0	0	0	0	0	0	0	0	0	0	0	0	0	0	9	0	9	0	0	0	0	0	0	2	0	0	0	0	0	0	0	0	0	0	0	0	0	0	0	0	0	0	0	0	0	0	0	0	0	0	0	0	3	0	0	0	0	0	0	0	1	0	0	0	5	0	0	0	0	0	0	0	0	0	0	0	0	0	0	0	0	1	0	0	0	0	0	0	0	0	0	0	1	0	0	0	0	0	1	0	0	0	0	0	0	0	0	0	0	0	1	0	0	0	0	0	0	0	0	0	0	0	0	0	0	0	0	0	6	0	0	0	0	0	0	0	0	1	0	0	0	0	0	0	0	0	0	0	0	3	0	0	0	0	0	1	0	0	0	0	0	0	0	0	0	0	0	0	0	0	0	0	0	0	0	0	0	0	0	0	0	0	0	3	0	0	0	0	0	0	0	0	0	0	0	0	1	0	0	0	0	0	0	0	0	0	0	0	0	0	0	4	0	0	0	3	0	0	0	1	0	0	0	0	0	0	0	0	4	0	0	0	0	0	0	0	0	0	0	0	0	0	0	0	0	0	0	2	0	0	0	0	0	0	0	0	0	0	0	0	0	0	0	0	0	0	0	0	0	0	0	0	0	0	0	0	0	0	0	0	0	0	0	0	0	0	0	0	1	0	0	0	0	0	0	0	0	0	0	0	5	0	0	0	0	0	0	0	0	0	0	0	0	0	0	0	0	0	0	0	0	0	0	0	0	0	0	0	0	0	0	0	0	3	0	0	0	0	0	0	0	0	0	0	0	1	0	0	0	0	0	1	0	0	0	0	0	0	0	0	0	0	1	0	0	0	0	0	0	0	2	0	0	0	0	0	0	0	1	0	0	0	0	0	2	0	0	3	0	0	0	0	0	0	0	0	0	0	0	0	0	0	0	0	0	0	0	0	0	0	0	0	0	0	0	0	0	0	0	0	0	0	0	0	0	0	0	0	0	0	0	0	0	0	0	0	0	0	0	0	0	0	0	0	0	0	0	1	0	0	0	0	0	0	0	0	0	0	0	2	0	0	0	0	0	0	0	0	0	0	0	1	0	0	0	0	0	0	0	0	0	0	0	0	0	0	0	0	0	2	0	0	0	0	0	0	0	0	0	0	0	0	0	0	0	0	0	0	0	1	0	0	0	0	0	0	0	0	0	0	0	0	0	0	0	0	0	0	0	0	0	0	0	0	0	0	0	0	0	0	2	0	0	0	0	0	0	0	0	0	0	1	0	0	0	0	0	0	0	2	0	0	3	0	1	0	0	0	0	0	0	0	0	0	0	0	0	0	0	0	0	0	0	0	0	0	0	0	0	0	0	0	0	0	0	0	0	0	0	0	0	0	0	0	0	0	3	3	0	0	0	0	0	0	1	0	0	0	0	0	8	0	0	2	0	0	0	0	0	0	0	0	0	0	0	0	0	0	0	0	0	0	0	0	0	0	0	0	0	0	0	0	0	0	0	0	0	0	0	0	0	0	0	0	0	2	0	0	0	0	0	0	0	0	0	0	0	1	0	0	0	0	0	0	0	0	0	0	0	0	0	0	0	0	0	0	2	0	0	0	0	0	0	0	8	0	0	0	0	0	0	0	0	0	0	0	0	0	0	0	0	0	0	0	0	0	0	0	0	0	0	0	0	0	0	0	0	0	0	0	0	0	0	2	0	0	0	0	0	0	0	0	2	0	1	0	0	0	0	0	0	1	0	1	0	0	0	0	0	0	0	0	0	0	0	0	0	0	0	0	0	0	0	0	0	0	0	0	0	0	0	0	0	2	0	0	3	0	0	0	0	0	0	0	0	6	0	0	0	0	0	0	2	0	0	0	0	0	0	7	0	0	0	0	0	0	0	0	0	0	0	3	0	0	0	0	0	0	0	0	0	0	0	0	0	0	0	0	0	0	0	0	0	0	0	0	0	1	0	3	0	0	0	0	0	0	0	0	0	0	2	0	0	0	0	0	0	0	0	0	0	0	0	0	0	2	0	0	0	0	2	0	0	0	0	0	0	0	0	0	0	0	0	0	0	0	0	0	0	0	0	0	0	0	0	0	0	0	0	0	0	0	0	0	0	0	0	0	0	0	0	0	0	0	0	0	0	0	0	0	0	0	3	0	0	0	0	0	0	0	0	0	0	0	0	0	0	0	0	1	0	0	0	0	0	0	0	0	0	0	0	0	0	0	0	0	0	0	0	0	5	0	0	0	0	0	0	0	0	1	0	0	0	0	0	0	0	2	0	0	0	0	0	0	0	0	0	0	0	0	0	0	0	0	0	0	0	0	0	0	0	0	0	0	4	0	0	0	0	0	2	0	0	0	0	3	0	0	0	0	0	0	0	0	0	0	0	0	5	0	0	0	0	0	0	0	0	1	0	0	0	0	0	0	0	0	0	1	0	2	0	0	0	0	0	0	0	0	0	0	0	0	0	0	0	0	0	0	0	0	0	0	0	1	0	0	0	4	0	0	0	2	0	0	0	0	1	0	0	0	0	0	0	0	0	0	0	0	0	0	0	0	2	0	0	0	0	0	0	0	2	1	0	0	0	0	0	0	0	0	0	2	0	0	5	0	0	0	0	0	0	0	0	0	0	0	0	0	0	0	0	0	0	0	0	0	0	0	0	0	0	0	0	0	0	1	0	0	0	0	0	0	3	7	0	0	0	0	0	0	0	0	0	0	0	0	0	0	0	0	0	0	0	0	0	0	0	0	0	0	0	1	0	0	0	1	0	0	0	0	0	0	0	0	0	0	0	0	0	0	0	0	0	2	0	0	0	0	0	0	0	2	0	0	0	0	0	0	1	0	0	0	0	0	0	0	0	0	0	0	0	0	0	0	0	0	0	1	0	0	0	0	7	0	0	6	0	0	7	0	0	0	0	0	0	0	0	0	0	0	0	0	0	0	3	0	0	0	0	0	0	0	0	0	0	0	0	0	0	0	0	0	0	0	0	0	0	0	6	0	0	0	0	0	0	0	0	0	0	0	0	0	0	0	0	0	0	0	0	0	0	0	2	0	0	0	0	0	0	0	0	1	0	0	0	0	0	0	0	0	0	0	0	0	0	0	0	0	0	0	0	0	1	0	0	0	0	0	0	0	0	0	0	0	0	0	0	0	0	0	0	1	0	0	0	0	0	0	0	0	0	0	0	0	0	1	0	0	0	0	0	0	0	0	0	0	0	0	0	0	0	5	0	0	0	0	0	0	0	0	0	0	0	0	0	0	0	0	0	0	0	0	1	0	0	0	0	0	0	1	0	0	1	0	0	0	0	0	0	0	0	0	0	0	0	0	0	0	0	0	0	0	0	0	1	0	0	3	7	0	0	0	0	0	0	0	0	0	0	0	0	0	0	0	0	7	0	0	3	0	0	0	0	0	1	0	0	0	1	0	0	0	0	0	0	0	0	0	0	0	0	0	1	0	0	0	0	1	0	0	1	0	0	0	0	0	0	0	0	0	0	0	0	0	0	0	0	0	0	0	0	0	0	0	0	0	0	3	0	0	0	0	0	0	0	2	0	0	0	0	0	0	0	0	4	0	0	0	0	0	0	0	0	0	0	0	0	0	0	0	0	0	3	0	0	0	0	0	0	0	0	0	0	0	0	0	0	0	0	0	0	0	0	0	0	0	0	0	0	0	1	0	0	0	0	0	0	0	0	0	0	0	0	0	0	3	0	0	0	0	0	0	0	0	1	0	0	0	0	0	0	0	0	4	0	0	0	0	0	0	0	0	0	0	0	0	1	0	0	0	0	0	0	0	0	0	0	0	0	0	0	0	0	0	0	0	4	0	0	0	0	0	0	0	0	0	0	0	0	0	0	0	0	2	0	0	0	0	0	0	0	0	0	0	0	0	0	0	0	0	0	0	0	0	0	0	0	0	0	0	0	0	0	0	0	1	0	0	0	0	0	0	1	0	0	0	0	0	0	0	0	0	0	0	4	1	0	0	0	0	0	0	0	0	0	0	0	0	0	0	0	0	0	0	0	0	0	0	0	4	0	0	2	0	0	0	0	0	0	0	0	0	0	0	0	0	0	0	0	0	0	0	0	0	0	0	0	0	2	0	0	0	0	0	0	0	0	0	0	0	0	0	0	0	0	2	0	0	0	0	0	0	0	0	0	0	0	0	1	0	0	0	0	0	0	0	0	0	0	0	0	0	0	0	0	0	0	0	2	0	0	5	0	0	0	0	0	0	0	0	0	0	0	0	0	0	0	0	0	0	0	0	0	0	0	0	0	0	0	0	0	0	0	0	0	0	0	0	0	0	0	0	0	0	2	0	0	0	0	0	0	0	0	0	0	0	0	0	0	0	0	0	0	0	0	0	0	0	0	1	0	0	0	0	0	0	0	0	4	0	0	0	0	0	0	0	0	0	0	0	0	0	0	0	0	0	0	0	0	0	0	0	0	0	0	0	0	0	0	0	0	0	0	0	0	0	0	0	0	6	0	0	0	0	3	0	0	0	0	0	0	0	0	0	0	0	0	0	0	0	0	0	0	0	0	0	0	0	0	0	0	0	0	0	0	0	0	3	0	0	0	0	0	0	0	2	0	3	0	0	0	0	0	0	0	0	0	0	0	0	0	0	0	0	0	0	0	0	0	0	0	0	0	0	0	0	0	0	0	0	0	0	0	0	0	0	0	0	0	0	6	0	0	0	0	0	0	0	3	0	0	0	0	0	0	0	0	0	0	0	0	0	0	0	0	0	0	0	0	0	0	0	0	0	4	0	0	3	0	0	0	0	0	0	3	0	0	0	0	0	0	0	0	0	0	0	0	0	0	0	0	0	0	0	0	2	0	0	0	0	0	0	0	0	0	0	0	0	0	0	0	0	0	0	0	0	0	0	0	0	0	0	0	0	0	0	0	0	0	0	0	0	0	0	0	0	0	0	0	0	0	0	0	0	0	0	0	2	2	0	0	0	0	0	0	0	0	0	0	0	0	0	0	0	0	0	0	0	0	0	2	0	0	0	0	0	0	0	0	0	0	0	0	0	0	0	0	0	0	0	0	0	0	0	0	0	0	0	0	2	0	0	0	0	0	0	0	0	0	0	0	0	0	0	1	0	0	0	0	0	0	0	0	0	0	0	0	0	0	0	0	0	0	0	0	0	0	0	0	1	0	0	0	0	0	0	0	1	0	0	0	0	0	0	0	0	0	0	0	0	0	4	0	0	2	0	0	0	0	0	0	0	0	0	0	0	0	0	0	0	0	0	2	0	2	0	0	2	0	0	0	0	0	0	0	0	0	0	0	0	0	0	0	0	0	0	0	0	0	0	0	0	0	0	0	0	2	1	0	0	0	0	0	0	0	0	0	0	0	0	0	0	0	0	0	1	0	0	0	0	1	0	0	0	0	0	0	0	0	0	0	0	0	0	0	0	0	0	0	1	0	0	0	0	0	0	2	0	0	0	0	2	3	0	0	0	0	0	0	0	0	0	2	0	0	0	0	0	0	0	0	0	0	0	0	0	0	0	0	0	0	0	0	0	0	0	0	0	0	0	2	0	0	0	1	0	0	0	0	0	0	0	0	0	0	1	0	0	0	0	0	0	0	0	0	0	1	0	0	0	0	0	0	0	0	0	0	0	0	0	0	0	0	0	0	0	0	0	0	0	0	0	0	0	0	0	0	0	0	0	0	0	0	0	0	0	0	0	0	0	0	0	0	0	0	0	0	0	0	0	0	0	0	0	0	0	0	0	0	0	0	1	0	0	0	0	0	0	0	0	0	0	0	0	0	0	0	0	0	0	1	0	0	0	0	0	0	1	0	0	1	0	2	0	0	0	0	1	0	0	0	0	0	0	0	0	1	0	0	0	0	0	0	0	0	1	0	0	0	0	0	0	0	0	0	0	0	0	0	0	2	0	0	0	3	0	0	0	0	0	0	0	0	0	6	0	0	3	0	0	0	0	0	2	0	0	0	0	0	0	0	0	0	0	0	0	0	0	0	0	1	0	0	0	0	0	0	0	0	0	0	0	0	0	0	0	0	0	1	0	0	0	0	0	1	0	0	0	0	0	0	0	0	0	0	0	0	0	0	0	0	0	0	0	0	0	0	0	0	0	0	0	0	2	0	0	0	0	0	0	0	0	0	0	0	0	0	0	0	4	0	0	3	0	0	0	4	0	0	0	2	0	0	2	4	0	0	1	0	0	0	0	0	0	0	1	0	3	0	0	0	2	6	0	0	0	0	0	0	0	0	0	0	0	0	4	0	0	0	0	0	0	0	0	0	1	0	0	0	0	0	0	0	0	0	0	0	0	0	0	0	0	0	2	0	0	0	0	0	0	2	0	0	0	2	0	0	0	0	0	0	0	0	0	0	0	4	0	0	0	0	0	0	0	0	0	0	0	0	3	0	0	0	0	0	0	0	0	0	0	0	0	0	0	0	4	0	0	0	0	0	0	0	0	0	0	0	0	0	0	0	0	2	0	0	0	5	0	1	0	0	0	0	0	0	0	0	0	0	0	0	0	0	0	0	3	0	0	0	0	0	0	0	0	0	0	0	0	0	0	0	0	0	0	0	0	0	0	0	0	0	1	0	0	0	0	0	0	0	0	0	0	0	0	0	1	0	0	0	0	0	0	0	1	0	0	0	0	0	0	2	0	0	0	1	0	0	0	0	0	0	0	0	0	0	0	0	0	0	0	0	0	0	0	0	0	0	0	0	0	0	0	0	0	0	0	0	0	0	0	0	2	0	0	0	0	0	0	0	0	0	0	0	1	0	4	0	0	0	0	0	0	0	0	2	0	0	0	0	0	0	0	0	0	0	0	0	0	1	0	0	0	0	0	0	0	0	0	0	0	0	0	0	0	0	0	0	0	0	0	0	0	1	0	0	0	0	0	0	0	0	0	0	0	0	0	0	0	0	0	0	0	0	0	0	0	0	0	0	0	0	0	0	0	0	0	0	0	0	0	0	0	0	0	0	0	0	0	0	0	0	0	0	0	0	0	0	0	0	0	0	0	0	0	0	0	0	0	0	0	0	1	0	0	1	0	0	0	0	0	0	0	0	0	0	0	0	0	0	0	0	0	0	0	3	0	2	0	0	0	0	0	0	0	3	3	0	0	0	0	0	0	0	0	0	0	3	0	0	0	0	0	0	0	0	0	0	0	0	0	0	0	0	0	0	0	0	0	0	0	0	0	0	0	0	0	0	0	0	0	0	0	0	0	0	0	0	0	0	0	0	0	0	0	0	0	0	0	0	0	0	0	0	0	0	0	0	0	0	0	0	0	0	0	0	0	0	0	0	0	0	2	0	0	0	3	0	0	0	0	0	0	3	0	0	0	0	0	0	0	0	0	0	0	0	0	0	0	0	0	0	0	0	0	0	0	0	0	0	0	0	0	0	0	2	0	0	0	0	0	0	0	0	0	0	0	0	0	0	0	0	0	0	0	0	0	0	0	0	0	0	0	0	0	0	0	0	0	3	0	0	0	0	0	0	0	0	0	0	0	0	0	0	0	0	2	0	3	0	0	0	0	0	0	0	0	2	0	0	0	0	0	0	0	0	0	0	0	0	0	0	0	0	0	0	0	0	0	0	0	0	0	0	0	0	0	0	3	0	0	0	3	4	0	0	0	0	0	0	0	0	0	0	0	0	0	0	0	0	0	3	0	0	0	0	0	0	0	0	0	0	0	0	0	0	2	0	0	0	0	0	0	0	0	0	0	0	0	0	0	0	0	0	0	0	0	0	0	0	0	0	0	0	0	0	0	0	0	0	0	0	0	0	0	2	0	0	0	3	0	0	0	0	3	0	0	0	0	0	0	0	0	0	0	0	0	0	0	0	0	0	0	0	0	0	0	2	0	0	0	0	2	0	0	0	0	0	0	0	0	0	0	0	1	1	0	0	0	0	0	0	0	0	0	0	0	0	0	0	0	0	0	0	0	0	0	0	0	0	0	0	0	0	0	0	0	0	0	0	0	0	0	0	0	0	0	0	2	0	0	1	0	1	0	0	1	0	0	2	0	0	0	0	0	0	2	0	0	0	0	0	0	0	0	0	0	0	1	2	0	0	0	0	0	2	0	0	0	0	0	0	0	0	3	0	0	0	0	0	0	0	0	0	0	0	0	0	0	0	0	1	0	0	0	0	0	0	0	0	0	0	0	0	0	0	0	0	0	0	0	0	0	0	0	0	0	0	0	0	0	0	1	0	0	0	0	0	0	0	0	2	0	0	0	3	0	1	0	0	0	0	0	0	0	0	0	0	0	0	0	0	0	0	0	0	0	0	0	0	0	0	0	0	0	0	0	0	0	0	0	0	0	0	0	0	0	0	0	0	0	0	0	2	0	2	1	0	0	0	1	0	0	0	0	0	0	0	0	0	0	0	0	0	0	0	0	0	0	2	0	0	0	0	0	0	0	0	1	0	0	0	0	0	0	0	0	0	0	0	0	0	0	0	0	0	0	0	0	0	0	0	0	0	0	0	0	0	0	0	0	0	0	0	0	0	0	0	0	0	0	0	0	0	0	0	1	0	0	0	0	0	0	0	0	0	0	0	0	0	0	0	0	0	0	0	0	0	0	0	0	0	0	0	0	0	0	0	5	0	0	0	0	0	0	0	0	0	0	0	0	0	0	0	0	0	0	0	0	0	0	0	0	1	0	0	0	0	0	0	0	0	0	0	0	0	0	0	0	0	0	0	0	1	0	0	0	0	0	0	0	0	0	0	0	0	0	3	0	0	0	0	0	0	0	0	0	0	0	0	0	0	0	0	0	0	0	0	0	0	0	0	0	0	0	0	0	0	0	0	0	0	0	0	0	0	0	0	0	0	0	1	0	0	1	0	4	0	1	0	0	0	0	0	0	0	0	0	0	0	0	0	0	0	0	0	0	0	0	0	0	0	0	0	0	0	0	0	0	0	0	0	0	0	0	0	0	0	1	0	0	3	1	0	0	0	0	0	0	0	1	0	0	0	0	0	0	0	0	0	0	3	0	0	0	0	0	0	0	1	0	0	0	0	0	0	0	0	0	0	0	0	0	0	0	0	0	0	0	0	0	0	0	0	0	2	0	0	0	0	0	0	0	0	0	0	0	0	0	0	0	0	0	0	0	0	0	0	0	0	3	0	0	0	0	0	0	5	0	0	0	3	0	0	0	0	0	0	0	0	0	1	0	0	0	0	0	0	0	0	0	0	0	0	0	0	0	0	0	0	0	0	0	0	0	0	0	0	0	0	0	0	0	0	0	0	0	0	0	0	0	0	0	0	0	0	0	0	0	0	0	0	0	0	0	0	0	0	0	0	0	0	0	0	0	1	0	0	0	0	0	0	0	0	0	0	2	0	1	0	0	0	4	0	0	2	0	0	0	4	0	0	0	0	0	0	0	0	0	0	0	0	4	2	0	0	0	0	0	0	0	0	0	0	0	0	0	0	0	0	2	0	0	0	0	0	0	0	0	0	0	0	1	0	0	0	0	0	0	0	0	0	0	0	0	0	0	0	0	0	0	0	0	0	0	0	0	0	1	0	0	0	0	0	0	0	0	0	0	0	0	0	0	2	0	0	0	0	0	0	0	0	0	0	0	0	0	0	0	0	0	0	0	0	0	0	0	0	0	0	0	0	0	2	0	0	0	0	0	2	0	0	0	2	0	0	0	0	2	0	0	0	0	0	0	0	0	0	0	0	0	0	0	0	0	0	0	0	0	0	0	0	0	0	0	0	0	0	0	0	0	0	0	0	0	0	0	2	0	0	2	0	0	0	0	0	0	0	1	0	0	0	0	0	0	0	0	0	0	0	0	0	0	0	2	0	0	0	0	0	2	0	0	0	1	0	0	0	0	0	4	0	0	0	0	0	0	0	0	0	0	0	0	0	0	0	0	0	0	0	0	0	0	0	0	0	0	0	0	0	0	0	0	0	0	0	0	0	0	0	0	0	0	0	0	0	0	0	0	0	0	0	0	0	0	0	0	0	0	0	0	0	0	0	0	0	0	3	3	0	0	0	0	0	0	0	0	0	0	0	0	0	0	0	0	0	0	0	0	0	0	0	0	0	0	0	0	0	0	0	0	0	0	0	0	0	0	0	0	0	0	0	0	0	0	0	0	0	0	0	0	0	0	0	0	0	0	0	0	0	0	0	0	0	0	0	0	0	0	0	0	0	0	0	0	0	0	0	4	0	0	0	0	0	0	0	0	0	1	0	0	0	0	0	0	2	0	0	0	0	0	0	0	0	0	0	0	1	0	0	0	2	0	0	0	0	0	0	0	0	0	0	0	0	0	0	0	0	0	0	0	1	0	0	1	0	0	2	0	0	0	0	0	0	0	0	0	0	4	0	0	0	0	0	0	0	0	0	0	0	0	0	0	0	0	0	0	0	0	0	0	0	0	0	0	0	1	0	0	0	0	0	0	0	0	4	0	0	0	0	0	0	0	0	0	0	0	0	0	0	0	0	0	0	0	0	0	0	0	0	0	0	0	0	0	0	0	0	0	0	0	0	0	0	0	0	0	0	0	0	1	0	0	4	0	1	0	0	0	0	0	2	0	0	0	0	0	0	0	0	0	0	0	4	0	0	0	0	0	0	0	0	0	0	0	0	0	0	0	0	0	0	0	0	0	0	2	0	0	0	0	0	0	0	1	0	0	0	0	0	0	0	0	0	0	0	0	0	0	0	0	0	0	0	0	0	0	2	0	2	0	0	0	0	0	0	0	0	0	1	0	0	0	0	0	0	0	0	0	0	0	0	0	0	0	0	0	0	2	0	0	0	0	0	0	0	0	0	0	0	0	0	0	4	0	0	0	0	0	0	0	0	0	0	0	0	0	0	0	0	0	0	0	0	0	4	0	0	0	0	0	0	0	0	0	0	0	0	3	0	0	1	0	0	0	0	0	0	0	0	0	1	0	0	0	0	0	1	0	0	0	0	0	0	0	0	0	1	0	0	0	0	0	0	0	0	0	0	0	0	0	0	0	0	0	0	0	0	0	0	0	0	0	0	0	0	0	0	0	0	0	0	0	0	0	0	0	0	0	0	0	0	0	0	0	0	0	0	0	0	0	0	0	0	0	0	0	0	0	0	0	0	0	0	0	0	0	0	0	0	0	0	0	0	0	0	0	0	0	0	0	0	0	0	0	0	0	0	0	0	0	0	0	0	0	0	0	0	0	0	0	0	0	0	0	0	0	0	0	0	0	0	0	0	0	0	0	0	0	0	0	0	0	0	0	0	0	0	0	0	0	0	0	0	0	0	0	0	0	0	0	0	1	0	2	0	0	0	0	0	0	0	0	0	0	0	0	0	0	0	0	0	2	0	0	0	0	0	0	0	0	0	0	0	0	0	0	0	0	0	1	0	4	0	0	0	0	0	0	0	0	0	0	0	0	0	0	0	0	0	0	0	0	0	0	0	0	0	0	0	0	0	0	0	1	0	0	0	0	0	0	0	0	0	0	0	0	0	0	0	0	0	0	0	0	0	2	0	0	0	4	0	0	0	0	0	0	0	0	0	0	0	0	0	0	0	0	0	0	0	0	0	0	0	0	0	0	0	0	0	0	3	0	0	0	0	0	0	0	0	0	0	0	0	2	4	0	2	0	0	0	0	0	0	0	0	0	0	0	0	0	0	0	0	0	0	0	0	0	0	0	0	0	0	0	0	0	0	0	0	0	1	0	0	0	1	1	0	2	0	0	0	0	0	0	0	0	0	0	0	0	2	0	0	0	0	0	0	0	0	0	0	0	0	0	0	0	0	2	0	0	0	0	0	0	0	0	0	0	0	0	0	0	0	0	0	0	0	0	0	0	0	0	0	0	4	0	0	0	0	0	0	0	0	0	0	0	0	0	0	0	0	0	0	0	0	0	0	0	0	0	0	0	0	0	0	0	0	0	0	0	0	2	0	0	0	0	0	0	0	0	0	0	0	0	0	0	0	3	4	0	0	0	0	0	0	0	0	0	0	0	0	0	0	0	0	0	0	0	0	0	0	1	0	0	0	0	0	0	0	0	0	0	0	0	2	0	0	0	0	0	0	0	0	0	1	0	0	1	0	0	0	0	0	0	0	0	0	0	0	0	0	0	0	0	0	0	0	0	0	0	0	0	0	0	0	0	0	0	0	0	0	1	0	0	0	0	0	0	0	0	0	0	0	0	0	0	0	0	0	0	0	0	0	0	0	0	0	0	0	1	0	1	0	0	0	0	0	0	0	0	0	0	0	0	0	0	0	0	0	0	0	2	0	0	0	0	0	0	0	0	0	0	0	0	0	0	0	0	0	0	0	0	0	0	0	0	0	0	0	0	0	0	0	0	0	0	0	3	0	0	0	0	0	0	0	0	0	0	0	0	0	0	0	0	0	0	0	0	0	0	0	2	0	0	0	0	0	1	0	0	0	0	0	0	0	0	0	0	0	0	0	0	0	0	0	0	0	0	0	0	0	0	0	0	0	0	0	0	0	0	0	0	0	0	0
0.03	174	25566	23442	9105	3172	1940	2356	6	2	14	2358	7	19	2188	7	2	88	1036	300	253	1542	0	2047	10	2	94	2	4	2	2	4140	114	0	1	3	280	0	21	58	698	17	2	1748	0	4503	482	6	0	1	12	1993	258	3159	0	0	909	1	857	0	43	0	5	2	392	6	2	352	94	5	3	0	0	4	0	2712	2	1253	1	1	42	61	0	24	201	0	175	40	85	0	1	1	0	1	0	0	1	0	12	1	0	682	971	158	0	0	1930	1402	18	154	1	2	2	500	1	0	0	0	0	0	1	0	2	0	2	657	131	658	0	0	0	0	43	2	0	1474	910	328	1	4	531	6	2	4	0	0	0	8	1	283	621	1	1	79	0	138	25	0	0	0	234	0	112	52	2	423	0	196	0	0	253	2	0	513	1	248	0	0	1	543	0	0	0	118	237	1	0	0	0	0	0	0	148	100	8	14	1706	0	0	324	48	1	329	1	42	0	287	0	154	0	9	0	1	0	12	0	53	0	0	407	31	18	0	0	0	52	119	0	141	0	8	0	7	0	2	0	5	0	7	0	3	0	665	0	0	45	0	2	0	164	1	144	0	0	12	0	2	1	2	897	0	0	43	0	2	0	0	0	0	0	0	37	1	94	0	0	0	67	0	93	0	0	4	0	13	54	0	0	0	0	373	157	1	0	0	1	0	0	0	210	0	0	438	0	2	0	0	46	0	0	0	0	7	0	0	9	6	0	0	0	0	0	1	0	0	0	1	3	13	0	1	0	0	8	0	8	1	0	0	7	0	4	0	0	0	0	0	2	0	0	0	0	0	0	488	0	24	0	110	0	0	38	0	0	83	0	0	3	385	0	1	0	57	11	154	0	35	0	13	0	0	0	0	47	0	0	0	344	4	16	0	7	0	0	20	0	0	41	124	0	1	0	0	1	0	0	0	77	0	0	0	0	0	0	75	0	10	0	0	0	0	0	28	0	0	0	147	0	0	171	0	1	84	0	186	24	1	0	0	0	0	0	1	0	0	0	1	75	0	0	0	0	0	0	0	0	0	8	0	0	115	0	126	8	68	1	0	1	1	5	0	0	1	8	0	18	69	0	0	0	0	0	1	1	2	0	51	0	1	25	0	0	0	0	13	0	0	0	29	43	159	0	0	2	217	0	0	0	1	0	0	1	0	0	0	0	6	1	0	0	41	0	0	0	0	10	1	122	1	0	43	19	0	0	0	61	11	165	0	0	0	5	0	0	0	0	8	1	0	0	0	0	190	8	0	0	0	0	0	2	0	0	0	1	0	0	0	10	0	0	0	0	0	0	0	0	56	20	0	14	0	52	0	39	0	0	0	0	0	0	0	0	5	0	83	0	1	76	0	2	3	0	0	0	1	0	95	0	77	0	0	0	0	0	0	0	14	0	10	0	1	58	0	283	0	7	0	0	4	12	0	11	0	0	0	0	1	0	0	0	1	0	0	0	1	0	0	7	0	0	22	0	64	0	0	0	4	0	134	1	17	0	0	2	0	1	0	0	0	0	0	83	6	0	1	0	0	0	0	0	0	0	38	0	0	194	28	66	0	0	0	0	12	0	0	0	0	1	0	0	0	376	0	0	0	0	0	1	0	0	0	46	0	0	0	0	0	2	0	1	0	8	18	1	0	0	1	0	0	0	0	0	121	0	0	0	301	0	2	0	0	0	0	1	0	0	188	119	0	0	0	0	0	0	3	0	0	117	12	111	136	3	20	0	0	10	0	0	278	0	1	1	0	0	0	0	0	57	12	0	0	6	105	0	9	0	0	0	0	0	2	0	0	0	5	0	11	0	0	0	21	0	0	0	13	0	0	0	0	1	1	0	0	1	0	0	0	0	0	0	0	10	0	0	7	0	0	2	0	0	0	0	0	23	1	0	0	2	0	0	60	0	0	32	0	0	7	0	43	0	3	4	197	0	4	0	0	0	7	0	66	54	0	0	3	58	0	0	0	0	0	4	0	0	243	22	0	0	0	0	30	0	11	0	0	0	0	0	0	0	0	0	2	0	0	27	32	0	0	16	0	0	13	11	1	0	0	0	40	1	0	2	0	4	16	0	0	0	0	0	10	10	0	0	1	0	2	0	7	0	0	0	0	1	0	2	0	7	52	0	49	0	1	0	0	0	0	0	0	2	0	29	0	0	0	4	7	0	0	0	97	0	1	5	0	1	0	0	75	1	27	0	212	0	0	0	0	39	0	0	0	0	0	19	2	1	0	0	0	0	0	15	0	0	0	0	1	0	0	6	0	22	77	0	33	0	0	60	32	0	44	0	0	17	4	0	0	0	0	0	45	114	0	0	7	0	20	0	0	0	12	0	0	0	0	0	3	0	0	0	0	0	0	0	0	0	0	0	2	3	0	0	0	0	0	0	176	0	0	0	0	0	0	0	4	14	0	16	0	0	0	4	0	1	4	0	1	0	0	0	0	0	0	0	0	0	68	0	0	0	0	53	0	90	0	96	0	11	0	0	17	0	0	5	0	0	0	0	0	0	0	0	1	3	0	0	0	10	0	0	1	0	2	9	0	0	0	0	0	0	0	0	0	0	0	0	0	0	0	0	0	0	0	2	0	1	0	0	0	0	0	0	18	0	2	3	0	0	0	0	1	0	20	0	1	0	13	0	0	0	0	0	2	0	14	0	2	0	1	0	1	0	3	0	0	0	0	21	1	4	2	0	2	25	0	0	0	0	0	0	0	0	30	0	4	0	0	0	111	0	27	0	17	0	4	22	0	1	1	0	9	3	31	3	0	4	16	0	0	0	0	0	1	13	0	0	0	0	0	0	4	4	40	0	0	0	0	3	0	0	1	0	0	0	0	6	0	0	0	0	0	2	0	0	1	0	9	0	1	0	0	0	29	0	0	0	0	5	16	0	0	0	0	1	0	0	9	0	29	0	0	0	0	0	5	1	0	0	0	0	0	0	7	0	1	0	0	0	0	0	0	0	0	0	8	0	39	0	0	0	0	0	0	0	0	9	0	0	0	0	0	0	49	9	5	111	0	9	0	0	0	0	1	0	0	0	0	0	0	0	0	0	0	0	0	1	3	0	0	14	0	0	72	1	0	2	0	0	0	0	5	0	0	0	0	0	2	0	2	6	0	0	5	0	0	0	0	0	0	0	10	26	1	0	0	2	0	4	0	0	0	0	0	0	8	0	0	0	106	0	0	0	0	13	0	0	11	0	0	3	0	0	0	5	0	2	0	0	0	0	0	0	0	13	2	0	0	8	0	0	0	0	0	0	1	0	0	0	0	0	0	2	0	45	0	0	0	0	0	0	0	0	0	0	0	1	0	0	8	0	0	0	0	4	0	0	0	0	11	0	0	0	0	0	0	7	11	0	3	0	3	0	3	6	0	0	1	0	0	0	17	0	0	3	0	12	0	0	0	0	11	0	0	0	3	0	5	0	23	0	0	0	9	0	0	2	0	0	3	0	0	0	0	0	1	0	0	0	0	4	0	0	0	0	0	0	6	0	53	0	2	0	0	2	0	0	0	0	0	0	0	0	0	0	9	0	0	0	11	0	0	0	0	1	0	0	0	0	0	0	0	0	0	0	0	1	0	0	1	0	0	80	0	0	0	0	0	0	0	0	0	0	0	0	0	0	0	20	2	0	0	0	0	0	0	1	0	0	0	0	0	0	2	0	0	0	3	0	0	0	0	0	2	3	2	0	2	0	0	0	0	0	0	1	3	0	0	0	0	0	0	1	0	0	0	0	1	0	0	11	0	2	10	0	0	0	0	0	0	0	15	0	12	0	0	2	1	0	0	0	0	0	13	0	17	0	0	0	0	0	0	0	10	0	0	0	1	0	0	1	0	0	0	0	0	0	5	4	0	0	3	0	5	7	0	0	0	0	81	0	0	0	0	0	0	0	5	0	31	0	0	0	0	0	0	2	0	0	0	0	0	1	0	0	9	0	0	0	0	0	0	0	1	0	0	0	7	0	0	0	0	0	0	3	3	0	1	0	0	0	0	0	9	0	0	0	60	0	0	0	0	0	24	0	0	35	0	3	0	0	0	0	89	0	0	1	2	8	0	0	0	0	0	0	0	1	0	1	0	9	0	0	0	0	1	0	1	2	0	0	0	0	0	1	0	0	0	0	1	0	0	5	0	0	0	0	2	0	0	0	1	0	1	0	0	0	0	0	1	52	0	0	0	0	0	0	3	6	0	0	0	0	0	0	0	0	0	17	1	1	0	0	0	1	0	1	0	67	0	0	0	0	0	0	0	0	0	0	2	0	0	0	7	0	0	0	0	0	0	0	0	0	5	1	0	1	2	0	0	2	7	2	0	0	0	8	0	0	0	0	0	0	0	0	0	0	2	9	4	62	0	46	0	3	0	2	0	12	0	0	0	0	0	0	0	0	0	0	0	0	0	0	0	0	0	0	1	0	41	0	0	0	0	0	0	0	0	0	0	0	0	0	0	0	1	8	0	0	9	0	0	0	0	9	0	0	0	0	5	4	0	0	0	0	0	0	0	0	1	0	0	0	0	0	0	0	0	0	0	0	0	0	0	37	0	0	2	0	0	0	5	7	0	0	0	16	0	3	1	0	0	0	0	0	0	0	1	16	1	0	0	0	0	54	0	0	1	2	0	0	0	0	0	0	0	0	0	1	0	0	0	0	0	30	0	0	0	0	0	0	0	1	0	0	12	0	8	0	8	0	0	0	2	0	0	0	0	0	0	0	1	0	0	0	3	0	0	12	4	0	0	23	18	0	0	0	0	0	4	0	0	0	0	0	2	0	0	25	0	0	0	23	0	0	0	0	0	0	0	0	0	0	6	0	10	0	0	0	32	0	16	0	0	0	6	2	0	0	0	0	3	7	0	0	0	1	0	0	11	0	0	0	4	0	1	0	0	3	0	0	0	0	0	0	0	0	0	0	0	1	0	0	0	0	0	0	0	0	0	0	0	0	0	0	0	0	0	0	1	6	0	0	0	7	0	0	1	0	0	0	0	0	1	0	0	0	0	0	0	0	0	0	0	0	0	0	0	0	0	1	0	0	2	10	0	0	0	1	0	0	0	2	0	0	0	0	1	0	0	0	0	0	0	0	0	0	8	0	0	0	0	4	0	0	0	8	0	0	0	0	0	1	0	6	0	0	0	0	0	0	0	0	0	0	0	0	0	1	0	0	1	0	0	0	0	0	1	1	0	6	0	0	0	0	0	0	3	8	0	1	0	0	0	0	0	0	0	0	0	1	0	0	0	0	0	1	2	0	0	0	2	1	1	0	0	0	0	0	0	0	0	0	0	0	0	0	0	0	0	8	0	0	0	0	47	4	0	0	0	0	0	0	0	15	62	0	0	3	0	0	0	0	0	0	0	0	0	2	0	0	0	0	0	0	0	0	0	0	0	0	0	0	0	0	0	0	0	1	0	0	0	0	0	0	1	29	1	0	0	0	0	0	0	0	0	0	1	0	0	0	0	0	0	2	0	0	1	26	0	0	0	0	4	0	1	0	0	0	0	15	0	2	1	0	1	0	0	0	0	43	0	0	0	0	0	8	0	0	0	0	0	2	0	0	0	0	0	0	0	0	0	0	0	0	0	0	0	0	0	1	0	0	0	0	1	36	1	0	0	1	1	0	3	0	0	0	0	0	0	0	8	2	0	0	0	0	0	0	0	1	3	0	0	0	0	12	0	0	0	0	2	0	0	0	0	0	0	0	0	0	0	1	0	0	18	0	0	7	0	0	0	0	1	0	0	14	1	1	0	0	0	0	0	21	0	25	0	0	0	0	4	0	0	0	0	7	0	0	1	0	0	1	5	0	0	0	0	0	1	0	0	0	0	1	0	0	0	29	1	0	4	0	0	0	0	0	2	0	0	0	0	0	0	1	0	0	0	0	0	0	0	0	39	0	0	0	1	0	0	0	0	0	0	0	0	0	1	0	0	3	0	3	0	0	0	0	0	0	0	0	0	0	0	0	0	1	0	0	2	0	11	4	0	0	0	0	0	0	0	0	0	0	1	0	0	0	0	0	0	0	0	0	0	0	0	0	0	1	0	0	0	0	0	0	0	1	0	0	0	3	0	0	0	0	0	0	0	8	0	0	2	0	3	0	0	10	1	1	1	1	0	0	0	0	0	0	0	0	11	0	0	0	0	0	0	0	0	0	0	0	0	0	0	0	0	0	0	0	0	0	0	0	0	0	0	0	0	0	0	0	0	0	20	0	0	0	0	0	0	0	0	0	0	0	0	0	0	0	0	0	0	0	3	0	0	0	1	0	5	1	0	0	0	0	1	0	0	0	0	0	0	0	0	0	0	0	0	0	0	0	0	0	0	0	0	0	0	0	0	0	1	0	0	0	0	0	0	0	0	0	1	0	0	0	0	2	1	0	1	0	0	0	0	0	0	0	1	0	0	0	0	0	0	0	0	0	0	0	0	0	2	0	0	0	0	0	0	0	18	2	0	0	0	0	0	0	2	0	0	0	0	0	0	0	5	0	0	0	20	3	0	0	0	0	0	0	4	4	9	0	0	2	0	0	3	0	0	0	0	0	2	0	0	0	2	1	0	0	0	0	0	0	0	0	0	0	0	0	0	0	0	0	2	0	0	0	0	1	2	0	0	0	0	0	0	0	0	0	0	0	2	0	0	0	0	0	0	10	0	0	4	0	0	0	0	0	0	1	0	0	0	0	2	0	0	0	0	5	0	0	5	0	0	0	0	0	0	0	0	0	4	0	0	0	0	0	0	3	0	0	2	4	0	1	1	2	0	0	0	0	8	1	2	0	0	0	0	0	1	0	0	0	0	0	0	1	0	10	0	0	0	9	0	0	0	0	0	18	0	0	0	0	0	0	0	1	1	0	0	0	0	5	0	3	0	0	2	0	0	0	0	0	2	0	1	3	3	1	0	0	0	1	0	0	0	0	0	0	0	5	0	0	0	0	1	1	6	0	0	0	0	0	0	0	0	3	1	1	0	3	0	0	0	0	0	4	0	0	1	0	0	0	1	0	0	0	0	0	0	0	0	0	0	0	0	0	0	0	0	4	0	2	4	0	0	42	0	0	0	0	0	0	0	0	0	0	1	0	1	0	2	0	2	0	0	0	23	0	0	0	3	1	0	0	0	0	0	0	0	0	0	0	0	0	0	0	0	0	0	75	0	0	0	0	4	0	0	0	0	0	0	0	0	0	4	0	0	0	5	0	0	0	0	0	0	0	0	0	0	0	0	0	0	0	0	1	0	2	0	0	0	0	0	0	0	0	0	1	0	0	17	0	0	0	0	0	2	0	0	0	0	10	0	1	0	1	0	0	0	0	2	0	0	0	0	0	0	4	0	0	0	0	0	0	0	0	0	0	0	0	3	0	0	0	0	0	2	0	0	0	2	0	0	0	0	0	0	0	0	0	0	4	9	0	0	0	0	0	0	0	0	0	0	0	11	0	0	11	0	0	0	0	3	2	15	0	0	0	0	0	0	0	0	0	0	0	0	0	0	0	0	0	0	0	0	0	8	0	0	0	0	0	5	2	0	0	3	0	1	2	0	0	0	0	0	0	0	0	0	0	0	0	2	0	0	0	0	0	0	0	1	0	2	0	0	0	0	0	1	7	0	0	3	2	0	0	0	0	0	0	0	0	1	0	2	0	15	2	0	0	0	0	3	0	0	0	2	0	0	0	0	0	0	0	0	28	0	0	0	0	0	19	0	0	0	0	2	0	0	2	0	7	0	0	0	0	0	0	0	0	0	0	0	0	0	2	0	0	0	0	0	7	18	0	0	0	0	0	0	0	0	0	0	0	0	0	0	0	0	0	0	0	0	0	1	5	0	0	0	2	0	0	1	1	0	0	0	0	0	0	12	0	0	0	0	0	0	0	0	1	0	0	0	0	0	0	0	0	3	0	0	0	0	0	4	0	0	0	0	1	0	0	0	11	0	0	3	0	0	0	0	0	0	0	0	0	3	0	1	0	0	0	0	0	0	0	0	0	0	0	0	0	0	0	0	0	0	0	2	0	0	0	0	0	0	0	0	2	0	0	0	0	0	0	1	0	0	0	0	0	0	0	0	0	0	0	13	0	5	0	0	0	2	0	0	0	0	0	0	3	0	0	0	0	0	0	0	0	0	0	0	0	0	0	1	0	0	0	0	0	0	0	0	0	0	4	0	0	0	0	0	1	0	0	0	0	12	0	0	0	0	0	0	0	0	0	0	0	0	0	0	0	0	1	0	0	0	4	0	0	0	1	0	0	0	0	0	0	0	0	0	0	0	0	0	0	0	0	3	0	0	0	0	0	0	0	0	0	0	0	0	0	1	0	0	0	0	0	0	0	1	0	0	4	0	0	0	38	0	0	0	0	0	0	0	0	0	0	0	0	0	0	0	0	0	0	0	0	0	0	0	0	0	0	0	1	1	0	0	0	8	0	0	0	0	0	0	0	0	0	0	0	0	0	0	0	0	0	0	0	0	2	0	0	0	0	0	0	0	21	15	0	0	0	0	6	0	0	0	0	0	1	0	0	0	1	0	0	0	0	0	0	1	0	0	0	0	0	0	0	0	0	0	0	0	0	0	0	2	0	0	7	0	0	0	0	0	2	0	1	0	0	0	21	0	0	0	2	0	0	0	0	0	0	0	0	4	0	0	0	0	1	0	0	0	0	0	0	0	0	0	0	0	3	2	0	1	0	0	0	0	0	0	0	0	0	0	0	0	0	0	0	0	0	0	0	0	0	0	1	3	0	0	0	0	7	0	0	0	0	0	0	0	0	6	0	0	0	0	0	0	0	0	0	0	0	0	0	0	0	2	0	0	0	0	0	0	0	0	0	0	0	1	1	0	1	3	0	0	2	0	0	0	0	5	0	0	1	0	0	0	0	0	0	2	7	0	3	0	0	0	0	0	0	0	0	0	0	0	0	0	0	0	0	0	0	0	0	20	0	0	0	0	2	4	1	0	0	0	2	0	0	7	0	0	0	0	0	0	0	0	0	0	0	1	1	2	0	7	1	0	0	0	3	0	0	0	0	1	0	0	0	0	0	0	3	1	0	0	0	0	0	1	0	0	0	0	3	0	0	0	1	1	0	0	0	0	0	0	0	0	0	0	0	0	0	0	0	0	0	0	0	0	0	2	0	0	0	0	0	2	0	8	0	0	0	0	0	0	0	37	0	0	0	0	0	0	0	0	0	0	0	0	0	0	0	0	0	2	0	0	0	8	0	0	0	0	0	0	0	0	0	0	0	0	0	0	0	0	0	0	0	0	0	0	0	0	0	11	5	2	0	1	0	0	0	0	1	0	0	0	0	0	0	0	0	0	0	0	0	0	0	0	0	3	0	0	0	0	0	0	0	0	0	0	0	0	0	3	0	0	0	0	0	0	0	0	0	0	0	0	0	2	0	0	0	1	0	0	1	0	0	4	0	0	0	0	0	0	0	6	3	0	0	0	0	0	1	0	0	0	0	0	0	0	0	1	1	0	0	0	0	0	0	0	0	0	0	0	0	0	0	0	0	0	0	0	0	1	0	0	0	0	0	0	0	0	0	0	0	0	1	0	1	0	20	0	2	0	0	2	0	0	0	0	0	0	0	0	0	2	0	0	0	0	0	0	0	0	1	0	1	0	0	0	0	0	0	0	0	0	0	0	0	0	0	0	0	4	0	0	14	0	1	0	3	0	0	0	0	0	0	10	0	0	0	0	0	0	7	0	0	4	0	1	0	0	1	0	0	0	0	0	6	0	0	0	0	0	0	0	0	0	0	0	0	0	0	1	0	0	0	0	0	0	0	0	0	0	0	0	0	0	0	0	0	0	0	0	0	0	0	28	0	0	0	0	0	0	0	0	0	0	0	0	0	0	0	0	0	0	0	0	0	0	0	0	0	0	0	0	0	0	3	0	0	0	2	0	0	0	0	0	0	0	4	0	0	0	6	0	0	0	0	5	0	0	0	0	0	0	0	0	1	3	0	0	0	0	0	0	0	0	0	0	0	0	0	0	0	10	0	0	0	0	0	0	0	0	0	0	0	0	0	0	0	9	0	0	0	0	0	0	0	0	0	0	0	0	3	0	0	0	0	0	0	0	0	0	0	0	4	0	0	0	1	0	2	5	0	0	0	0	0	2	0	0	0	0	0	0	0	3	0	0	0	0	0	0	0	0	0	0	0	0	10	0	0	0	0	0	0	0	0	0	0	0	0	0	10	0	0	0	0	0	4	0	0	0	0	0	0	0	0	0	1	0	3	0	0	0	0	0	0	0	0	0	0	0	0	0	0	0	0	0	0	2	0	0	0	0	0	0	0	0	0	0	0	0	0	3	0	0	0	0	0	0	0	0	0	0	0	0	0	0	0	0	0	0	0	0	0	0	0	11	0	0	0	0	0	0	0	7	0	0	0	0	0	0	0	0	0	0	0	0	0	0	0	0	0	0	0	0	1	0	0	0	0	0	0	1	2	0	0	0	0	0	0	0	0	0	0	0	0	0	0	0	0	0	1	0	1	0	0	0	0	0	37	0	0	0	0	0	0	0	0	0	0	0	0	0	0	0	0	0	0	0	0	0	0	2	0	0	0	0	0	0	0	0	0	0	0	0	0	1	0	0	0	0	0	0	0	0	0	1	0	1	0	0	0	0	0	1	0	1	0	0	0	0	0	0	0	0	0	16	0	0	0	0	0	0	0	0	0	0	0	0	0	2	0	0	0	0	0	0	0	0	0	0	0	0	0	0	5	0	0	0	0	0	0	0	1	0	0	0	0	5	0	0	0	0	0	0	0	17	0	0	0	0	0	0	0	3	0	0	0	0	0	0	0	1	0	0	0	0	0	0	2	0	0	0	0	0	0	0	0	0	3	0	0	1	0	0	0	2	0	0	0	0	0	0	1	0	3	0	0	0	0	0	0	0	0	0	0	1	0	1	0	0	0	3	1	0	0	0	0	0	0	1	0	0	0	0	0	0	0	0	0	0	0	0	0	0	0	0	3	0	0	0	0	0	0	0	0	1	0	0	0	1	0	0	0	0	0	0	0	0	0	1	1	0	3	0	0	2	0	0	0	0	0	0	0	0	0	0	0	0	0	0	0	0	0	0	0	0	0	0	0	0	0	0	0	1	0	0	0	0	0	0	0	0	0	0	0	0	0	0	0	0	0	0	0	0	0	1	0	4	5	0	0	1	0	0	0	0	0	0	0	1	0	0	0	0	0	0	4	0	0	0	0	0	2	0	0	0	0	0	10	0	0	0	0	0	0	0	1	0	0	0	0	0	0	2	0	0	0	0	0	0	1	0	0	0	0	0	0	0	14	0	0	0	0	0	0	0	0	0	0	0	0	0	0	0	0	0	0	0	2	0	0	0	0	0	0	0	0	0	0	0	0	0	0	0	0	0	3	0	0	7	1	0	0	1	0	2	0	0	0	0	0	0	0	0	0	0	0	0	0	0	0	0	0	0	0	0	0	3	1	0	0	0	0	0	0	0	0	0	0	0	0	0	0	0	2	0	0	0	0	0	0	0	0	0	0	3	0	0	0	0	0	0	0	0	0	0	0	0	0	0	0	0	5	1	0	0	0	0	0	0	0	0	0	0	0	9	0	0	0	4	0	0	0	3	0	6	0	0	0	0	0	2	0	0	0	0	0	0	0	0	0	0	0	0	0	0	0	0	0	0	0	0	0	0	0	0	0	0	0	0	0	0	0	0	0	0	0	0	0	0	0	0	0	0	0	0	0	0	0	3	0	2	0	0	0	0	0	0	0	1	0	3	0	0	0	0	1	0	0	0	0	0	0	0	1	0	0	0	2	0	0	0	9	0	0	0	0	0	0	0	0	0	1	0	0	0	0	0	1	0	0	4	0	0	0	0	0	0	0	0	0	0	0	1	0	0	0	3	0	5	0	0	0	0	0	0	0	0	0	0	0	1	9	0	0	0	0	8	0	0	0	0	0	0	0	0	0	0	1	0	0	0	0	0	0	0	0	1	0	0	0	0	0	0	0	0	0	0	0	0	0	0	0	0	0	0	0	0	0	1	7	0	1	0	0	0	0	0	0	1	0	5	0	0	0	0	0	0	1	0	2	0	0	0	0	0	0	0	0	0	0	0	0	0	0	0	0	0	3	0	0	0	0	0	0	0	0	0	2	0	0	0	0	0	0	0	0	0	0	0	0	0	0	0	0	0	0	0	0	0	0	0	0	0	0	0	0	0	0	0	11	0	0	0	1	0	0	0	0	0	0	0	2	0	0	1	0	1	0	0	0	0	0	1	26	0	0	0	0	0	13	3	0	0	0	0	0	0	0	0	0	0	0	0	0	0	0	0	0	0	0	0	0	0	0	0	0	0	0	1	0	0	0	0	0	0	2	0	0	0	0	0	0	0	0	0	0	0	0	0	0	2	0	0	0	0	0	0	0	0	0	0	0	0	0	0	1	0	0	0	0	0	0	0	0	0	0	0	0	0	0	0	0	0	0	0	0	0	0	0	0	0	8	0	0	0	3	0	0	0	0	0	0	0	0	0	0	0	0	0	1	0	0	0	0	0	0	0	0	0	0	0	0	0	0	0	0	0	0	3	0	3	0	0	2	2	0	0	0	0	0	0	0	0	0	0	0	0	0	0	0	0	0	0	1	0	0	0	0	0	0	0	0	0	0	0	0	0	0	0	0	0	0	0	0	0	0	0	0	0	0	0	0	0	0	0	0	0	1	5	0	0	0	0	0	1	0	0	0	0	0	0	0	1	0	0	0	0	0	0	0	0	1	0	0	0	2	0	0	0	3	0	0	0	0	0	0	0	0	0	0	0	0	0	0	0	0	3	0	0	0	0	0	0	0	0	0	0	0	0	0	0	2	0	0	1	0	0	0	0	0	0	0	0	0	0	0	1	0	0	0	0	0	0	0	0	0	0	0	0	0	1	0	2	0	0	0	0	0	0	0	0	0	0	0	0	0	0	0	0	1	0	0	0	0	0	0	0	0	0	0	0	0	0	0	0	0	0	0	0	0	0	0	0	0	0	0	0	0	1	0	0	0	0	0	0	0	0	0	6	0	0	0	0	0	0	0	0	0	0	0	0	0	0	0	0	0	0	0	0	0	0	0	0	0	0	0	0	2	0	0	3	0	0	0	0	0	0	2	0	0	0	0	1	0	0	0	0	0	0	0	0	0	0	0	0	0	0	0	0	0	0	0	0	0	0	0	0	0	0	1	0	0	0	0	0	0	0	0	0	3	0	0	6	0	0	0	0	0	0	0	0	0	0	5	0	0	0	2	0	1	0	0	0	0	0	0	0	0	0	0	0	0	0	0	1	0	0	0	0	0	0	0	0	0	0	0	0	0	0	0	0	0	0	0	0	0	0	0	0	0	0	0	0	0	0	0	0	0	0	0	0	0	0	0	0	0	1	0	0	0	0	0	0	0	0	0	1	1	0	0	0	0	0	0	0	0	1	0	0	0	0	0	0	0	0	0	0	0	0	0	0	0	0	0	0	1	0	2	0	0	0	0	2	0	0	0	0	0	0	0	0	0	0	0	0	0	0	0	0	0	0	0	0	0	0	0	0	0	0	0	0	0	0	0	0	0	0	2	0	0	0	0	0	0	0	0	0	0	0	0	0	0	0	0	0	0	0	1	0	0	0	0	0	0	0	0	0	0	0	0	0	1	0	0	0	3	0	0	0	0	0	0	0	0	0	0	0	0	0	0	2	0	0	0	0	0	0	0	6	0	0	0	0	0	0	0	0	0	0	0	0	0	0	0	0	0	0	0	0	0	0	0	0	0	0	0	0	4	0	0	0	0	0	0	0	0	0	0	0	0	0	0	0	0	0	0	0	0	0	0	0	1	0	0	0	0	1	0	0	0	0	1	4	0	0	0	0	0	0	0	0	0	0	0	0	0	0	0	0	0	0	0	0	0	0	0	0	0	0	0	0	0	0	4	0	0	0	0	0	0	0	1	0	0	0	0	0	0	0	0	0	0	0	0	0	0	0	0	0	0	0	0	0	0	0	0	0	0	0	0	1	0	0	0	0	2	0	0	0	0	0	0	0	0	0	0	0	0	0	0	0	0	0	1	0	0	0	0	0	0	10	0	0	0	0	0	0	1	0	0	0	0	0	0	1	0	0	0	0	0	0	0	0	0	0	0	0	0	0	0	0	0	2	4	0	0	0	0	0	6	0	0	0	0	0	0	0	0	0	0	0	0	0	0	0	0	0	0	0	0	0	0	0	0	0	0	0	0	0	0	0	0	0	0	0	0	0	0	0	0	0	0	0	0	0	1	0	1	0	0	0	0	0	0	0	0	0	5	0	0	0	0	0	0	0	0	0	0	0	1	0	0	0	0	0	0	0	1	0	4	0	0	0	0	0	0	0	5	0	0	0	4	0	0	0	0	0	0	3	0	0	0	0	0	1	0	0	0	0	0	0	0	1	0	0	2	0	0	0	0	0	0	2	0	0	0	0	0	0	0	0	0	0	0	0	0	0	0	0	1	0	0	0	0	0	0	0	0	0	0	0	0	0	0	0	0	0	0	0	0	0	0	0	0	0	0	0	0	0	0	0	0	0	0	0	0	0	1	0	0	0	0	0	0	0	0	0	0	0	0	0	0	0	0	0	0	0	0	0	0	0	0	0	0	0	0	0	0	0	0	1	0	16	0	0	0	0	0	0	0	0	0	0	0	0	1	0	0	14	0	0	0	0	6	0	0	1	2	0	0	0	7	0	1	0	0	0	0	0	0	0	0	0	0	0	0	0	0	0	0	0	0	0	0	0	0	0	0	0	0	0	0	0	0	0	0	0	0	0	1	0	0	0	0	0	9	0	0	0	1	0	0	0	0	0	0	0	0	0	0	0	0	0	0	0	0	0	0	0	0	0	0	0	1	0	0	0	0	0	0	0	0	0	3	0	0	0	0	0	0	0	1	1	0	0	0	0	0	0	0	0	0	0	0	0	0	0	0	0	0	0	0	1	0	0	0	3	0	0	0	0	0	0	0	0	0	0	0	0	0	0	0	0	0	0	0	0	0	0	0	0	0	0	0	0	0	0	0	0	0	0	0	0	0	0	0	0	0	0	0	0	0	0	0	0	0	0	0	0	4	0	0	0	0	0	0	0	0	0	0	0	0	8	0	0	0	0	0	0	0	0	0	0	0	0	0	0	0	0	0	0	0	0	0	0	0	0	0	0	0	0	0	0	0	0	0	0	0	0	0	0	0	0	0	2	0	0	0	8	0	0	0	2	0	0	1	0	0	0	0	0	0	0	0	0	0	0	0	0	0	0	0	0	0	0	0	0	0	0	0	0	0	0	0	2	1	0	0	0	0	0	0	0	0	0	0	0	0	0	0	0	0	0	0	3	0	0	0	0	0	0	0	0	0	0	0	0	1	0	0	0	5	0	0	0	0	0	0	0	2	0	0	0	0	0	2	0	0	0	0	0	0	0	0	0	0	0	0	0	0	0	0	0	0	0	0	0	2	0	0	0	0	0	0	0	0	0	0	0	0	0	0	0	0	0	0	0	0	0	0	0	0	1	0	0	0	0	0	0	0	0	1	0	0	0	0	0	0	0	0	0	0	0	0	0	0	0	0	0	0	0	0	0	2	0	0	0	0	0	0	0	0	0	0	0	0	0	0	0	0	0	0	0	0	0	0	0	0	0	0	0	0	0	1	0	0	0	0	0	0	0	0	0	0	0	0	1	0	0	0	0	0	0	0	0	3	0	0	0	0	0	0	0	0	0	0	0	0	0	0	0	0	0	0	0	0	0	0	0	0	0	0	0	0	3	0	10	4	3	0	0	0	0	0	0	0	3	0	0	0	0	0	0	0	0	0	0	0	0	0	0	0	0	0	0	0	0	0	0	0	0	0	0	0	0	0	0	0	0	0	0	0	0	0	0	0	0	0	0	0	0	0	0	0	0	0	0	0	0	0	0	0	0	0	0	2	0	0	0	0	0	0	0	0	0	0	0	0	0	2	1	0	0	0	0	0	0	0	0	0	0	0	0	0	1	0	0	0	0	0	0	0	0	0	0	0	0	0	0	0	0	0	0	2	0	2	0	0	0	1	0	0	0	0	0	0	0	6	0	4	0	0	0	0	0	0	0	0	0	0	0	0	0	0	0	0	0	0	11	1	0	0	0	0	0	0	0	0	0	0	0	0	0	0	0	0	0	0	0	0	0	2	0	0	0	0	0	0	0	0	0	0	0	0	0	2	0	0	0	0	0	0	0	0	0	0	0	0	0	0	0	0	0	0	0	0	0	0	0	0	0	0	0	0	0	0	0	0	0	0	0	0	0	0	0	0	0	0	0	0	1	0	0	0	0	0	0	0	0	0	0	2	0	0	0	0	0	0	0	0	0	0	0	0	0	0	0	0	0	0	0	3	0	0	0	0	0	0	0	0	0	0	2	0	0	0	0	0	0	0	0	0	0	0	0	0	0	0	0	0	0	0	0	0	0	0	1	0	0	0	0	2	0	0	0	0	0	6	0	13	0	0	0	0	0	0	1	0	0	3	0	0	0	0	0	0	0	0	0	0	0	0	1	0	0	0	1	0	0	0	0	0	0	0	0	0	0	0	0	0	0	0	0	0	0	0	0	0	0	0	0	0	0	0	0	0	0	0	0	0	0	0	0	0	0	0	0	0	0	0	0	1	0	0	0	0	0	0	0	0	0	0	0	0	0	0	1	0	0	0	0	0	0	0	0	0	0	2	1	0	0	0	0	0	0	0	0	0	0	0	0	0	0	0	0	0	0	0	0	0	0	0	0	0	0	0	2	0	0	0	0	0	0	0	0	0	0	4	0	0	0	0	0	0	0	0	0	0	0	0	0	0	0	0	2	0	0	0	0	0	0	0	0	0	0	0	0	0	0	0	0	1	0	0	0	1	0	0	1	0	0	0	0	0	0	0	0	0	0	2	0	0	0	0	1	0	0	1	0	1	0	0	0	0	0	0	0	0	0	0	0	0	0	0	0	3	0	0	0	0	0	0	0	0	2	0	0	0	0	0	0	1	0	0	0	0	0	0	0	0	0	0	0	0	0	0	0	0	0	0	0	0	0	0	0	0	0	0	0	0	0	0	0	0	0	0	0	2	0	0	0	0	0	0	0	1	0	0	0	0	0	0	0	0	0	0	0	0	0	0	0	0	0	0	0	0	0	0	0	0	0	0	0	0	0	0	0	0	0	0	0	0	0	0	0	0	1	0	0	0	0	0	0	0	0	0	0	0	0	0	0	0	0	0	0	0	0	0	0	0	0	0	0	1	0	0	0	0	0	0	0	12	0	0	0	0	0	0	0	0	0	0	0	0	0	0	0	0	0	0	0	0	0	0	0	0	0	0	0	0	0	0	0	0	0	0	0	0	0	0	0	0	0	0	0	0	0	0	0	0	0	0	0	0	0	0	0	0	0	0	0	0	0	0	0	0	0	0	0	0	0	2	0	0	0	0	0	0	0	0	9	0	0	0	0	0	0	0	0	0	0	0	0	0	2	0	0	1	0	0	0	0	0	0	0	0	0	0	0	0	0	2	0	0	0	0	0	0	0	0	0	0	0	0	0	0	1	0	0	2	0	0	0	0	0	0	0	0	0	0	0	0	0	0	0	0	0	0	1	0	2	0	0	0	0	0	0	0	0	0	0	0	0	0	0	0	0	0	0	0	0	0	0	0	0	0	0	0	0	0	0	0	2	0	0	0	0	0	1	0	0	0	0	0	0	0	0	0	0	0	0	0	0	0	0	0	0	0	0	0	0	0	0	0	0	0	0	0	0	0	0	0	0	0	0	0	0	0	0	0	0	0	0	0	0	0	0	0	0	0	1	0	0	0	0	0	0	0	0	0	0	0	0	0	0	0	0	0	0	0	0	0	0	0	0	0	2	0	0	0	0	0	0	0	0	0	0	0	0	0	0	0	0	0	0	0	0	0	1	0	0	1	0	0	0	0	0	0	0	0	0	0	0	0	0	1	0	0	0	0	0	0	0	0	0	0	0	0	0	0	0	0	0	0	0	2	0	0	0	1	0	0	0	0	0	0	0	0	0	0	0	0	0	0	0	0	0	0	0	0	0	0	0	0	0	0	0	0	0	0	0	0	0	0	0	0	0	0	0	0	0	0	0	0	0	0	3	0	0	0	0	0	0	0	0	0	0	1	0	0	0	0	0	0	0	0	0	0	0	0	0	0	0	0	0	0	1	0	0	0	0	0	0	0	0	0	1	0	0	0	0	0	0	0	0	0	0	3	0	0	0	0	0	0	0	0	0	0	0	0	0	0	0	0	0	1	0	0	0	0	3	0	0	0	0	0	0	0	0	0	0	0	0	0	0	0	0	0	0	0	1	0	3	0	0	0	0	0	0	0	0	1	0	0	0	0	0	0	0	0	0	0	0	0	0	0	0	0	0	0	2	0	0	0	0	0	0	0	0	0	0	0	1	0	0	0	0	0	0	0	0	0	2	0	0	0	0	0	0	0	0	0	0	0	0	0	0	0	0	0	0	2	1	0	0	0	0	0	0	0	0	0	0	0	0	0	0	0	0	0	0	0	0	0	0	0	0	0	0	0	0	0	0	0	0	0	0	0	0	0	0	0	0	0	0	0	0	0	0	0	0	0	0	0	0	0	0	0	0	0	0	0	0	0	0	0	0	0	2	0	0	0	0	0	0	0	0	0	0	0	0	0	0	0	0	0	0	0	0	0	0	0	0	0	0	0	0	0	0	0	0	0	0	2	0	0	1	0	0	0	1	0	0	0	0	0	0	0	0	0	0	0	0	0	0	0	0	0	0	0	0	0	0	2	0	0	0	0	0	0	0	1	0	0	0	1	0	0	0	0	0	0	0	0	0	0	0	0	0	0	0	0	0	2	0	0	0	1	0	0	0	0	0	0	0	0	0	2	0	0	0	0	0	0	2	0	0	0	0	0	0	0	0	0	0	0	0	0	0	0	0	0	0	0	0	0	1	0	0	0	0	0	0	0	0	0	0	0	0	0	0	0	0	0	0	0	0	0	0	0	0	0	4	0	0	2	0	2	0	0	0	0	0	0	0	0	0	0	0	1	0	0	0	0	0	0	0	0	0	0	0	0	0	0	0	0	0	6	4	0	0	0	0	0	0	0	0	0	0	0	0	0	0	0	0	0	0	0	0	0	0	0	0	0	1	0	0	0	0	0	0	1	0	4	0	6	0	0	0	0	0	0	0	0	0	0	0	0	0	0	0	0	0	0	0	0	0	0	0	0	0	0	0	0	0	0	0	0	0	0	0	0	0	0	0	0	0	0	0	0	0	0	0	0	0	0	0	0	0	0	0	0	0	0	0	0	0	0	0	0	0	0	0	0	0	0	0	0	0	0	0	1	0	0	0	0	0	0	0	0	0	0	0	0	0	0	1	0	0	1	0	0	1	0	0	0	0	0	0	0	0	0	0	0	0	7	0	0	0	8	0	0	9	0	0	0	0	1	1	0	0	0	0	0	0	0	0	0	0	0	0	0	0	1	0	0	0	0	0	0	0	0	0	0	0	0	0	0	0	0	0	0	0	0	0	0	0	0	0	0	4	0	0	0	0	0	0	0	0	0	0	0	0	0	0	0	0	0	0	0	0	0	0	0	0	0	0	0	0	0	0	1	0	0	0	0	0	0	0	0	0	0	0	0	0	0	0	0	0	0	0	0	0	0	0	0	0	0	0	0	0	2	0	0	0	0	0	0	0	0	0	0	0	0	0	0	0	0	0	4	0	0	0	0	0	0	0	0	0	0	2	0	0	0	0	0	0	0	0	0	0	0	0	0	1	0	0	1	0	0	0	2	0	0	0	0	0	0	0	0	0	0	0	0	0	0	0	0	0	0	0	0	0	0	0	0	0	0	0	0	0	0	0	2	1	0	0	0	0	1	0	0	0	0	0	0	0	0	0	0	0	0	0	0	0	0	0	0	0	0	0	0	0	0	0	0	0	0	0	0	0	0	0	0	0	0	0	0	0	0	0	0	0	0	0	0	0	0	0	0	0	0	0	0	0	0	0	0	0	0	0	0	0	0	0	0	0	0	0	0	0	0	0	0	0	0	0	0	0	0	0	0	0	0	0	0	0	0	0	0	0	0	0	0	0	0	0	0	0	0	0	0	0	0	0	0	0	0	0	0	0	0	0	0	0	0	0	0	0	0	0	0	0	0	0	2	0	0	0	0	0	0	0	0	0	0	0	0	0	0	0	0	0	0	0	0	0	0	0	0	0	0	0	0	0	0	0	0	0	1	0	3	0	0	0	0	0	0	0	0	0	0	0	0	0	1	0	0	0	0	0	0	0	0	0	0	0	0	0	0	0	0	0	0	0	0	0	0	0	0	0	0	0	0	0	0	0	0	0	0	0	0	0	0	0	0	0	0	0	0	0	0	0	0	6	0	0	0	0	0	0	0	0	0	1	0	0	0	0	0	0	0	0	0	0	0	0	0	0	0	0	0	0	0	0	0	0	0	0	0	0	0	0	0	0	0	0	0	0	1	0	0	0	0	0	0	0	0	0	0	0	0	0	0	0	0	0	0	0	0	0	0	0	0	0	0	0	0	0	0	0	0	0	0	0	0	0	0	0	0	0	0	0	0	0	0	0	0	0	0	1	0	0	0	1	0	0	0	0	0	0	0	0	0	0	0	0	2	0	4	0	0	0	1	0	0	0	0	0	0	0	0	0	0	0	0	0	0	0	0	0	0	0	1	0	0	0	0	0	4	0	0	0	0	0	0	0	0	0	0	0	0	0	0	0	0	0	0	0	0	0	0	0	0	0	3	0	0	0	0	0	0	0	2	0	0	0	0	0	0	0	0	0	0	7	0	2	0	0	0	3	0	0	0	0	0	0	0	0	0	0	0	0	0	0	0	0	0	0	0	4	0	0	0	0	0	0	0	0	0	0	0	0	2	0	0	0	4	0	0	0	0	0	0	0	0	0	0	0	0	0	0	0	0	0	0	0	0	0	0	0	0	0	0	0	0	0	0	0	0	0	0	0	0	0	0	0	0	0	0	0	0	0	0	0	0	0	0	0	0	0	0	0	0	0	0	0	0	0	0	0	0	0	0	0	0	0	0	0	0	0	0	0	0	0	0	0	0	0	0	0	0	0	0	0	0	0	0	0	0	0	0	0	0	0	0	0	0	0	0	0	0	0	0	0	0	0	0	0	0	1	0	1	0	0	0	2	3	0	0	0	0	1	0	0	0	0	0	0	0	0	0	0	0	0	0	0	1	0	0	0	0	0	0	0	0	0	0	0	6	0	0	0	0	0	0	0	0	0	0	0	0	0	0	0	0	0	2	1	0	0	0	0	0	0	0	0	0	0	0	8	0	0	0	0	1	0	0	0	0	0	1	0	0	0	3	0	0	0	2	1	0	0	0	0	0	0	0	2	0	0	0	0	0	0	0	0	0	0	0	1	0	2	0	0	0	0	0	2	0	0	0	0	0	0	0	0	0	0	0	0	0	0	0	0	3	0	0	0	0	0	0	0	0	0	1	0	0	0	0	0	0	0	0	0	0	1	0	0	0	2	0	0	0	0	0	6	0	0	0	0	0	0	0	0	0	0	0	0	0	0	0	0	0	0	0	0	0	0	0	0	0	0	0	0	0	0	0	0	0	0	0	0	0	0	0	0	0	0	0	0	0	0	0	0	0	0	0	0	0	0	0	0	0	0	1	0	0	0	0	0	0	0	0	0	0	0	0	0	0	0	0	0	0	0	0	0	0	0	0	0	0	0	0	0	0	0	0	0	0	0	0	0	0	0	0	0	0	0	0	0	0	0	0	0	0	0	0	0	0	0	0	0	0	0	0	0	0	0	0	0	0	0	0	0	7	0	0	0	0	0	1	0	0	0	0	0	0	0	0	0	0	0	0	0	0	0	0	0	0	0	0	0	2	0	0	0	0	0	0	0	0	0	0	0	0	0	1	0	0	0	0	0	0	0	0	1	0	0	0	1	0	0	0	0	0	0	0	0	0	0	0	0	0	0	0	0	0	0	0	0	0	0	0	0	0	1	0	0	0	0	0	0	0	0	0	0	0	0	0	0	1	0	0	0	0	0	0	0	0	0	0	0	0	0	0	0	0	0	0	0	0	1	0	0	0	0	0	0	0	0	0	0	0	0	0	0	0	0	0	0	0	0	0	0	0	0	0	0	0	0	0	0	0	0	0	0	0	0	0	0	3	0	0	0	0	0	0	0	0	2	0	0	0	0	0	0	0	0	0	0	0	0	0	0	0	0	0	0	0	0	0	0	0	2	0	0	0	0	0	0	0	0	0	0	0	0	0	0	0	0	0	0	0	0	0	0	0	0	0	0	0	1	0	0	0	0	0	0	0	0	1	0	0	0	0	0	0	0	0	0	0	0	0	0	0	0	0	0	0	0	0	0	0	0	0	1	0	0	0	0	0	0	0	0	0	0	0	0	0	0	0	0	0	0	0	0	0	0	0	0	0	0	0	0	0	0	0	0	0	0	0	0	0	0	0	0	0	0	0	0	0	0	0	0	0	0	0	0	0	0	0	0	0	0	0	0	0	0	0	0	0	0	1	0	0	0	0	0	0	0	0	0	0	0	0	0	0	0	0	0	0	0	1	0	0	0	0	0	0	0	0	0	0	0	0	0	0	0	0	0	0	0	0	0	0	0	0	0	0	0	0	0	0	0	0	0	0	0	0	0	0	0	0	0	0	1	0	0	0	0	0	0	0	0	0	0	0	0	0	0	0	0	0	1	0	0	1	0	0	0	0	0	0	0	0	0	0	0	0	0	0	0	0	0	0	0	0	0	0	0	0	0	0	0	0	0	0	0	0	0	0	0	0	0	0	0	0	0	0	0	0	0	0	0	0	0	0	0	0	0	0	0	0	0	0	0	0	0	0	0	0	0	0	0	0	0	0	0	0	0	0	0	0	0	0	0	0	0	0	0	0	0	0	0	0	1	0	0	0	0	0	0	0	0	0	0	0	1	0	0	1	0	0	0	0	0	0	0	0	0	0	0	0	0	0	0	0	0	0	0	0	0	0	0	0	0	0	0	0	0	0	0	0	0	0	0	0	0	0	0	0	0	0	0	0	0	0	0	0	0	0	0	0	0	0	0	0	0	0	0	0	0	0	0	0	0	0	0	0	0	0	0	0	0	0	0	0	0	0	0	1	0	0	0	0	0	0	0	0	0	0	0	0	0	0	0	0	0	0	2	0	0	0	0	0	0	0	0	0	0	0	6	0	0	0	0	0	0	0	0	0	0	1	0	0	0	0	0	0	0	0	0	0	0	0	0	0	0	0	0	0	0	0	0	0	0	0	0	0	0	0	0	0	0	0	0	0	0	0	0	0	0	0	0	0	0	0	0	0	0	0	0	0	0	0	0	0	0	0	0	0	0	0	0	0	0	0	1	0	1	0	0	0	0	0	0	0	2	0	0	0	0	0	0	0	0	0	0	0	0	0	0	0	0	0	0	0	0	0	0	0	0	0	2	0	0	0	0	0	0	0	0	0	0	0	0	0	0	0	2	0	0	0	0	0	0	0	0	0	0	0	0	0	0	0	0	0	0	0	0	0	0	0	0	0	0	0	0	0	0	0	0	0	0	0	0	0	0	0	0	0	0	0	0	0	0	1	0	0	0	0	0	0	0	0	0	2	0	0	0	0	0	0	0	0	0	0	0	0	0	0	0	0	0	0	0	0	0	0	0	0	0	0	0	0	0	0	0	0	0	0	0	0	0	0	0	0	0	0	0	0	0	0	0	0	0	0	0	0	0	1	0	0	0	0	0	0	0	0	0	0	0	0	0	0	0	0	0	0	0	0	0	0	0	0	1	0	0	0	0	0	0	0	0	2	0	0	0	0	0	0	0	0	0	0	0	0	0	0	0	2	0	0	0	0	0	0	0	0	0	0	0	0	0	0	0	0	0	0	0	0	0	0	0	0	0	0	0	0	0	0	0	0	0	0	0	0	1	0	0	0	0	0	0	0	0	0	0	0	0	0	0	0	0	0	0	0	0	0	1	0	0	0	0	0	0	0	0	0	0	0	0	0	0	0	0	0	0	0	0	0	0	0	0	0	0	0	0	0	0	0	0	0	0	0	0	0	0	0	0	0	0	0	0	0	0	0	0	0	0	0	0	0	0	0	0	0	1	0	0	0	0	0	0	0	0	0	0	0	0	0	0	0	0	0	0	1	0	0	0	0	0	0	0	0	0	0	0	0	0	0	0	0	0	0	0	0	0	0	0	0	0	0	0	0	0	0	0	0	0	0	0	0	0	0	0	0	0	0	0	0	0	0	0	0	0	0	0	0	0	0	0	0	0	0	0	0	0	0	0	0	0	0	0	0	0	0	0	2	0	0	0	0	0	0	0	0	0	0	3	0	0	0	0	0	0	0	0	0	0	0	0	0	0	0	0	0	0	0	0	0	0	0	0	0	0	0	0	0	0	0	0	0	0	0	0	0	0	0	0	0	3	0	0	0	0	0	0	0	0	0	0	0	0	0	0	0	0	0	0	0	0	0	0	0	0	0	0	0	0	0	0	0	0	0	0	0	0	0	0	0	2	0	0	1	0	0	0	0	0	0	0	0	0	0	0	0	0	0	0	0	0	0	0	0	1	0	0	0	0	0	0	0	0	0	0	0	0	0	0	0	0	0	0	0	0	0	0	0	0	0	0	0	0	0	0	0	0	0	0	0	0	0	0	0	0	0	0	0	0	0	0	0	0	0	0	0	0	0	0	0	0	0	0	0	0	0	0	0	0	0	0	0	0	0	0	1	0	0	0	0	0	0	0	0	0	0	0	0	0	0	0	0	0	0	0	0	0	0	0	0	0	0	0	0	0	0	0	0	0	0	0	0	0	0	0	0	0	0	0	0	0	0	0	0	0	0	0	0	0	0	0	0	0	0	0	0	0	0	0	0	0	0	0	0	0	0	0	0	0	0	0	0	0	0	0	3	0	0	2	0	0	0	0	0	0	0	0	0	0	0	0	0	0	0	0	0	0	0	0	0	0	0	0	0	0	0	0	0	0	0	0	0	0	0	0	0	0	0	0	0	0	0	0	0	0	0	0	0	0	0	0	0	0	0	0	0	0	0	0	0	0	0	0	0	0	0	0	0	0	0	0	0	0	0	0	0	0	0	0	0	0	0	0	0	0	0	0	0	0	0	0	0	0	0	0	0	0	0	0	0	0	0	0	0	0	0	0	0	0	0	0	0	0	0	0	0	0	1	0	0	0	0	0	0	0	0	0	0	0	0	0	0	0	0	0	0	1	0	0	0	0	0	0	0	0	0	0	0	0	0	0	0	0	0	0	0	0	0	0	0	0	0	0	0	0	0	0	0	1	0	0	0	0	0	0	0	0	0	0	0	0	0	0	0	0	0	0	0	0	0	0	0	0	0	0	0	0	0	0	0	0	0	0	0	0	0	0	0	0	0	0	0	0	0	0	0	0	0	0	2	0	0	0	0	0	0	0	0	0	0	0	0	0	0	0	0	0	0	0	0	0	0	0	0	0	0	0	0	0	0	0	0	0	0	0	0	0	0	3	0	0	0	0	0	0	0	0	0	0	0	0	0	0	0	0	0	0	0	0	2	0	0	0	0	0	0	0	0	0	0	0	0	0	0	0	0	0	0	0	0	0	0	0	2	0	1	0	0	0	0	0	0	0	0	0	0	0	0	0	0	0	0	0	0	0	0	0	0	0	0	0	0	0	0	0	0	0	0	0	0	0	0	0	0	0	0	0	0	0	0	0	0	0	0	0	0	0	0	0	0	0	0	0	0	0	0	0	0	0	0	0	0	0	0	0	0	0	0	0	0	0	0	0	0	0	0	0	0	0	0	0	0	0	0	0	0	0	0	0	0	0	0	0	0	0	0	0	0	0	0	0	0	0	0	0	0	0	0	0	0	0	0	0	0	3	0	0	0	0	0	0	0	0	0	0	0	0	0	0	0	0	0	0	0	0	0	0	0	0	0	0	0	1	0	0	0	0	0	0	0	0	0	0	0	0	0	0	0	0	0	0	0	0	0	0	0	0	3	0	0	0	0	0	0	0	0	0	0	0	0	0	0	0	0	0	0	0	0	0	0	0	0	0	0	0	0	0	0	0	0	0	0	0	0	0	0	0	0	0	0	0	0	0	0	7	0	0	0	0	0	1	0	0	0	0	0	0	0	0	1	0	0	0	0	0	0	0	0	2	0	0	0	0	0	0	0	0	0	0	0	0	0	0	0	0	0	0	0	0	0	0	0	0	0	0	0	0	0	0	0	0	0	0	0	0	0	0	0	0	0	0	0	0	0	0	0	0	0	0	0	0	0	0	0	0	3	0	0	0	0	0	0	0	0	0	0	0	0	0	0	0	0	0	0	0	0	0	0	0	0	0	0	0	1	0	0	0	0	0	0	0	0	0	0	0	0	0	0	0	0	0	0	0	0	0	0	0	0	0	0	0	0	0	0	0	0	0	0	0	0	0	0	0	0	0	0	0	0	0	0	0	0	0	0	0	0	1	0	0	0	0	0	0	0	0	0	0	0	0	0	0	0	0	0	0	0	0	0	0	0	0	0	0	0	0	0	0	0	7	0	0	0	0	0	0	0	0	0	0	0	0	0	0	0	0	0	0	0	0	0	0	0	0	0	0	0	0	2	0	0	0	0	0	0	0	0	0	0	0	0	0	0	0	0	0	0	0	0	0	0	0	0	0	0	0	0	0	0	0	0	0	0	0	0	0	0	0	0	0	0	0	0	0	0	0	0	0	0	0	0	0	0	0	0	0	0	0	0	0	0	0	0	0	0	0	0	0	0	0	0	0	0	0	1	0	0	0	0	0	0	0	0	0	0	0	0	0	0	0	0	0	0	0	0	0	0	0	0	0	0	0	0	0	0	0	0	0	0	0	0	0	0	0	0	0	0	0	1	0	0	0	4	0	0	0	0	0	0	0	0	0	0	0	0	0	0	0	0	0	0	0	0	0	1	0	0	0	0	0	0	0	0	1	0	0	0	0	0	0	0	0	0	0	0	0	0	0	1	0	0	0	0	0	0	0	0	0	0	0	0	0	0	0	0	0	0	0	0	0	0	0	0	0	0	0	0	0	0	0	0	0	0	0	0	0	0	0	0	0	0	0	0	0	0	0	0	0	0	0	0	0	0	0	0	0	0	0	0	0	0	1	0	0	0	0	0	0	0	0	0	0	0	0	0	0	0	1	0	0	0	0	0	0	0	0	0	0	0	0	0	0	0	0	1	0	0	0	0	0	0	1	0	0	0	0	0	0	0	0	0	0	0	0	0	0	0	0	0	0	0	0	0	0	0	0	0	0	0	0	0	0	0	0	0	0	0	0	0	0	0	0	0	0	0	0	0	0	0	0	0	0	0	0	0	1	0	0	0	0	0	0	0	0	0	0	0	0	0	0	0	0	0	0	0	0	0	0	0	0	0	0	0	0	0	0	0	0	0	1	0	0	0	0	0	0	0	0	0	0	0	0	0	0	1	0	0	0	0	0	0	0	0	0	0	0	0	0	0	0	0	0	0	0	0	0	0	0	0	0	0	0	0	0	0	0	0	0	0	0	0	0	0	0	0	0	0	0	0	0	1	0	0	0	0	0	0	0	0	0	0	0	0	0	0	0	0	0	0	0	0	0	0	0	0	0	2	0	0	0	0	0	0	0	0	0	0	0	0	0	0	0	0	0	0	0	0	0	0	0	0	0	0	0	0	0	0	0	0	0	0	0	0	0	0	0	0	0	0	0	0	0	0	0	0	0	0	0	0	0	0	0	0	1	0	0	0	0	0	0	0	0	0	0	0	0	0	0	0	0	0	0	0	0	0	0	0	0	0	0	0	0	0	0	0	1	0	0	0	0	0	0	0	0	0	0	1	0	0	0	0	0	0	0	0	0	0	0	0	0	0	0	0	0	0	0	0	0	0	0	0	0	0	0	0	0	0	0	0	0	0	0	0	0	0	0	0	0	0	0	0	0	0	0	0	3	0	0	0	0	0	0	0	0	0	0	0	0	0	0	0	0	0	0	0	0	0	0	0	0	0	0	0	0	0	0	0	0	0	0	0	0	0	0	0	0	0	0	0	0	0	0	0	0	0	0	0	0	0	1	0	0	0	0	0	0	0	0	0	0	0	0	0	0	0	0	0	5	0	0	0	0	0	0	0	0	0	0	0	0	0	0	0	0	0	0	0	0	0	0	0	0	0	0	0	0	0	0	0	0	0	0	0	0	1	0	0	0	0	0	0	0	0	0	0	0	0	0	0	0	0	0	0	0	0	0	0	0	0	0	0	0	0	0	0	0	0	0	0	0	0	0	0	0	0	0	0	0	0	0	0	0	0	0	0	0	0	3	0	0	0	0	0	0	0	0	0	0	0	0	0	0	0	1	0	0	0	0	0	0	1	0	0	0	0	0	0	0	0	0	0	0	0	0	0	0	0	0	0	0	0	0	0	0	0	0	0	0	0	0	0	0	2	0	0	0	0	0	0	0	0	0	0	0	0	0	0	0	0	0	0	0	0	1	0	0	0	0	0	0	0	0	0	0	0	0	0	0	0	0	0	0	0	0	0	0	0	0	0	0	0	0	0	0	0	0	0	0	0	0	0	0	0	0	0	0	0	0	0	0	0	0	0	0	0	0	0	0	0	0	0	0	0	0	0	0	0	0	0	0	0	0	0	0	0	0	0	0	0	0	0	0	0	0	0	0	0	0	0	0	0	0	0	0	0	2	0	0	0	0	0	0	0	0	0	0	0	0	0	0	0	0	0	0	0	0	0	0	0	0	0	0	0	0	0	0	0	0	0	0	0	1	0	0	0	0	0	0	0	0	0	0	0	0	0	0	0	0	0	0	0	0	2	0	0	0	0	0	0	0	0	0	0	0	0	0	0	0	0	0	0	0	0	0	0	0	0	0	0	0	0	0	0	0	0	0	2	0	0	0	0	0	0	0	0	0	0	0	0	0	0	0	0	0	0	0	0	0	1	0	0	0	0	0	0	0	0	0	0	0	0	0	0	0	0	0	0	0	0	0	0	0	0	0	0	0	0	0	0	0	0	0	0	0	0	0	0	0	0	0	0	0	0	0	0	0	0	0	0	0	0	0	0	0	0	0	0	0	0	0	0	0	0	0	0	1	0	4	0	0	0	0	0	0	0	0	0	0	0	3	0	0	0	0	0	0	0	0	0	0	0	0	0	0	0	0	0	0	0	0	0	0	0	0	0	0	0	0	0	0	0	0	0	0	0	0	0	0	0	0	0	0	0	0	0	0	0	0	0	0	0	0	0	0	0	0	0	0	0	0	0	0	0	0	0	0	0	0	0	0	0	0	0	0	0	0	0	0	0	0	0	0	0	0	0	0	0	0	0	0	0	0	0	0	0	0	0	0	0	0	0	0	0	0	0	0	0	0	0	0	0	0	0	0	0	0	0	0	0	0	0	0	0	0	0	0	0	0	0	1	0	0	0	0	0	0	0	0	0	0	0	0	0	0	0	0	0	0	0	0	0	0	0	0	0	0	0	0	0	0	0	0	0	0	0	0	0	1	0	0	0	0	0	0	0	0	0	0	0	0	0	0	1	0	0	0	0	0	0	0	0	0	0	0	0	0	0	0	0	0	0	0	0	0	0	4	0	0	0	0	0	0	2	0	0	0	0	0	0	0	0	0	0	0	0	0	0	0	0	0	0	0	0	0	0	0	0	0	0	0	0	0	0	0	0	0	0	0	1	0	0	0	0	0	0	0	0	0	0	2	0	0	0	0	0	0	0	0	0	0	0	0	0	0	0	0	0	0	0	0	0	0	0	0	0	0	0	0	0	0	0	0	0	0	0	0	0	0	0	0	0	0	0	0	0	0	0	0	0	0	0	0	0	0	0	0	0	2	0	0	0	0	0	0	0	0	0	0	0	0	0	0	0	0	2	0	0	0	0	0	0	0	0	0	0	0	0	0	0	0	0	0	0	0	0	0	0	0	0	0	0	0	0	0	0	0	0	0	0	0	0	0	0	0	0	0	0	0	0	0	0	0	0	0	0	0	0	0	0	0	0	0	0	0	0	0	0	0	0	0	0	0	0	0	2	0	0	0	0	0	0	0	0	0	0	0	0	0	0	0	0	0	0	0	0	0	0	0	0	0	0	0	0	0	0	0	0	0	0	0	0	0	0	0	0	0	0	0	0	0	0	0	0	0	0	0	0	0	0	0	0	0	0	0	0	0	0	0	0	0	0	0	0	0	0	0	0	2	0	0	0	0	0	0	0	0	0	0	0	0	0	0	0	0	0	0	0	0	0	0	0	0	0	0	0	0	0	0	0	0	0	0	0	0	0	0	0	0	0	0	0	0	0	0	0	0	0	0	0	0	0	0	0	0	0	0	0	0	0	0	0	0	0	0	0	0	0	0	0	0	0	1	0	0	0	0	4	0	0	0	0	0	0	0	0	0	0	0	0	0	2	0	0	0	0	0	0	0	0	0	0	0	0	0	0	0	0	0	0	0	0	0	0	0	0	0	0	0	0	0	0	0	0	0	0	0	0	0	0	0	0	0	0	0	0	0	0	0	0	0	0	0	0	0	0	0	0	0	0	0	0	0	0	0	0	0	0	0	0	0	0	0	0	0	0	6	0	0	2	0	0	2	2	0	0	0	0	0	0	0	0	0	0	1	0	2	0	0	0	0	0	0	0	0	0	2	0	0	0	0	0	0	1	0	0	0	0	0	0	0	0	0	0	0	0	0	0	0	0	0	0	0	0	0	1	0	0	0	0	0	0	0	0	0	0	0	0	1	0	0	0	1	0	0	0	0	0	0	0	0	0	0	0	0	0	0	0	0	0	0	0	0	0	0	0	0	0	0	0	0	0	0	0	0	0	0	0	0	0	0	0	0	0	0	0	0	0	0	0	0	0	0	0	0	0	0	0	0	0	0	0	0	0	0	0	0	0	0	0	0	0	0	0	0	0	1	0	0	0	0	0	0	0	0	0	0	0	0	0	0	0	0	0	0	0	0	0	0	0	0	0	0	0	2	0	0	0	0	0	0	0	0	0	0	0	0	0	0	0	0	0	0	0	0	0	0	0	0	0	0	0	0	5	0	0	0	0	0	0	0	0	0	0	0	0	0	0	0	0	0	0	0	0	0	0	0	0	0	0	0	0	0	0	0	0	0	0	0	0	0	0	0	0	0	0	0	0	0	0	0	0	0	0	0	0	0	0	0	0	0	0	0	0	0	1	0	0	0	0	0	0	0	0	0	0	0	0	0	0	0	0	0	0	0	0	0	0	0	0	0	0	0	0	0	0	0	0	0	0	0	0	0	0	0	0	0	0	0	0	0	3	0	0	0	0	0	0	0	0	0	0	0	0	0	0	0	0	0	1	0	0	0	0	0	0	0	0	0	0	0	0	0	0	0	0	0	0	0	0	0	0	0	0	0	0	0	0	0	0	0	0	0	0	0	0	0	0	0	0	0	0	0	0	0	0	0	0	0	0	0	2	0	0	0	0	0	0	0	0	0	0	0	0	0	0	0	0	0	0	0	0	0	1	0	0	0	0	0	0	0	0	0	0	0	0	0	0	0	0	0	0	0	0	0	0	0	0	0	0	0	0	0	0	0	0	0	0	0	0	0	0	0	0	0	0	0	0	0	0	0	0	0	0	0	0	0	0	0	0	0	0	0	0	0	0	0	0	0	1	2	0	0	0	0	0	0	0	0	0	0	0	0	0	0	0	0	0	0	0	0	0	0	0	0	0	0	0	0	0	0	0	0	0	1	0	0	0	0	2	0	2	0	0	0	0	0	0	0	0	0	0	0	0	0	0	0	0	1	0	0	0	0	0	0	0	0	0	0	0	0	0	0	0	0	0	0	0	0	0	0	0	0	0	0	0	0	0	0	0	0	0	0	0	0	0	0	0	0	0	0	0	0	0	0	0	0	1	0	0	0	0	0	0	0	0	0	0	0	0	0	0	0	0	0	0	0	0	0	0	0	0	0	0	0	0	0	0	0	0	0	0	0	0	0	0	0	0	1	0	0	1	0	0	0	0	0	0	0	0	0	0	0	0	0	0	0	0	0	0	0	0	0	0	0	0	0	0	0	0	0	0	0	0	0	0	0	0	0	0	0	0	0	0	0	0	0	0	0	0	0	0	0	0	0	0	0	0	0	0	0	0	0	0	0	0	0	0	0	0	0	0	0	0	0	0	0	0	0	0	0	0	0	0	0	0	0	0	0	0	0	0	0	0	0	0	0	0	0	0	0	0	0	0	0	0	0	0	0	0	0	0	0	0	0	0	0	0	0	0	0	5	0	0	0	0	0	0	0	0	0	3	0	0	0	0	0	0	0	0	0	0	0	0	0	0	0	0	0	0	0	0	0	0	0	0	0	0	0	0	0	0	1	0	0	0	0	0	0	0	0	0	0	0	0	0	0	0	0	0	0	0	0	0	0	0	0	0	0	4	0	0	0	0	0	0	0	0	0	0	0	0	0	0	0	0	0	0	0	0	0	0	2	0	0	0	0	0	0	0	0	0	0	0	0	0	0	0	0	0	0	0	0	0	0	3	0	0	0	0	0	0	0	0	0	0	0	0	0	0	0	0	0	0	0	0	0	0	0	0	0	0	0	0	0	0	0	0	0	0	0	0	0	0	0	1	0	0	0	0	0	0	0	0	0	0	0	0	0	0	0	0	0	0	0	0	0	0	0	0	0	0	0	0	0	0	0	0	0	0	0	0	0	0	0	0	0	0	0	0	0	0	0	0	0	0	0	0	0	0	0	0	0	0	0	0	0	0	0	0	0	0	0	0	0	0	0	0	1	0	0	0	0	0	0	0	0	0	0	0	0	0	0	0	0	0	0	0	0	0	0	0	0	0	0	0	0	0	0	0	0	0	0	0	0	0	0	0	0	0	0	0	0	0	0	0	0	0	0	0	0	0	0	0	0	0	0	0	0	0	0	0	0	0	0	0	0	0	0	0	0	0	0	0	0	0	0	0	0	0	0	0	0	0	0	0	0	0	0	0	0	0	0	0	0	0	0	0	0	0	0	2	0	0	0	0	0	0	0	0	2	0	0	0	0	0	0	0	0	0	0	0	0	0	0	0	0	0	3	0	0	0	0	0	0	0	0	0	0	0	0	0	0	0	0	0	0	0	0	0	0	0	0	0	0	0	0	0	0	0	0	0	0	0	0	1	0	0	0	0	0	0	0	0	0	0	0	0	0	0	0	0	0	0	0	0	0	0	0	0	0	0	0	0	0	0	0	0	0	0	0	0	0	0	0	0	0	0	0	0	0	0	0	0	0	0	0	0	0	0	1	0	0	0	0	0	0	0	0	0	0	0	0	0	1	0	0	0	0	0	0	0	0	0	0	0	0	0	0	0	0	0	0	0	2	0	0	0	0	0	0	0	0	0	0	0	0	0	0	0	0	0	0	0	0	0	0	0	0	0	0	0	0	0	0	0	0	0	0	0	0	0	0	5	0	0	0	0	0	0	0	0	0	0	0	0	0	0	0	0	0	0	0	0	0	0	0	0	0	0	0	0	0	0	0	0	0	0	0	0	0	0	0	0	0	0	0	0	0	0	0	0	0	0	0	0	0	0	0	0	0	0	0	0	0	0	0	0	0	0	0	0	0	0	0	0	0	0	0	0	0	0	0	0	0	0	0	0	0	0	0	0	0	0	0	0	0	2	0	0	0	0	0	0	0	0	0	0	0	0	0	0	0	0	0	0	0	0	0	0	0	0	0	0	0	0	0	0	0	0	0	0	0	0	0	0	0	0	0	0	0	0	0	0	0	0	0	0	0	0	0	0	0	0	0	0	0	0	0	0	0	0	0	0	2	0	0	0	0	0	0	0	0	0	0	0	0	0	0	0	0	0	0	0	0	0	0	0	0	0	0	0	0	0	0	0	0	0	0	0	0	0	0	0	0	0	0	0	0	0	0	0	0	0	0	0	0	0	0	0	0	0	0	1	0	0	0	0	0	0	0	2	0	0	0	0	2	0	0	0	0	0	0	0	0	0	0	0	0	0	0	0	0	0	0	3	0	0	0	0	0	0	0	0	0	0	0	0	0	0	0	0	0	0	0	0	0	0	0	0	0	0	0	0	0	0	0	0	0	0	0	0	0	0	0	0	0	0	0	0	0	0	0	0	0	0	0	0	0	0	0	0	0	0	0	0	0	1	0	0	0	0	0	0	0	0	2	0	0	0	0	0	0	0	0	0	0	0	0	0	0	0	0	0	0	0	0	0	0	0	0	0	0	0	0	0	0	0	0	0	0	0	0	0	0	0	0	0	0	0	0	0	0	0	0	0	1	0	0	0	0	0	0	0	0	0	0	0	0	0	0	0	0	0	0	0	0	0	0	0	0	0	0	0	0	0	2	0	0	0	0	0	0	0	0	0	0	0	0	0	0	0	0	0	0	0	0	0	0	0	0	0	0	0	0	0	0	0	0	0	0	0	0	0	0	0	0	0	0	0	0	0	0	0	0	0	0	0	0	0	0	0	0	0	0	0	0	0	0	0	0	0	0	0	0	0	0	0	0	0	0	0	0	0	0	0	0	0	0	0	0	0	0	0	0	0	0	0	0	0	0	0	0	0	0	0	0	1	0	0	0	0	0	0	0	0	0	0	0	0	0	0	0	0	0	0	0	0	0	0	0	0	0	0	0	0	0	0	0	0	0	0	0	0	0	0	1	0	0	0	0	0	0	0	0	0	0	0	0	0	0	0	0	0	0	0	0	0	0	0	0	0	0	0	0	0	0	0	0	0	0	0	0	0	0	0	0	0	0	0	4	0	0	0	0	0	0	0	0	0	0	0	0	0	0	0	0	0	0	0	0	0	0	0	0	0	0	0	0	0	0	0	0	0	0	0	0	0	0	0	0	0	0	0	0	0	0	0	0	0	0	0	0	0	0	0	0	0	0	0	0	0	0	0	0	0	0	0	0	0	0	0	0	0	0	0	0	0	0	0	0	0	0	0	0	0	0	0	0	0	0	0	0	0	0	0	0	0	0	0	0	0	0	0	0	0	0	0	0	0	0	0	0	0	0	0	0	0	0	0	0	0	0	0	0	0	0	0	0	0	0	0	0	0	0	0	0	0	0	0	0	0	0	0	0	0	0	0	0	0	4	0	0	2	0	0	0	0	0	0	0	0	0	0	0	0	0	0	0	0	0	0	0	0	0	0	0	0	0	0	0	0	0	0	0	0	0	0	0	0	0	0	0	0	0	0	0	0	0	0	0	0	0	0	0	0	0	0	0	0	0	0	0	0	0	0	0	0	0	0	0	0	0	0	0	0	0	0	0	0	0	0	0	0	0	0	0	0	0	0	1	0	0	0	0	0	0	0	0	0	0	0	0	0	0	0	0	0	0	0	0	0	0	0	0	0	0	0	0	0	0	0	0	0	0	0	0	0	0	0	0	0	0	0	0	0	0	0	0	0	0	0	0	0	0	0	0	0	0	0	0	0	0	0	0	0	0	0	0	0	0	0	0	0	0	0	0	0	0	0	0	0	0	0	0	0	0	0	0	0	0	0	0	0	0	0	0	0	0	0	0	0	0	0	0	0	0	0	0	0	0	0	1	0	0	0	0	0	0	0	0	0	0	0	0	0	0	0	0	0	0	0	0	0	0	0	0	0	0	0	0	0	0	0	0	0	0	0	0	0	0	0	0	0	0	0	0	0	0	0	0	0	0	1	0	0	0	0	0	0	0	0	0	0	0	0	0	0	0	0	0	0	0	0	0	0	2	0	0	0	0	0	0	0	0	0	0	0	0	0	0	0	0	0	0	0	0	0	0	0	0	0	0	0	0	0	0	0	0	0	0	0	0	0	0	0	0	0	0	0	0	0	0	0	0	0	0	0	0	0	0	0	0	0	0	0	0	0	0	0	0	0	0	0	0	0	0	0	0	0	0	0	0	0	0	0	0	0	0	0	0	0	0	0	0	0	0	0	0	0	0	0	2	0	0	0	0	0	0	0	0	0	0	0	0	0	0	0	0	0	0	0	0	0	0	0	0	0	0	0	0	0	0	0	0	0	0	0	0	0	0	0	0	0	0	0	0	0	2	0	0	0	2	0	0	0	0	0	0	0	0	0	0	0	0	0	0	0	0	0	0	0	0	0	0	0	0	0	0	0	0	0	0	0	0	0	0	0	1	0	0	0	0	0	0	0	0	0	4	0	0	0	0	0	0	0	2	0	0	0	0	2	0	0	0	0	0	0	0	0	0	0	0	0	0	0	0	2	0	0	0	0	0	0	0	0	0	0	0	0	4	0	1	0	0	0	0	0	0	0	0	0	0	0	0	0	0	0	0	0	0	0	0	0	0	0	0	0	0	0	0	0	0	0	0	0	0	0	0	0	0	0	0	0	0	0	0	0	0	0	0	0	0	0	0	0	0	0	0	0	0	0	0	0	0	0	0	0	0	0	0	0	0	0	0	0	0	1	0	0	0	0	0	0	0	0	0	0	0	0	0	0	0	0	0	0	0	0	0	0	0	0	0	0	0	0	0	0	0	0	0	0	0	0	0	0	0	0	0	0	0	0	0	0	0	0	0	0	0	0	0	0	0	0	0	0	0	0	0	0	0	0	0	0	0	0	2	0	0	0	0	0	0	0	0	0	0	0	0	0	0	0	0	0	0	0	0	0	0	0	0	0	0	0	0	0	0	0	0	0	0	0	0	0	0	0	0	0	0	0	0	0	0	0	0	0	0	0	0	4	0	0	0	0	0	0	0	0	0	0	0	0	0	0	0	0	0	0	0	0	0	0	0	0	0	4	0	0	0	0	0	0	0	2	0	0	0	0	0	0	0	0	0	0	0	0	0	0	0	0	0	0	0	0	0	0	0	0	0	0	0	0	0	0	0	0	0	0	0	0	0	0	1	0	0	0	0	0	0	0	0	0	0	0
0.03	175	25566	9802	5582	1409	1632	2039	5	3	144	905	10	12	922	4	0	130	489	499	183	779	0	1181	41	6	145	4	13	3	40	5342	124	0	1	0	144	0	50	45	996	21	4	1710	0	2572	451	26	1	4	5	2100	57	1657	3	2	1307	1	566	0	110	7	0	2	531	19	1	192	16	21	5	0	0	13	0	1687	2	1614	0	0	38	109	0	485	85	1	229	83	181	1	0	0	2	1	0	0	3	1	8	0	0	667	698	84	0	1	1749	686	7	43	0	0	4	201	0	1	0	0	0	0	0	0	0	0	0	1339	104	2086	1	0	0	0	10	0	0	1277	500	392	18	5	531	2	2	2	0	0	1	11	2	825	712	1	16	139	0	19	11	1	0	1	459	0	201	25	12	877	1	263	10	0	112	1	0	1325	0	739	0	0	0	238	0	1	0	1264	504	0	0	3	1	0	0	0	401	499	14	4	67	0	0	425	14	0	296	2	1420	0	139	0	101	1	9	0	9	7	14	0	40	0	0	495	53	4	0	0	0	24	82	17	30	0	52	0	12	0	13	0	4	1	1	0	0	1	658	0	0	13	0	0	1	116	7	122	0	0	6	0	3	4	2	612	0	0	98	0	9	0	0	0	0	0	0	54	1	1389	0	0	0	83	0	46	2	0	0	1	26	14	0	3	0	0	825	80	4	0	1	0	0	0	0	332	1	0	255	0	11	0	0	18	0	1	0	0	1	0	0	3	0	0	0	0	1	0	0	0	1	1	0	19	260	0	0	0	0	17	0	23	0	1	0	8	0	9	0	0	7	4	0	3	0	1	0	0	0	0	376	1	34	0	3	1	0	41	0	0	135	1	0	7	474	0	3	0	89	20	155	0	34	5	7	0	0	0	0	390	0	0	3	51	1	10	0	0	0	0	3	0	0	46	17	1	1	0	0	1043	1	1	1	143	0	0	0	1	2	0	16	0	31	1	0	0	2	0	11	2	0	0	38	0	0	244	0	0	54	0	524	19	22	0	0	1	1	0	0	0	0	1	0	86	1	0	0	4	1	0	0	4	0	78	0	0	245	2	25	36	31	0	0	0	0	2	0	0	0	25	0	379	104	0	0	1	0	0	8	3	7	0	91	2	22	81	1	0	0	0	5	0	0	0	51	5	249	0	0	0	490	1	0	0	1	0	0	0	0	0	0	0	1	0	0	0	77	0	0	0	0	24	0	187	0	0	40	11	0	0	0	146	25	81	0	0	0	409	0	0	0	0	3	0	0	0	18	0	176	4	0	0	0	0	2	3	0	2	9	0	0	0	0	0	0	0	0	0	0	1	0	0	25	20	0	6	0	53	1	284	3	1	0	0	2	0	0	0	2	0	338	0	0	61	0	0	2	0	0	0	5	0	16	0	47	0	0	0	0	0	0	1	35	0	33	0	0	42	0	139	0	18	0	0	2	47	0	4	0	0	0	0	0	0	0	0	0	0	0	0	0	0	0	613	0	0	23	2	377	0	0	0	2	0	422	0	2	0	0	1	0	0	0	0	0	0	0	341	2	0	0	0	0	0	0	0	0	0	6	0	0	376	4	75	0	0	0	0	12	0	0	1	1	1	0	0	0	145	0	0	0	0	0	0	0	0	0	114	0	0	0	0	0	5	0	5	0	8	24	0	0	0	0	0	0	0	0	0	107	1	0	0	66	0	16	0	0	0	0	11	0	2	266	295	0	1	0	0	0	0	12	0	0	214	60	32	235	4	35	0	0	66	0	1	73	0	0	3	0	0	0	0	0	26	9	0	0	27	45	0	26	0	0	0	0	5	1	0	0	0	3	0	11	0	0	0	61	0	0	0	11	0	0	0	0	0	6	0	0	26	0	0	0	0	0	0	0	53	0	0	48	0	0	1	0	0	0	0	0	44	0	0	0	214	0	0	40	0	0	113	0	0	0	0	128	0	339	7	43	0	1	0	0	0	0	0	263	110	0	0	11	0	0	0	0	0	0	22	0	1	191	2	0	0	0	0	9	0	5	0	0	0	0	0	3	1	0	0	7	0	0	320	259	0	0	23	0	0	8	45	1	0	0	0	67	127	0	0	0	4	19	0	0	0	0	0	3	1	0	0	0	0	2	0	16	0	0	0	0	3	0	4	1	5	0	0	72	0	0	0	0	0	0	0	0	0	0	19	1	0	0	1	14	0	0	0	67	0	0	3	0	1	0	0	11	0	100	0	9	0	0	0	1	13	0	2	0	0	0	264	0	46	0	0	0	0	0	26	0	0	0	0	2	0	0	7	0	213	45	0	13	0	0	298	68	0	20	0	3	35	6	0	0	0	0	0	14	114	0	0	15	0	49	0	0	1	6	0	0	0	0	0	1	0	0	1	0	3	0	0	0	0	0	4	0	0	0	0	0	0	0	0	64	0	0	0	0	0	0	0	17	268	0	67	0	0	0	0	0	0	2	0	3	0	0	0	0	0	1	0	0	0	23	0	0	13	0	31	0	73	0	105	0	6	0	0	0	0	0	9	0	0	0	0	0	0	0	0	0	0	2	0	0	79	1	0	0	0	10	14	0	0	0	0	0	0	0	0	0	0	0	0	0	0	0	0	0	1	0	6	0	0	1	0	0	0	0	0	5	0	0	1	0	0	0	1	1	2	25	0	0	1	2	0	0	0	0	0	119	0	3	0	87	0	0	0	0	0	5	0	7	0	0	7	0	0	0	0	0	11	0	0	0	0	2	0	0	0	125	2	4	0	0	0	30	0	21	2	32	0	0	0	0	1	0	0	1	1	0	1	0	2	31	0	0	0	1	0	0	8	0	0	0	0	0	0	1	22	180	0	0	0	0	0	0	0	3	0	0	0	0	0	0	0	11	0	0	2	0	1	3	0	13	2	0	0	0	0	94	0	0	0	0	60	168	0	0	0	0	0	0	0	33	0	4	0	2	0	0	0	0	1	0	0	0	0	0	0	1	0	17	0	0	0	4	0	0	0	0	0	4	0	43	0	0	0	0	8	1	0	0	93	0	0	0	0	0	0	164	47	3	148	0	240	0	0	1	0	0	0	0	0	0	0	0	0	0	0	0	0	0	0	3	0	0	0	255	0	69	0	2	0	0	0	1	0	11	0	0	0	0	0	7	0	0	0	0	0	19	0	0	0	0	0	0	0	0	200	2	0	0	15	0	6	0	0	0	0	0	0	8	0	0	0	42	0	5	0	0	22	0	0	33	0	1	0	0	0	4	2	0	0	0	0	0	0	2	0	0	2	0	0	0	2	0	0	6	0	1	0	0	4	0	0	2	0	0	1	0	45	0	0	1	0	0	0	0	0	0	0	0	0	0	0	5	0	0	0	0	1	0	0	1	0	9	0	6	0	0	0	0	4	103	0	7	0	5	0	0	2	0	0	2	0	0	0	40	0	0	8	0	201	0	0	0	0	6	0	0	0	14	0	3	0	35	0	0	0	29	52	0	0	0	0	1	88	0	0	0	0	8	0	0	0	1	9	0	0	0	0	0	0	5	0	154	1	0	0	0	0	0	0	0	0	0	3	0	0	0	0	66	0	0	0	32	0	0	8	0	0	0	2	0	0	0	0	0	0	0	0	0	3	0	0	12	0	0	25	0	0	0	1	0	0	0	0	0	0	0	0	0	0	0	19	2	0	0	0	1	0	3	1	1	2	0	0	0	0	0	0	0	0	0	0	0	0	0	0	0	62	0	0	3	0	0	0	0	4	0	6	0	0	0	0	0	2	0	0	0	0	0	0	1	0	0	13	0	0	17	0	0	0	0	189	0	0	1	0	7	1	12	48	6	0	0	0	0	1	67	0	2	0	0	0	0	0	0	2	3	4	0	0	0	0	2	0	0	0	0	0	4	0	5	9	0	2	2	0	4	8	0	0	0	0	16	0	0	0	0	0	0	0	2	0	14	0	0	0	3	0	1	2	0	0	0	0	0	1	0	0	0	0	0	0	0	0	0	0	0	0	0	1	24	0	0	0	0	0	0	14	5	0	10	0	0	0	0	0	60	0	0	12	78	0	0	0	0	0	7	0	0	27	0	1	0	6	0	0	3	0	0	2	9	3	1	1	0	0	0	0	0	0	0	0	0	4	0	0	1	0	1	0	0	0	0	0	0	0	0	1	0	0	0	0	0	0	0	7	0	0	0	0	2	0	0	0	1	0	0	0	0	0	0	0	0	56	0	0	0	0	2	0	1	4	0	0	0	0	0	0	0	0	0	15	2	7	0	0	0	0	1	3	0	61	0	0	1	0	0	0	0	0	0	0	137	0	0	0	26	0	0	0	0	0	8	0	0	0	9	0	0	0	1	0	0	3	5	0	0	0	0	0	1	0	0	0	0	0	0	0	0	4	1	23	0	62	2	19	0	3	0	0	0	1	0	0	0	0	0	0	0	0	0	0	0	0	0	0	1	0	0	0	23	0	26	0	1	0	0	4	0	0	0	0	0	0	0	0	0	0	0	7	0	0	12	0	0	0	0	0	0	0	0	0	0	4	0	0	0	0	0	0	0	0	0	2	0	0	0	0	0	0	0	0	0	0	0	0	0	18	0	3	3	0	0	0	4	14	0	0	0	2	0	22	6	0	0	0	0	0	0	0	0	91	0	0	0	0	0	33	0	0	1	0	0	0	0	0	0	0	0	0	3	0	0	0	0	0	0	7	0	0	0	0	0	0	0	6	5	0	5	0	31	2	13	0	1	0	0	0	1	67	0	0	0	0	13	0	0	0	8	0	0	105	78	0	0	25	57	0	0	1	0	0	0	0	0	0	0	1	0	0	0	92	0	0	0	2	0	0	0	0	0	0	0	0	0	0	59	0	115	0	0	0	65	0	0	0	0	0	1	1	0	0	0	0	6	3	0	0	0	0	0	0	90	0	0	0	0	0	7	0	0	31	0	0	0	7	0	5	0	0	0	1	0	5	0	0	0	0	0	0	0	0	0	3	0	0	0	0	0	0	0	0	0	16	0	1	1	78	0	0	0	0	0	0	0	0	0	0	0	0	0	0	0	0	0	0	0	0	0	1	0	0	0	0	0	0	5	11	5	0	0	0	0	0	0	1	0	0	0	0	0	0	1	0	0	0	36	0	2	20	2	9	0	0	0	7	0	0	0	100	6	0	0	0	0	1	1	3	0	0	1	0	0	0	0	0	0	0	0	0	0	18	0	0	15	0	0	0	0	86	12	0	0	8	0	0	0	0	0	0	3	16	0	0	0	0	1	0	0	0	0	0	1	1	0	0	0	0	0	2	1	0	0	0	4	0	0	0	0	0	4	0	0	0	0	0	0	1	0	0	28	0	0	6	0	2	0	0	62	0	0	0	0	0	0	0	0	5	4	0	0	9	1	0	0	0	0	0	0	0	0	0	0	0	0	0	0	0	0	16	0	0	0	0	0	0	0	0	0	0	1	1	0	0	0	0	0	0	0	1	1	0	0	0	0	0	0	0	0	7	0	0	4	0	0	0	0	0	1	0	1	76	0	0	2	0	4	0	0	0	0	0	0	49	0	10	0	1	0	0	0	0	0	3	0	0	0	0	0	2	0	0	0	1	0	2	0	0	0	0	0	3	0	0	0	4	0	0	0	0	0	0	0	0	0	0	0	0	1	25	0	0	0	4	0	0	0	0	0	66	0	0	9	0	1	0	0	0	0	0	0	0	0	1	0	0	0	0	0	18	0	0	0	0	26	0	0	0	0	0	0	0	0	0	0	5	0	0	9	0	0	8	0	0	0	0	0	0	0	12	5	1	0	0	0	0	0	81	0	10	0	0	0	0	4	0	0	0	0	2	0	0	0	0	0	2	8	0	0	0	0	0	0	0	0	2	0	0	0	0	0	1	0	0	0	0	0	0	0	1	0	0	0	0	0	1	0	6	0	0	0	0	0	1	0	0	55	0	0	0	0	0	0	0	0	0	0	0	0	0	1	0	0	4	0	2	0	0	0	0	0	0	0	0	0	0	0	0	0	5	0	0	1	0	0	28	0	1	1	3	0	0	0	0	0	0	8	0	0	0	0	0	0	0	0	0	0	0	0	0	0	3	1	0	0	0	0	0	0	0	0	0	6	3	0	0	0	0	0	0	0	1	0	0	0	0	2	0	0	9	5	1	0	0	94	0	0	0	3	0	1	0	17	0	0	0	0	0	0	0	0	0	0	0	0	0	0	0	0	0	0	2	0	0	0	0	0	0	0	0	0	0	0	0	0	1	3	7	10	0	0	0	0	0	0	0	0	0	0	0	0	0	0	0	0	0	6	0	0	0	0	0	27	0	0	0	0	0	14	0	0	0	0	0	7	0	0	0	0	0	0	0	0	0	2	0	0	0	0	0	0	0	0	0	3	1	0	3	1	0	0	0	0	0	2	0	1	0	0	30	0	0	8	0	0	0	0	12	0	0	0	0	0	0	0	0	0	0	30	0	0	0	0	0	19	0	0	0	0	0	0	0	0	13	0	0	0	0	0	0	0	0	0	0	0	0	0	0	1	0	0	0	24	0	0	83	0	0	0	0	3	3	8	0	0	0	0	0	0	0	0	0	0	0	0	0	0	0	67	0	0	1	0	0	0	0	0	0	0	0	0	0	0	0	0	3	0	0	0	0	0	4	2	0	0	0	1	0	0	0	0	0	0	0	2	0	0	0	0	0	0	0	0	0	0	0	0	0	0	0	0	1	0	0	1	0	1	0	0	2	0	0	0	0	4	0	0	0	0	0	0	0	0	0	5	0	0	2	0	0	0	1	0	0	0	2	0	0	0	0	0	1	18	0	0	0	1	0	0	0	0	0	10	0	0	0	0	2	0	0	0	36	0	0	0	0	0	0	0	0	0	49	0	0	0	0	0	0	0	1	0	0	0	0	0	2	0	20	0	0	5	0	0	0	0	1	0	0	2	8	1	76	0	0	0	51	0	0	0	0	0	0	0	4	0	0	0	0	0	1	1	0	0	0	0	0	0	0	0	8	0	0	0	0	0	0	0	0	21	12	0	0	0	0	0	0	1	4	0	0	0	0	0	0	0	0	0	0	0	0	0	0	0	0	0	5	9	0	0	26	0	0	22	0	0	66	0	0	0	0	1	0	0	0	0	11	2	0	0	0	35	0	0	0	46	0	0	0	0	0	0	0	0	0	0	0	0	0	0	3	0	0	0	0	0	0	0	0	3	0	0	0	0	0	0	0	0	0	0	0	0	0	4	0	0	0	0	0	0	0	0	0	0	1	0	0	0	0	0	0	0	29	0	0	0	0	0	0	0	0	0	4	0	0	42	1	0	0	0	0	2	0	0	0	0	0	0	15	0	0	0	0	0	0	2	0	0	0	0	0	0	6	0	0	0	0	0	0	0	1	0	0	0	0	9	0	0	0	0	0	5	0	0	2	1	0	0	0	0	0	0	2	0	0	0	39	3	0	0	0	0	0	0	0	0	1	0	0	1	0	0	0	0	0	10	0	67	0	49	0	0	0	0	0	0	0	2	0	1	2	4	0	0	0	0	0	0	0	0	0	7	0	0	0	0	0	2	2	0	4	0	0	1	0	3	3	0	0	0	0	0	0	0	0	0	0	9	0	0	0	0	0	0	0	0	0	0	0	0	0	0	0	0	20	0	0	24	38	0	0	0	0	0	0	0	0	0	0	0	0	0	0	0	0	0	0	2	0	0	0	0	0	0	0	0	0	2	0	0	21	0	0	0	0	0	16	0	0	0	0	2	0	0	0	0	39	0	0	0	0	0	0	38	0	0	0	2	0	1	0	0	0	0	0	0	0	29	0	14	0	0	0	0	0	0	10	0	0	0	0	0	0	0	0	0	0	0	0	0	26	0	0	0	11	0	0	0	0	0	0	0	0	0	0	8	0	0	0	0	0	0	0	0	0	0	0	0	0	0	0	1	0	0	3	0	0	0	0	2	0	0	0	0	2	0	0	0	49	0	0	0	0	0	0	0	0	11	0	0	4	59	0	15	0	0	0	0	0	0	0	0	0	0	0	0	0	0	50	4	0	0	0	5	0	0	0	0	0	0	0	0	4	0	0	0	0	30	0	2	0	0	0	0	0	0	36	3	0	0	0	6	0	5	0	0	0	5	0	0	0	1	0	0	13	0	0	0	0	0	0	0	0	0	0	0	2	0	0	0	0	0	0	0	0	0	0	0	0	0	2	0	0	0	0	0	1	0	0	0	0	7	0	0	0	0	0	0	0	0	0	0	0	0	0	0	0	0	0	0	0	0	0	0	0	0	0	0	2	1	0	35	0	0	0	0	0	0	0	0	0	3	0	3	0	0	0	0	0	0	0	0	0	0	0	0	0	0	0	0	0	0	0	0	0	0	0	1	2	0	0	0	17	0	0	0	1	0	0	0	0	0	0	0	0	0	0	0	0	0	0	0	0	0	0	0	0	0	0	1	0	17	0	1	0	24	0	0	0	0	0	0	0	0	0	0	0	0	0	0	0	0	0	0	0	0	12	0	0	0	0	1	0	0	0	11	0	0	0	0	9	0	0	0	0	0	7	1	0	0	0	0	6	1	0	0	0	0	0	0	0	0	0	0	0	2	0	0	0	0	0	0	0	0	1	2	26	0	0	0	0	0	0	4	1	0	0	0	27	0	0	0	24	0	0	0	0	0	1	0	0	42	0	1	0	0	0	0	0	0	0	0	0	0	0	1	3	0	4	0	0	6	0	0	0	0	0	0	0	0	0	0	0	0	0	0	0	6	0	0	0	0	0	0	3	5	0	0	0	0	6	0	0	0	0	0	0	0	0	24	0	1	0	0	0	0	0	0	0	0	0	0	1	0	0	0	0	0	0	0	0	0	0	0	0	0	0	3	0	0	0	0	4	6	3	0	0	0	0	6	0	0	0	0	0	0	2	0	0	9	25	0	0	0	0	1	0	0	0	0	0	0	0	1	0	0	0	1	0	0	0	0	0	0	3	0	0	11	6	10	0	1	0	0	4	0	2	0	7	0	0	0	52	0	0	0	0	0	48	1	2	6	0	17	0	0	0	0	1	0	2	0	0	2	0	0	1	0	0	1	13	0	0	1	0	0	0	0	0	0	0	0	0	0	0	0	4	0	0	0	0	0	0	0	0	0	0	0	1	0	0	0	0	0	0	0	0	0	0	0	0	0	0	0	1	7	0	5	0	0	0	0	0	1	0	0	0	0	0	0	0	0	0	0	0	0	0	3	0	0	0	0	0	0	0	0	0	2	0	0	0	0	0	0	0	1	0	1	0	0	0	0	0	0	0	0	0	1	0	0	0	0	0	8	3	0	0	0	0	0	0	0	0	0	0	0	0	0	0	0	0	0	0	0	0	0	0	0	0	0	0	0	0	0	0	0	0	0	0	0	0	0	0	0	0	0	0	0	0	0	0	0	0	0	0	0	0	1	0	0	0	0	0	0	0	0	0	0	0	0	0	0	0	0	0	37	0	1	0	0	0	0	0	0	0	0	0	0	0	0	0	0	0	0	0	0	0	0	0	0	0	0	0	0	0	0	0	0	0	0	0	0	0	4	0	4	0	0	0	0	0	0	1	0	0	0	0	0	0	0	23	0	0	0	0	0	2	0	0	0	0	0	0	0	1	0	0	0	0	25	0	0	0	0	1	3	44	0	0	0	0	0	0	0	0	0	0	0	5	0	0	0	0	1	2	0	1	1	2	0	1	0	7	0	0	0	0	10	0	0	0	0	0	1	20	0	0	26	0	2	0	0	0	0	0	0	0	0	17	0	0	0	0	0	0	0	0	0	0	0	0	0	0	0	1	0	0	0	0	0	0	0	0	0	0	0	0	0	0	0	0	0	25	0	2	0	0	17	0	0	0	0	0	0	0	1	0	0	0	0	0	0	0	0	0	1	0	0	0	1	0	0	0	0	0	0	1	4	0	1	0	0	3	0	0	0	0	0	0	0	2	0	0	0	0	0	0	0	0	33	0	0	0	0	0	0	0	0	0	2	0	0	0	0	0	0	0	0	0	0	0	0	0	0	0	0	0	0	0	0	0	0	3	0	0	0	0	0	0	0	0	15	0	0	0	0	0	0	0	0	0	0	0	0	6	0	0	0	0	0	0	0	0	0	0	0	2	2	0	0	1	0	33	9	0	0	1	0	0	20	0	15	0	0	0	0	0	36	0	0	0	0	0	0	0	0	0	0	0	0	24	0	0	0	0	0	0	0	0	0	0	0	0	0	31	0	13	0	0	0	11	0	0	0	0	0	0	0	0	0	0	0	9	0	0	0	0	0	0	0	0	0	2	0	0	0	0	0	0	0	0	2	0	0	0	0	0	0	0	0	0	0	0	3	0	0	0	0	0	0	0	0	0	0	0	0	0	0	0	0	0	0	0	0	0	0	0	0	0	0	1	40	0	0	0	0	0	27	5	0	0	0	0	0	0	0	0	0	0	4	0	0	0	0	0	0	0	0	0	0	0	0	0	0	0	0	0	0	0	0	0	0	0	0	17	0	0	0	0	0	0	0	0	0	0	0	0	0	0	0	4	0	0	0	0	0	0	0	0	0	0	0	0	0	0	0	2	0	0	0	0	0	0	0	0	3	0	0	0	0	0	0	0	0	5	0	0	0	0	4	0	0	0	0	0	0	0	0	0	5	0	0	0	0	0	0	0	0	0	3	0	0	0	0	0	0	0	0	0	22	0	0	0	0	0	0	0	0	0	0	0	0	0	0	0	0	0	0	0	0	0	0	0	0	0	0	0	0	1	0	0	0	1	2	0	0	9	0	0	0	0	3	0	0	0	0	0	0	0	11	0	0	0	0	0	0	0	0	0	0	3	0	0	0	0	1	0	0	0	0	0	0	0	0	0	0	0	0	0	0	0	8	4	0	0	0	0	0	0	0	0	0	0	0	0	0	10	0	0	0	0	0	0	0	0	0	0	2	0	11	0	0	14	0	0	3	0	0	0	0	0	0	0	11	0	0	0	4	0	0	0	0	0	0	0	0	0	0	4	0	4	0	0	0	0	0	0	0	0	1	0	0	0	1	0	0	0	0	1	0	0	0	0	0	13	0	4	1	0	0	0	0	0	0	0	1	11	0	0	0	0	0	0	0	0	0	0	1	0	0	0	1	0	0	4	0	0	0	0	0	0	0	0	2	1	0	0	0	0	0	0	0	0	0	0	0	0	0	0	5	0	0	11	0	0	0	0	0	0	7	0	0	0	0	0	0	0	0	3	0	0	0	0	0	0	1	2	0	0	9	0	0	18	0	0	0	0	0	2	0	0	0	0	0	0	0	0	0	0	0	1	0	23	0	6	0	0	0	0	0	0	0	9	0	0	1	0	0	0	0	0	0	0	0	0	0	0	0	0	0	0	0	0	0	0	0	0	0	0	0	0	5	0	0	0	0	0	0	0	0	1	0	0	11	5	0	0	0	0	2	0	0	0	0	0	0	0	0	0	0	0	0	0	0	0	0	0	0	0	0	0	0	8	0	0	0	0	0	0	0	0	0	0	0	0	0	0	0	1	0	0	0	0	0	0	0	0	0	0	0	0	0	0	0	0	4	0	0	0	0	0	0	0	0	0	0	0	0	0	0	0	0	0	0	0	0	0	0	0	17	0	0	3	5	0	0	0	5	4	0	0	0	0	0	0	1	1	0	0	0	0	1	0	0	0	0	0	0	0	0	0	0	0	0	0	0	0	0	0	0	0	0	0	0	0	1	0	0	0	0	0	1	0	0	0	0	0	0	1	0	0	0	14	0	0	0	0	0	0	0	0	0	0	0	0	0	0	0	0	0	0	0	1	0	0	0	0	0	0	0	0	0	25	0	0	0	20	33	0	0	0	0	0	9	0	0	2	0	0	5	2	0	0	0	0	14	0	0	0	0	0	0	0	0	0	0	0	0	0	0	8	0	0	0	0	0	0	0	0	0	0	0	0	0	0	0	18	0	0	0	0	0	5	0	0	0	0	0	0	0	0	0	0	0	0	0	0	0	0	0	0	0	0	0	0	0	0	0	0	0	0	0	0	0	0	0	0	0	0	0	0	0	0	23	1	0	0	0	0	0	0	1	0	0	0	0	0	0	0	0	0	0	0	0	3	0	0	28	0	0	0	0	0	0	0	0	0	0	0	0	0	0	0	0	0	0	0	0	8	0	0	0	0	0	0	0	0	0	0	0	0	0	0	0	0	0	0	0	0	0	0	1	0	0	2	0	0	3	0	0	0	0	0	1	3	0	0	0	0	0	0	0	0	0	0	2	1	1	0	19	0	0	0	0	0	0	0	0	1	15	0	0	0	0	0	9	0	1	0	0	0	1	0	0	0	7	0	0	0	0	0	0	0	0	0	0	0	0	0	0	0	4	0	0	0	0	0	0	0	0	0	0	0	0	0	0	0	0	0	0	0	0	0	0	0	0	0	0	1	0	0	0	4	0	0	0	0	0	21	0	0	0	0	0	0	0	0	0	2	0	0	0	0	0	1	0	0	0	0	0	0	0	0	0	0	0	7	0	0	0	4	0	0	0	0	0	0	0	0	0	0	0	0	0	0	0	0	0	0	0	0	0	2	0	0	0	0	0	0	0	0	0	0	0	0	0	0	0	0	0	0	0	0	0	0	0	0	0	0	0	0	1	0	0	0	0	1	0	0	0	0	0	0	0	0	0	0	4	0	0	0	0	0	0	0	0	0	0	0	0	0	0	0	0	0	0	0	0	16	0	0	0	0	8	0	0	0	0	0	0	0	0	0	0	0	0	0	3	0	0	0	0	0	0	0	0	0	0	0	0	0	0	0	0	0	8	0	0	0	0	0	0	0	0	0	0	0	0	0	0	0	3	0	0	0	0	0	0	0	0	0	0	0	0	0	0	1	0	0	0	0	0	0	0	0	0	0	0	0	0	0	0	0	0	0	0	0	0	0	0	0	0	0	0	0	0	0	25	0	0	0	0	0	0	0	0	0	0	0	0	1	2	0	0	1	0	0	0	2	0	0	0	0	0	0	0	0	5	1	0	0	0	0	0	0	0	0	0	0	0	0	0	0	0	0	0	0	1	0	0	0	0	0	1	0	0	0	0	0	0	0	0	0	0	0	0	0	0	0	0	2	0	0	0	0	0	0	6	0	0	0	0	2	0	1	22	0	0	0	0	0	0	2	0	1	0	0	0	0	0	0	0	0	1	0	0	0	0	0	0	1	0	0	0	0	0	0	0	1	0	0	0	0	0	0	0	0	0	0	0	0	0	0	0	10	0	0	16	0	0	0	2	0	0	0	0	0	0	0	0	0	0	0	5	0	0	0	0	0	0	0	0	0	0	0	0	0	0	0	6	24	0	0	0	0	0	0	0	0	1	0	0	0	3	0	0	0	0	1	0	0	0	0	0	0	0	0	0	0	2	0	0	0	0	0	0	0	0	0	3	0	0	0	3	0	0	0	2	0	0	0	0	4	0	0	0	0	0	0	0	0	0	0	0	0	0	4	0	0	0	0	0	0	0	0	0	0	26	0	0	1	7	1	0	2	0	0	3	2	0	0	0	0	0	0	0	0	1	0	0	0	0	0	0	0	3	0	0	0	0	0	0	0	0	0	0	0	1	0	0	0	1	2	0	0	0	0	3	0	0	0	0	0	0	0	0	1	0	0	0	0	0	0	0	0	0	0	0	0	0	0	0	0	0	0	0	0	1	0	0	3	0	0	0	0	0	0	0	0	0	0	0	0	0	0	16	0	0	0	0	0	0	0	0	0	0	0	1	0	0	25	0	0	0	0	0	0	0	0	0	0	0	0	0	1	0	2	0	0	0	0	0	18	0	0	0	0	0	0	0	0	0	3	0	0	0	2	0	0	0	0	0	0	0	0	0	2	0	0	0	0	0	0	0	0	0	0	5	0	0	0	0	0	0	0	0	0	0	0	0	0	0	0	0	0	0	0	0	0	0	0	1	0	0	0	0	0	0	3	0	0	0	0	0	0	0	1	0	0	0	1	0	0	0	0	0	0	2	1	0	0	0	0	0	0	0	0	0	0	0	0	0	0	0	0	0	0	3	0	0	0	0	0	0	0	0	0	0	0	0	0	0	0	0	0	0	0	0	0	0	1	0	0	0	0	10	0	0	0	0	0	0	0	0	0	0	0	0	0	0	0	0	0	0	0	0	0	0	0	0	0	0	0	0	0	0	0	5	16	0	1	0	0	0	0	0	0	0	0	0	0	0	0	0	5	0	0	3	0	0	0	14	0	0	0	0	0	0	0	0	0	0	0	0	0	0	24	0	0	0	0	0	0	1	5	0	0	2	0	0	2	2	0	0	0	0	0	2	0	0	0	0	15	0	0	0	0	0	0	0	2	0	0	0	0	0	0	0	0	0	0	0	0	0	3	0	0	0	0	0	0	0	0	0	0	0	4	0	0	0	3	0	0	9	0	0	0	0	0	0	0	0	0	0	0	0	0	1	0	0	21	0	2	0	0	0	0	0	0	1	0	0	0	0	0	0	0	0	0	0	0	0	0	0	0	1	0	0	0	0	0	0	0	0	0	0	0	0	0	0	0	0	0	0	0	0	0	0	0	0	0	0	0	0	0	0	0	0	0	0	5	0	0	0	0	0	0	0	0	0	1	0	0	0	0	0	0	0	0	0	0	1	0	0	0	0	0	0	0	0	2	0	1	0	0	0	0	6	1	0	0	0	0	0	0	0	0	0	4	0	0	0	0	4	0	0	0	0	5	0	2	4	0	0	0	0	0	0	0	0	0	0	0	1	0	0	0	0	0	0	0	5	0	0	0	0	0	0	0	0	0	0	0	0	0	0	0	0	0	0	3	0	0	0	2	0	0	0	0	0	1	0	0	0	0	0	0	0	0	0	0	0	0	0	0	0	0	0	0	0	0	0	0	7	0	0	0	0	3	0	1	0	0	0	0	6	0	0	0	0	0	0	0	0	0	0	0	0	0	0	0	0	0	0	0	0	0	0	0	0	0	0	1	1	0	0	0	0	0	0	1	0	0	0	0	0	0	0	0	0	0	0	0	0	0	0	0	0	0	0	0	0	0	0	0	0	0	0	0	0	0	0	0	0	0	0	0	0	0	0	1	0	0	0	0	0	0	0	0	0	0	0	0	0	0	0	1	0	0	0	0	0	0	0	19	0	0	10	0	0	0	0	0	0	21	0	0	0	0	0	0	0	0	0	1	0	0	0	0	0	0	0	0	0	0	0	0	0	0	0	0	0	0	1	0	0	0	0	0	0	0	0	0	2	0	0	0	15	0	0	0	3	0	0	0	0	1	0	0	0	0	2	0	0	0	0	0	0	0	2	0	0	0	0	0	5	0	0	0	4	0	0	0	0	0	0	0	0	0	0	0	0	0	0	0	0	0	0	0	4	0	0	0	0	1	0	0	0	0	0	0	0	0	0	0	0	6	0	0	0	0	0	0	2	0	0	0	0	0	0	0	0	0	0	0	0	0	0	0	0	0	0	0	0	0	0	0	0	1	0	1	0	0	0	0	0	0	0	0	0	0	0	0	0	0	0	0	0	0	0	0	20	0	0	0	0	0	0	0	0	0	0	0	0	0	0	0	0	0	0	0	0	0	0	2	0	0	0	0	0	0	0	0	0	0	0	0	0	0	0	0	0	0	0	0	0	0	0	0	0	0	0	0	1	0	4	0	0	0	0	0	0	0	0	0	0	0	0	2	0	0	0	0	0	0	0	0	17	0	0	0	0	0	0	0	3	0	0	0	0	0	0	0	5	1	0	1	0	0	0	0	0	0	0	0	0	0	0	0	0	0	0	0	0	0	0	0	0	0	0	0	10	14	2	0	0	0	1	0	0	0	17	0	0	0	0	0	0	0	0	0	0	0	0	0	0	0	1	0	0	0	0	0	3	0	0	0	0	0	0	0	0	0	0	0	0	0	0	0	0	0	0	0	0	0	0	0	0	0	0	0	0	0	0	0	0	0	0	0	1	1	0	0	0	0	1	0	1	0	0	0	0	2	0	0	0	0	0	0	0	0	0	0	0	0	0	0	0	0	0	0	0	0	0	0	0	0	0	0	0	0	2	0	0	0	0	0	0	0	0	0	0	0	0	0	0	0	0	0	0	0	0	0	0	0	0	0	0	0	0	0	5	0	0	0	0	0	0	0	0	0	0	0	2	1	0	0	0	0	0	0	0	0	0	0	0	0	0	0	0	0	0	0	19	0	0	0	0	0	0	0	0	0	0	0	3	0	1	0	0	1	0	0	0	0	0	0	0	0	0	0	0	0	0	0	0	0	0	0	0	0	0	0	0	0	0	0	0	0	0	0	0	0	0	0	0	0	0	0	0	0	0	0	0	0	0	0	0	0	0	0	0	0	15	0	0	0	0	5	0	0	0	0	0	1	0	1	0	0	0	0	0	0	0	0	0	0	0	0	0	12	0	0	0	0	0	0	0	0	0	0	3	0	0	0	0	0	0	0	0	0	0	5	0	0	0	0	0	0	2	0	6	0	2	0	9	1	0	0	0	0	0	8	0	1	0	0	0	0	0	0	0	0	0	0	0	0	0	0	0	0	1	0	0	0	0	0	0	1	0	8	2	0	0	0	0	0	0	0	0	0	0	0	0	0	0	0	0	0	0	0	0	0	0	0	0	0	0	0	0	0	0	0	0	16	0	0	0	0	0	0	0	0	0	0	0	0	0	0	0	0	0	0	0	0	0	0	0	0	0	0	3	0	0	0	0	0	0	0	0	0	0	0	1	3	0	0	0	0	9	0	0	0	0	0	0	0	0	0	0	0	1	0	0	0	0	3	0	0	0	0	0	0	0	0	0	0	0	0	0	0	0	0	0	0	0	0	5	0	0	0	0	0	0	0	0	0	0	0	1	0	0	0	0	0	2	0	0	0	0	0	0	0	0	0	0	0	0	0	0	0	0	0	4	0	0	0	0	0	0	0	0	0	0	2	0	0	0	0	0	0	2	0	0	0	0	0	0	0	0	0	0	0	0	0	0	3	0	0	0	2	0	0	0	0	0	0	0	0	15	0	0	0	0	0	0	1	0	0	0	0	0	0	0	15	0	0	0	17	0	0	0	0	0	2	0	0	0	0	1	0	0	0	0	0	1	0	0	0	0	0	0	0	0	0	0	0	0	0	0	0	0	0	0	0	0	0	0	0	1	0	0	0	0	0	0	0	0	0	0	0	0	0	0	0	0	0	0	0	0	0	0	0	0	0	0	0	2	0	0	0	0	0	0	0	0	0	0	0	0	0	0	0	0	0	0	0	0	0	0	0	0	0	1	0	0	0	0	0	0	0	0	0	2	0	0	0	0	0	0	0	0	0	0	0	0	0	0	0	0	0	0	0	0	0	0	0	0	0	0	0	0	3	0	0	0	0	0	7	0	0	0	0	0	0	0	8	0	9	0	0	0	0	0	0	0	1	0	0	0	0	0	0	0	0	0	0	0	0	17	0	0	0	0	0	0	1	0	0	0	0	0	0	0	0	2	0	0	0	0	0	0	0	0	0	0	0	0	0	3	0	0	0	2	0	0	0	0	0	0	2	0	0	0	0	0	4	0	0	0	0	0	0	0	0	0	0	0	0	0	1	7	0	0	4	0	0	0	0	0	3	0	0	0	0	0	0	0	0	0	0	0	0	0	0	0	0	4	0	0	0	0	0	0	0	0	0	0	0	1	0	0	0	0	0	0	0	1	0	0	3	0	0	0	0	0	0	14	0	0	0	0	0	8	9	0	0	1	0	0	0	1	0	0	0	0	0	0	0	16	0	0	0	0	0	0	0	0	0	0	0	0	0	0	0	0	0	0	0	0	0	0	0	0	0	0	0	0	0	0	0	0	0	0	0	2	0	0	0	0	0	0	0	0	0	0	0	0	0	0	6	0	0	0	0	0	0	0	0	0	0	0	3	0	0	0	0	0	0	0	0	1	0	0	0	0	0	0	0	0	0	0	0	0	0	0	2	0	0	0	0	0	0	10	0	0	0	0	0	0	0	0	1	0	0	0	0	0	0	0	0	0	0	2	0	0	0	0	0	0	1	2	0	0	0	0	0	0	0	0	0	0	0	0	0	2	0	0	0	0	0	0	0	0	0	0	0	0	0	0	0	0	0	0	0	0	0	0	1	2	0	0	0	0	0	0	0	13	0	0	0	0	0	0	0	0	0	4	0	0	0	0	0	0	0	6	0	0	0	0	0	0	1	0	6	0	0	0	0	0	0	0	0	0	3	0	0	0	0	0	0	0	0	0	0	0	0	0	0	0	0	0	0	0	0	0	6	0	0	0	0	0	0	0	0	0	0	0	0	0	4	0	0	0	3	0	1	0	0	0	0	0	0	0	0	0	0	0	0	0	0	0	0	0	0	6	4	12	0	0	0	0	0	0	0	0	0	0	0	0	0	0	0	0	0	0	0	0	0	0	0	0	0	0	0	1	0	0	0	0	0	0	3	0	0	0	0	1	5	0	0	0	2	0	0	0	0	2	0	0	0	0	0	0	12	0	0	0	0	3	0	0	0	0	1	0	0	0	0	0	0	0	0	0	0	0	2	0	0	0	0	0	0	0	0	0	0	0	0	0	0	0	0	0	0	0	0	0	0	0	0	0	0	0	0	0	0	0	0	0	0	0	0	0	0	0	0	0	0	0	0	0	0	0	0	0	0	0	0	0	0	0	0	0	0	0	0	0	0	0	0	0	0	0	0	0	0	0	0	0	0	1	0	0	0	0	0	0	0	0	0	4	0	0	0	0	0	0	0	0	0	0	0	0	0	0	0	4	0	0	0	0	3	0	0	0	0	0	0	0	0	0	0	0	2	0	1	0	2	0	0	0	0	0	0	0	0	0	0	0	4	0	0	0	0	0	0	0	0	0	0	0	0	0	0	0	0	0	0	0	0	0	0	8	0	0	2	2	0	0	0	0	6	0	0	0	0	0	0	4	0	0	6	0	0	0	0	0	0	0	0	0	0	0	0	0	0	0	0	0	0	0	0	0	0	0	0	0	0	0	0	0	0	0	0	0	0	0	0	0	0	0	0	0	1	0	0	1	0	3	8	1	2	0	0	1	0	0	0	0	0	0	0	0	0	0	0	0	0	0	0	0	0	0	0	0	3	0	0	0	0	0	4	1	0	0	0	0	0	0	0	0	0	0	2	0	0	0	0	0	0	0	0	0	0	0	0	0	0	0	0	0	0	0	0	0	0	0	0	0	0	0	0	0	0	0	0	0	0	0	0	0	0	1	0	0	0	0	0	0	4	0	0	0	0	0	0	0	0	4	0	0	0	0	0	0	0	0	0	0	0	0	1	0	0	1	0	0	0	0	0	0	0	0	0	0	0	0	0	0	1	0	0	0	0	0	0	0	0	0	0	0	0	0	0	0	0	0	0	0	0	2	9	0	0	0	0	0	0	0	0	2	0	0	0	0	0	0	0	0	0	0	0	0	0	0	4	0	0	0	1	0	0	0	0	0	0	0	0	0	5	0	0	0	0	0	0	0	0	0	0	0	0	1	0	3	0	0	2	0	0	0	0	0	0	0	0	0	0	0	0	0	0	0	0	0	0	0	0	0	0	0	0	0	0	8	0	0	0	2	0	0	0	0	0	0	4	0	0	0	0	0	1	0	0	0	0	0	0	0	0	0	0	0	0	0	0	0	0	0	0	0	0	0	0	0	0	0	0	0	0	0	0	0	0	0	0	0	0	0	0	0	0	0	7	0	0	3	0	0	1	0	0	0	0	0	0	0	0	0	0	0	0	0	0	0	0	0	0	0	0	0	0	0	0	0	0	0	0	0	0	0	0	0	0	0	0	0	9	0	0	0	0	0	0	0	0	0	0	1	0	0	0	0	0	0	0	0	0	0	0	0	0	2	0	0	0	0	0	0	0	0	0	0	0	0	0	0	4	0	1	0	0	0	0	13	2	0	0	0	0	0	0	0	0	0	0	0	0	0	0	0	0	2	0	0	0	0	0	0	0	0	0	0	0	0	0	0	0	0	0	0	0	0	0	0	0	0	0	0	0	0	0	0	0	0	0	0	0	0	0	0	0	0	0	0	0	0	0	0	0	0	0	0	0	0	0	0	0	0	0	0	0	0	0	0	0	0	0	0	0	0	0	0	0	0	0	0	0	0	0	0	0	0	0	0	0	0	0	0	0	0	0	0	0	0	0	0	0	0	0	0	0	0	5	0	0	0	0	0	0	0	0	0	0	0	0	0	0	0	0	0	0	0	0	0	0	0	0	0	1	0	0	0	0	0	0	0	0	0	0	0	0	0	0	0	0	0	0	0	0	13	0	0	0	0	0	0	0	0	0	1	0	0	0	0	0	0	0	0	0	0	0	0	0	0	0	0	0	0	0	0	0	0	0	0	0	0	0	0	0	0	0	0	0	0	0	0	0	0	0	0	0	0	0	0	0	0	0	0	0	0	0	0	0	0	0	0	0	0	0	0	0	0	0	0	0	0	0	0	0	0	0	0	3	0	0	0	0	0	0	0	0	0	0	0	0	0	0	7	0	0	0	0	2	0	0	0	0	0	0	0	0	0	0	0	0	0	0	0	0	0	0	0	0	0	0	0	0	0	0	1	0	0	0	2	0	0	0	0	0	0	0	0	0	0	0	0	0	0	0	0	0	0	0	0	0	0	0	0	0	0	0	1	0	9	0	0	0	0	0	0	8	0	0	0	0	0	0	0	0	0	0	0	0	2	0	0	0	0	0	0	0	0	0	0	0	0	0	0	0	0	0	0	0	2	0	8	0	0	0	0	0	0	12	0	0	0	0	0	0	0	0	1	0	0	0	3	4	0	2	0	0	0	0	0	2	0	0	0	2	0	0	0	0	1	0	0	0	1	0	0	0	0	0	2	0	0	0	0	0	0	0	0	0	0	0	0	0	0	0	0	0	0	0	8	0	0	0	0	0	0	0	0	0	0	0	0	1	1	0	0	0	0	0	0	0	0	0	0	0	0	0	0	0	0	0	0	3	0	0	0	0	0	0	0	0	0	0	0	12	0	0	0	0	0	0	0	0	0	0	0	0	0	0	0	0	0	0	0	0	0	0	0	0	0	0	0	0	0	0	0	0	0	0	0	0	1	0	0	0	1	0	0	0	0	0	0	0	0	0	0	1	0	0	0	0	0	0	0	0	0	0	0	0	0	0	0	0	0	0	0	0	0	0	0	0	2	0	0	0	0	0	0	0	0	0	0	0	0	0	2	0	0	0	0	0	2	0	0	0	0	0	0	0	0	0	0	0	0	0	0	0	0	0	0	0	0	0	0	0	0	0	0	0	0	0	0	0	0	0	0	0	0	0	1	0	0	0	0	0	0	3	0	0	0	0	0	0	0	0	0	0	0	3	2	0	0	11	9	0	0	0	0	0	0	3	0	0	0	0	0	0	0	0	0	0	0	0	2	0	0	0	0	0	0	0	0	0	0	0	0	0	0	0	4	0	0	0	0	0	4	0	1	0	0	0	0	0	0	0	0	2	0	0	0	0	0	10	0	7	0	0	0	0	0	0	0	0	0	0	0	0	0	0	0	0	0	0	0	0	2	0	0	0	0	0	0	0	0	0	4	0	0	0	0	0	0	0	0	0	0	0	0	0	0	7	0	0	0	0	0	0	0	0	0	0	0	0	0	0	0	0	0	0	0	0	0	0	0	0	0	0	0	2	0	0	0	0	0	0	0	0	0	0	0	0	0	0	0	1	0	0	0	0	0	0	0	0	0	0	0	0	0	0	0	0	0	0	0	11	0	0	0	0	0	0	0	0	0	0	0	0	0	0	0	0	0	0	0	0	0	0	0	0	0	0	0	0	5	0	0	0	0	0	0	0	0	0	4	0	0	0	0	0	0	0	0	0	0	4	0	0	0	0	0	3	0	0	0	0	0	0	0	0	0	0	0	0	0	0	0	0	0	0	0	0	0	2	0	0	0	0	0	0	0	0	0	0	11	0	0	1	0	0	0	0	0	0	0	0	1	0	0	0	0	0	0	0	0	0	0	0	0	0	0	0	0	0	0	0	0	0	0	0	0	0	0	0	0	0	0	0	2	0	0	0	0	0	0	0	0	0	0	0	1	0	0	0	0	0	0	0	0	0	0	0	0	0	0	0	0	0	0	0	0	0	0	0	1	0	0	0	0	0	0	0	0	0	0	0	0	0	0	0	4	0	0	0	0	0	0	0	0	0	0	0	0	0	6	0	9	0	0	0	0	0	0	0	0	0	0	0	0	0	5	0	0	0	11	0	0	0	0	0	1	0	0	0	0	0	0	0	0	0	0	0	0	0	0	0	0	0	0	0	0	0	0	0	0	0	0	0	0	0	0	0	0	0	0	0	0	0	0	0	0	0	0	2	0	0	0	0	0	0	0	1	0	0	0	0	0	0	0	0	1	0	0	0	0	0	0	0	0	0	0	0	0	0	9	0	0	0	0	0	0	0	0	0	0	0	0	0	0	0	0	0	0	0	0	0	0	0	0	2	0	0	0	0	0	1	0	0	0	0	0	0	0	0	0	5	0	0	0	0	0	0	0	0	0	0	1	0	0	0	0	0	0	0	0	0	0	0	0	0	3	0	0	0	0	0	0	0	1	0	1	0	0	0	0	0	0	1	0	0	0	0	0	0	0	0	0	0	0	0	0	0	0	0	0	0	0	0	0	0	0	0	0	0	0	0	5	0	0	0	0	0	0	0	0	0	0	0	0	0	0	0	0	7	1	0	0	0	0	0	0	0	0	0	0	0	0	0	0	0	0	0	0	2	0	0	0	0	0	0	0	10	0	0	0	0	0	0	0	0	0	0	0	0	0	0	0	0	6	0	0	0	0	0	0	0	0	0	0	0	0	0	3	0	0	0	0	0	0	0	0	0	0	0	0	0	0	0	0	0	0	0	0	0	0	0	0	0	0	0	0	0	0	0	0	0	0	0	0	0	0	0	0	0	0	0	0	0	0	0	0	0	0	0	0	0	0	0	0	0	0	0	0	1	0	0	0	0	0	0	0	0	0	0	0	3	0	0	0	0	0	0	0	0	0	0	0	0	10	0	0	0	0	0	0	0	0	0	0	0	0	0	0	0	0	0	0	0	0	0	0	0	0	0	0	0	0	0	0	0	0	0	0	0	0	0	0	0	0	0	0	0	0	0	0	2	0	0	0	0	0	0	0	0	0	0	0	0	0	0	0	0	0	0	0	0	0	0	0	0	0	0	0	0	0	0	0	0	0	0	0	0	0	0	0	0	0	0	0	0	0	0	0	0	0	2	0	0	0	0	0	0	0	0	0	1	0	0	1	0	0	0	0	0	0	10	0	0	0	0	0	0	0	0	0	0	0	0	0	0	0	0	0	0	0	0	0	0	0	0	0	0	0	1	0	0	0	0	0	0	2	0	0	0	0	0	0	0	0	0	0	0	2	0	1	0	0	0	0	0	0	0	0	0	0	0	0	0	4	0	1	0	0	0	0	0	0	0	0	0	0	0	0	0	0	0	0	0	0	0	0	0	0	0	0	0	0	0	0	0	0	0	0	0	0	0	0	1	0	0	0	0	0	0	0	0	0	0	0	0	0	0	0	0	0	0	0	0	0	0	0	0	0	0	0	0	0	0	0	0	0	0	0	0	0	0	0	0	0	0	0	0	0	0	0	0	1	0	0	0	0	0	0	4	0	2	0	2	0	0	0	0	0	0	0	0	0	0	0	0	3	0	0	0	0	0	0	1	0	0	0	0	0	2	0	0	0	0	0	0	0	0	0	0	0	0	0	0	0	0	0	0	0	0	0	0	0	0	0	0	0	2	0	0	0	0	0	0	0	0	1	0	0	0	0	0	0	0	0	0	0	0	0	0	0	0	0	0	0	0	0	0	0	0	0	0	0	0	0	4	0	0	0	0	0	0	0	0	0	0	0	1	0	0	0	0	0	2	0	4	0	0	0	0	0	0	0	0	0	0	0	0	0	2	0	0	0	0	0	0	0	0	0	0	0	0	0	0	0	0	0	0	0	0	3	0	0	9	0	0	0	0	0	0	0	0	0	0	0	0	0	0	1	0	0	0	0	0	0	0	0	0	2	0	0	0	0	0	0	2	0	4	0	0	0	0	0	0	0	0	0	0	0	0	0	0	0	0	0	0	0	0	0	0	0	0	0	0	0	0	0	0	0	0	0	0	3	0	1	0	0	0	0	0	0	0	0	0	0	0	0	0	0	0	0	0	0	0	0	0	0	0	0	0	0	0	0	0	0	0	0	0	0	0	0	0	0	0	0	0	0	0	9	0	0	0	0	0	0	0	0	0	0	0	0	0	0	0	0	2	0	0	0	0	0	0	0	0	0	0	0	0	0	0	0	0	0	0	0	0	0	0	0	0	0	0	0	0	0	0	0	0	0	0	0	0	0	0	0	0	0	0	0	0	0	0	0	0	0	0	0	0	0	0	0	1	0	0	0	0	2	0	0	0	0	0	0	0	0	0	2	0	0	0	0	0	0	0	0	0	0	0	4	0	0	4	0	0	0	0	2	0	0	0	0	0	0	0	0	0	0	0	0	0	0	0	0	0	9	0	0	0	0	0	0	0	0	0	0	0	9	0	0	0	0	0	0	0	0	0	0	0	0	0	0	0	0	0	3	0	0	0	0	0	1	0	0	0	0	0	0	4	0	0	0	9	0	0	0	0	0	0	0	0	0	1	0	0	0	0	0	0	0	0	0	0	0	0	0	0	2	0	0	0	0	0	0	0	0	0	0	0	0	0	1	0	0	0	0	0	0	0	0	0	0	0	0	0	0	0	0	0	0	0	0	0	0	2	0	0	0	0	0	0	0	0	1	0	9	0	0	0	0	0	0	0	0	0	0	0	0	0	0	1	0	0	0	0	0	0	0	0	0	0	0	0	0	0	0	0	0	2	0	0	0	0	0	5	0	0	0	0	0	6	0	0	0	0	0	0	0	0	0	0	0	0	0	0	0	0	0	0	0	0	0	0	0	2	0	0	2	0	0	0	0	0	0	0	0	0	0	0	0	0	0	0	0	0	0	0	0	0	0	0	0	0	0	0	1	0	0	0	0	0	0	0	0	0	0	0	0	0	0	0	0	0	0	0	0	0	0	0	0	0	0	0	0	0	0	0	0	0	0	0	0	1	0	0	0	0	0	0	0	0	0	0	0	0	0	0	0	0	0	0	0	0	0	0	0	0	0	0	0	0	0	0	2	0	0	0	0	0	0	0	0	0	0	0	0	0	0	0	0	0	0	0	0	0	0	0	0	0	0	0	0	0	0	0	0	0	0	0	0	0	0	0	0	0	0	0	0	0	0	0	0	0	0	0	3	0	0	0	0	0	0	0	0	0	0	0	0	0	0	1	0	0	4	0	0	0	0	3	0	0	0	0	0	0	0	0	0	0	0	0	0	0	0	0	0	0	0	0	0	0	0	0	0	0	0	0	0	0	0	0	0	0	0	0	8	0	0	0	0	0	0	0	0	0	0	0	0	6	0	0	0	0	0	0	0	0	0	0	0	0	0	0	0	0	0	0	0	0	3	0	0	0	0	0	0	0	0	0	8	0	0	0	0	0	0	0	0	0	0	0	0	0	0	0	0	0	0	0	0	0	0	0	0	0	0	0	0	0	0	0	0	0	0	0	0	0	0	0	0	0	1	0	0	0	0	0	0	0	0	0	0	0	0	6	0	1	0	0	0	0	0	0	0	0	0	0	0	0	0	0	2	0	0	8	0	0	0	0	0	0	0	0	0	0	0	3	0	8	0	0	0	0	0	0	0	0	0	0	0	0	0	0	0	2	0	0	0	0	0	0	0	0	0	0	0	1	0	0	0	0	0	0	0	0	0	0	0	0	0	0	0	0	0	0	0	0	0	0	0	0	0	0	0	0	0	0	0	0	1	0	0	0	0	0	0	0	0	0	0	0	0	0	0	0	0	0	0	0	0	0	0	0	2	0	0	0	0	0	0	3	0	0	0	0	0	0	0	0	0	0	0	0	0	0	0	0	0	0	0	0	0	0	0	0	0	0	0	0	0	0	0	0	0	0	0	0	0	0	0	0	0	0	0	0	0	0	0	0	0	0	0	0	0	0	0	0	0	0	0	0	0	0	0	0	0	0	0	0	0	0	0	0	0	0	0	0	0	0	0	0	0	0	0	0	0	0	0	0	0	0	0	0	0	0	0	0	0	0	0	0	0	0	0	0	0	0	0	0	0	0	0	0	0	0	0	0	2	2	0	0	0	1	0	0	0	2	0	0	0	0	0	0	0	0	0	0	0	0	0	0	0	0	0	0	3	0	0	0	0	0	5	0	0	0	0	0	0	0	0	0	0	0	1	3	0	1	0	0	0	0	0	0	0	5	0	0	0	0	0	0	0	0	0	0	0	0	0	0	0	0	0	0	0	0	5	0	0	0	0	0	0	2	0	0	0	0	2	0	0	0	1	0	1	0	0	0	0	0	0	0	0	0	0	0	0	0	0	0	0	0	0	4	0	0	0	0	0	0	0	0	0	0	0	0	0	0	0	0	0	0	0	0	0	0	0	0	0	0	0	0	0	0	0	0	0	0	0	0	3	0	0	0	0	0	0	0	0	0	0	0	0	0	5	0	0	0	0	0	0	0	0	0	0	0	0	0	0	0	0	0	0	0	0	0	0	0	0	0	0	0	0	0	0	0	0	1	0	0	0	0	0	2	0	0	0	0	0	0	0	0	0	0	0	0	0	0	0	0	0	0	0	0	0	0	0	0	0	0	0	0	2	0	0	0	0	0	0	0	0	0	0	0	0	0	0	5	0	0	0	0	0	0	0	0	0	0	0	0	0	0	0	0	0	0	0	0	7	0	0	0	0	6	0	3	0	0	0	0	0	0	0	0	0	0	0	0	0	0	0	0	0	0	0	0	0	0	0	0	0	0	0	0	0	0	0	0	0	0	0	0	0	0	0	0	0	1	1	0	0	2	0	0	2	0	0	0	0	0	0	0	0	0	0	0	0	0	0	0	0	0	0	0	0	0	0	0	0	0	0	0	3	0	0	0	0	0	0	0	0	0	0	0	0	0	0	0	0	0	0	0	0	0	0	0	0	0	0	1	0	0	0	0	0	0	0	0	0	0	7	0	0	0	0	0	0	0	0	0	0	0	0	0	1	0	0	0	0	0	0	0	0	0	0	0	0	1	0	0	0	0	0	0	0	0	0	0	0	0	0	0	0	0	0	0	0	0	0	0	0	0	0	0	0	0	1	0	2	0	0	0	5	0	0	0	0	0	0	0	0	0	3	0	0	0	0	0	0	0	0	0	0	0	0	0	0	0	0	0	0	0	0	0	0	0	0	0	0	0	1	0	0	0	0	0	0	0	0	0	0	0	0	0	0	0	0	0	0	0	0	0	0	0	0	0	0	0	0	0	0	0	0	0	0	0	0	0	0	0	0	0	0	0	0	0	0	0	0	0	0	0	0	0	0	0	0	5	0	2	0	0	0	0	7	0	0	7	5	0	0	0	0	0	0	0	0	0	0	0	0	0	0	0	0	0	2	2	0	0	0	0	0	0	0	7	0	0	0	0	0	0	0	0	0	0	0	0	0	0	0	0	4	0	0	0	0	0	0	0	0	0	0	0	0	0	0	0	0	0	0	0	0	0	0	1	0	0	0	0	0	0	0	0	0	0	0	0	0	0	0	0	0	0	0	0	0	0	0	0	0	0	0	0	0	0	0	0	0	0	0	0	0	0	0	0	0	0	2	0	0	0	0	0	0	0	0	0	0	0	1	0	0	0	0	0	0	0	0	0	0	0	0	0	0	0	0	0	0	0	0	0	0	0	0	0	0	0	0	0	0	0	0	0	0	0	0	0	0	0	0	0	0	0	0	0	0	0	0	0	0	0	0	0	0	0	0	0	0	0	0	0	4	0	0	0	0	0	0	0	0	0	0	0	0	0	0	0	0	3	0	0	0	0	0	2	0	0	0	0	0	0	0	0	0	0	0	0	0	0	0	0	0	0	0	0	0	0	0	0	0	0	0	0	1	0	0	0	0	0	0	2	0	0	0	0	0	0	4	0	0	0	0	0	0	0	0	0	0	0	0	0	0	0	0	0	0	0	0	0	0	0	0	0	0	0	0	0	0	0	0	0	0	0	0	0	0	0	0	0	1	0	0	0	0	0	0	0	0	0	0	0	0	0	0	0	2	0	0	0	0	0	0	0	0	0	0	0	0	0	0	0	0	0	0	0	0	0	0	0	0	0	1	0	6	0	0	0	0	0	0	3	0	0	1	1	0	0	0	0	0	0	7	0	0	0	0	0	0	0	1	0	0	0	1	0	0	0	0	0	0	0	0	0	0	0	0	0	0	0	0	0	0	0	0	0	0	0	0	2	0	0	0	0	0	0	2	0	0	0	0	0	0	0	0	0	0	0	0	0	3	0	0	0	0	0	0	0	0	0	0	0	0	0	0	0	0	0	0	0	0	3	0	0	0	0	0	0	0	1	2	0	0	0	0	0	0	0	4	0	0	0	0	0	0	0	1	0	0	0	0	0	0	0	0	0	0	0	0	0	0	0	0	0	0	0	0	0	0	0	0	0	0	0	0	0	0	0	0	0	0	0	0	0	0	0	0	0	0	0	0	0	0	0	0	0	0	0	0	6	0	2	0	0	0	1	0	0	0	0	0	0	0	0	0	0	0	0	0	0	0	0	0	0	0	0	1	0	0	0	0	0	0	0	0	0	0	0	0	0	0	0	0	0	0	0	0	0	0	0	0	0	0	0	0	0	0	0	0	6	0	0	0	0	0	0	0	0	0	0	0	0	0	0	0	0	0	0	0	0	0	0	0	0	0	0	0	0	0	0	0	0	0	0	0	0	0	0	0	0	0	0	0	0	0	0	0	0	0	0	0	0	0	0	2	0	0	0	0	0	0	0	1	0	0	0	0	0	0	0	3	0	0	0	0	0	0	0	0	0	0	0	0	0	0	4	0	0	6	0	0	0	5	0	0	0	0	0	0	1	0	0	0	0	0	0	0	0	0	0	0	5	0	0	0	0	0	0	0	0	0	5	0	0	0	0	0	0	0	0	0	0	0	0	0	0	0	0	0	6	0	0	0	0	0	0	0	0	0	0	0	0	0	0	0	0	0	0	0	0	0	0	0	0	0	0	0	0	0	0	0	0	0	0	0	0	0	0	0	0	0	0	0	0	0	0	0	0	1	0	0	0	1	0	0	0	0	0	0	0	0	0	0	0	0	0	0	0	0	0	0	0	0	0	0	0	0	0	0	0	0	0	0	0	0	0	0	0	0	0	0	0	0	0	0	0	0	0	0	0	0	0	0	0	0	0	0	0	0	0	0	0	0	0	0	0	0	0	0	0	0	0	1	0	0	0	0	0	0	0	0	2	0	0	0	0	0	0	0	0	0	0	1	0	0	0	2	0	0	0	0	0	0	0	0	0	0	0	0	0	0	0	0	0	0	0	0	2	0	0	0	0	0	0	0	0	0	0	0	0	0	0	0	0	0	0	0	0	0	0	0	0	0	0	0	0	0	0	0	0	1	0	0	0	0	0	0	0	0	0	0	0	0	0	0	0	1	0	0	0	1	0	3	0	0	0	0	0	0	0	0	0	0	0	0	0	0	0	0	0	0	0	0	0	0	0	0	0	0	0	0	0	0	0	0	0	0	0	0	0	0	0	0	0	0	0	0	0	0	2	0	0	0	0	0	0	0	0	0	0	0	0	0	0	0	0	0	0	0	0	0	0	0	0	2	0	0	0	0	0	0	0	0	0	0	0	0	0	0	0	0	0	0	0	0	0	0	0	0	0	0	0	0	0	0	0	0	0	0	2	0	0	0	0	0	0	0	0	0	0	0	0	1	0	0	0	0	0	0	0	0	0	0	0	0	0	0	0	0	0	0	0	0	0	0	0	1	0	0	0	0	0	0	0	0	0	0	0	0	0	0	0	0	0	0	0	0	0	0	0	0	0	0	0	0	0	0	0	0	0	0	0	0	0	0	0	0	0	0	0	0	0	0	0	0	0	0	0	0	0	0	0	0	0	0	0	0	0	0	0	0	0	0	0	0	0	0	0	0	0	0	0	0	1	0	0	0	0	0	0	0	0	0	0	0	0	0	0	0	0	0	0	0	0	0	0	1	0	0	0	0	0	0	0	0	0	0	0	0	0	0	0	0	0	0	0	0	0	0	0	0	0	0	0	0	0	0	0	0	0	0	0	0	0	0	0	0	0	0	0	0	0	0	1	0	0	0	0	0	0	0	0	0	0	0	0	0	0	0	0	0	0	0	0	0	0	0	0	0	0	0	0	0	0	0	0	0	0	0	0	0	0	0	0	0	0	0	0	0	0	0	0	2	0	0	0	0	0	0	0	0	1	0	0	0	0	0	0	0	0	0	0	0	0	0	0	0	0	0	0	0	0	0	4	2	0	0	0	0	0	0	0	0	0	0	2	0	6	0	3	0	0	0	0	0	0	0	0	0	4	0	0	1	0	0	0	0	0	0	0	0	0	0	0	0	0	0	0	0	0	0	0	0	0	0	0	0	0	3	0	0	0	0	0	0	0	0	0	0	0	1	0	0	0	0	0	0	0	0	0	0	0	0	0	0	0	0	0	0	0	1	0	0	0	0	0	0	0	0	0	0	0	0	0	0	5	4	0	0	0	0	0	0	0	0	0	0	0	0	0	0	0	0	0	0	0	0	0	0	0	0	0	0	0	0	0	1	0	0	0	3	0	0	0	0	0	0	0	0	0	2	0	0	0	0	0	0	0	4	0	0	0	6	1	0	0	0	0	0	0	0	0	0	0	0	0	0	0	6	3	0	0	0	0	0	0	0	0	0	0	0	0	0	0	0	0	0	0	0	0	0	0	0	0	0	0	0	0	0	0	0	5	0	6	0	0	0	0	0	0	0	0	0	0	0	0	0	0	0	0	0	2	0	0	0	0	0	0	0	0	6	0	0	0	0	0	0	0	0	0	2	0	0	0	0	0	0	0	0	0	0	0	0	0	0	0	0	0	3	0	0	0	0	0	0	0	0	0	0	0	5	5	0	0	0	0	0	0	0	0	0	0	0	5	0	0	0	0	0	0	0	0	0	0	0	0	1	0	0	0	0	0	0	0	0	0	0	0	0	0	0	0	0	0	0	0	5	0	0	0	0	0	0	0	0	0	0	0	0	0	0	0	0	0	0	0	1	0	0	0	0	0	0	0	0	0	0	0	0	0	0	0	0	1	0	0	0	0	0	0	0	0	0	0	0	0	0	0	0	0	0	0	0	0	0	0	0	0	0	0	0	0	0	0	0	0	0	0	0	0	0	0	0	0	0	0	0	0	0	0	1	0	0	0	0	0	0	0	0	0	0	0	0	0	0	0	0	0	0	0	0	0	0	0	0	0	0	0	0	0	0	0	0	0	0	0	0	0	0	0	0	0	0	0	0	0	0	0	0	0	0	0	0	0	0	0	0	0	0	0	0	0	0	0	0	0	0	0	0	0	0	0	0	0	0	0	0	0	0	0	0	0	0	0	0	0	0	0	0	0	0	0	0	0	0	0	0	0	0	0	0	0	0	0	0	0	0	0	0	0	0	0	0	0	0	0	2	0	0	0	0	0	0	0	0	0	0	0	0	0	0	0	0	0	0	0	0	0	0	0	0	0	0	0	0	0	0	0	0	0	0	0	0	0	0	0	0	0	0	0	0	0	0	0	0	0	0	0	0	0	0	0	0	0	0	0	0	0	0	0	0	0	0	0	2	0	0	0	0	0	0	0	0	0	0	0	0	0	0	0	0	0	0	0	0	0	0	1	0	0	3	0	0	0	0	0	0	0	0	0	0	0	0	0	0	1	1	0	0	0	0	0	0	0	0	0	0	0	0	0	0	0	0	0	0	0	0	0	0	0	0	0	0	0	0	0	0	0	0	0	0	0	0	0	0	0	0	0	0	0	3	0	0	0	5	0	0	0	0	0	0	0	0	0	0	0	0	0	0	0	0	0	0	0	0	5	0	0	0	0	0	0	0	0	0	0	0	0	0	0	0	0	0	0	0	0	0	0	0	0	0	4	0	0	0	0	0	0	0	0	0	0	0	0	0	0	0	0	0	0	0	0	0	0	0	0	0	0	0	0	0	0	0	0	0	0	0	0	0	0	0	0	0	0	0	0	0	0	0	0	0	0	0	0	0	0	0	0	0	0	0	0	0	0	0	0	0	0	0	0	0	0	0	0	0	0	0	0	0	0	0	0	0	0	0	0	0	0	0	0	0	0	0	0	0	0	0	0	0	0	0	0	0	0	0	0	0	0	0	0	0	0	0	0	0	0	0	0	0	0	0	0	0	0	0	0	4	0	0	0	0	0	1	0	0	0	0	0	0	0	0	0	0	0	0	0	0	0	0	0	0	0	0	0	0	0	0	0	0	0	2	0	0	0	0	0	0	0	0	0	0	0	0	0	0	0	0	0	0	0	0	0	0	0	1	0	0	0	0	1	0	0	0	0	0	0	0	0	0	0	0	0	0	0	0	0	0	0	0	0	3	0	0	0	0	0	0	4	0	0	0	0	0	0	0	0	0	0	0	0	0	0	0	2	0	0	0	0	0	0	0	0	0	5	0	0	0	0	0	0	0	0	0	0	0	0	0	0	0	0	0	0	0	0	0	0	0	0	0	0	0	0	0	0	2	0	0	0	0	0	0	0	0	0	0	0	0	0	0	0	0	0	3	0	0	5	0	0	0	0	1	0	0	0	0	0	0	0	0	0	0	0	0	0	0	0	5	0	0	0	0	0	0	0	0	0	0	0	0	0	0	0	0	0	0	0	0	0	0	1	0	0	0	0	0	0	1	0	0	0	0	0	0	0	0	0	0	0	0	0	0	0	0	0	0	0	0	0	2	0	0	0	0	0	0	0	0	0	0	0	0	0	0	0	0	0	0	0	0	0	0	0	0	0	0	0	1	0	0	0	0	0	0	0	0	0	0	0	0	0	0	0	0	0	0	0	0	0	0	0	0	0	0	0	0	0	0	0	0	0	0	0	0	0	0	0	0	0	0	0	0	0	0	0	0	0	0	0	0	0	0	0	0	0	0	0	0	0	0	0	0	0	0	0	0	0	0	0	0	0	0	0	0	0	0	0	0	0	0	0	0	0	0	0	0	0	0	0	0	0	0	0	0	0	0	0	0	0	1	0	0	0	0	0	0	0	0	0	0	0	0	0	0	1	0	0	0	0	0	0	0	0	0	0	0	0	0	0	0	0	0	0	0	0	5	0	0	0	0	0	0	0	0	0	0	0	0	5	0	5	0	0	2	0	0	0	0	2	0	0	0	0	0	0	0	0	0	0	0	0	1	0	0	0	0	0	0	0	0	0	0	0	2	0	0	0	0	0	0	0	0	0	0	0	0	0	0	0	0	0	0	0	0	0	1	0	0	0	0	0	0	0	0	1	0	0	0	0	0	1	0	0	0	0	0	0	0	2	0	0	0	0	0	0	0	0	0	0	3	0	0	0	0	0	0	0	0	0	0	0	0	0	0	0	0	0	0	0	0	0	0	0	0	0	0	0	0	0	0	0	0	0	0	0	0	0	0	0	0	0	0	0	0	0	0	0	0	0	0	0	0	0	0	0	0	0	0	0	0	0	0	0	0	0	0	0	0	0	0	0	0	0	0	0	0	0	0	0	0	0	0	0	0	0	0	0	0	0	0	0	0	0	0	0	0	0	0	0	0	0	0	0	0	1	0	0	0	0	0	1	0	0	0	0	0	5	0	0	0	0	0	0	0	0	0	0	0	0	0	0	0	0	0	0	0	0	0	0	0	0	0	0	0	0	1	0	0	0	0	0	0	0	0	0	0	0	0	0	0	0	0	0	2	0	0	0	0	0	0	0	0	0	0	0	0	0	0	0	0	0	0	0	0	0	0	0	0	0	0	0	0	0	0	0	0	0	0	0	0	0	0	0	0	0	0	0	0	0	0	0	0	0	0	0	0	0	0	0	0	0	0	3	0	0	0	2	0	0	0	0	1	0	2	0	0	0	0	0	0	0	0	0	0	0	0	0	0	0	0	0	0	1	0	0	0	0	0	0	0	0	0	0	0	0	0	0	0	0	0	0	0	0	0	0	0	0	0	0	4	0	0	0	0	2	0	0	4	0	0	0	0	0	0	0	0	4	0	0	0	0	0	0	0	0	4	0	0	0	0	0	0	0	0	0	0	0	1	0	0	0	0	0	0	0	0	0	0	0	0	0	0	0	0	0	0	0	0	0	1	0	0	0	0	0	0	0	0	0	0	0	0	4	0	0	0	4	0	0	0	0	3	0	0	0	0	0	0	0	0	0	0	0	0	0	0	0	0	0	0	0	0	0	0	0	0	0	0	0	0	0	0	0	0	4	4	0	0	0	0	0	0	0	0	0	2	0	0	0	0	0	0	0	0	0	0	0	0	0	0	0	0	4	0	0	0	0	0	0	0	0	1	0	0	0	0	0	0	0	0	0	0	0	0	0	0	0	0	0	0	0	0	0	0	0	0	0	0	0	0	0	0	0	0	0	0	0	0	0	0	0	0	0	0	0	0	0	0	0	0	0	0	0	0	0	0	0	0	0	0	0	0	0	0	0	0	0	0	0	0	0	0	0	0	0	0	0	0	0	0	0	0	0	0	0	0	0	0	0	0	0	0	0	0	0	0	0	0	0	0	0	0	0	0	0	0	0	0	0	0	0	0	0	0	0	3	0	0	0	1	0	0	0	0	0	0	0	0	0	0	0	0	0	0	0	0	0	0	0	0	0	0	0	0	0	0	0	0	0	0	0	0	0	0	0	0	0	0	0	0	0	0	0	0	0	0	0	0	0	0	0	0	0	0	0	0	0	0	0	0	0	0	0	0	0	0	0	0	0	0	0	0	0	0	0	0	0	0	0	0	0	0	0	0	0	0	0	0	0	0	0	0	0	0	0	0	0	0	0	0	0	0	0	0	0	0	0	0	0	0	0	0	0	0	0	0	0	0	0	0	0	0	0	0	0	0	0	0	0	0	0	0	0	0	0	0	0	0	0	0	0	0	0	0	0	0	2	0	0	0	0	0	0	0	0	0	0	0	0	3	0	0	0	2	0	0	0	0	0	0	0	0	0	0	0	0	0	1	0	0	0	0	0	0	0	1	0	0	0	0	0	0	2	0	2	0	2	0	0	0	0	0	0	0	0	0	0	0	0	0	0	0	0	0	0	0	0	0	0	0	0	0	0	0	0	0	0	0	0	0	0	0	0	0	0	0	0	0	0	0	0	0	0	0	0	0	0	0	0	0	0	0	0	0	0	0	0	0	0	0	0	0	0	0	0	0	0	0	0	0	0	0	0	0	0	0	0	0	0	0	0	0	0	0	0	0	0	0	0	0	0	0	0	0	0	0	0	0	0	0	0	0	0	0	0	0	0	0	0	0	0	0	0	0	0	0	0	0	0	0	0	0	0	0	0	0	0	0	0	0	0	0	0	0	0	0	0	0	0	0	0	0	0	0	2	0	0	0	0	0	0	0	0	0	0	0	0	0	0	0	0	0	0	0	0	0	0	0	0	0	0	0	0	0	0	0	0	0	0	0	0	0	0	0	0	0	0	0	0	0	0	0	0	0	0	0	0	0	0	0	0	0	0	0	0	0	0	0	0	4	0	0	0	0	0	0	0	0	0	0	0	0	0	0	0	0	0	0	0	0	0	0	0	0	0	0	0	0	0	0	0	0	1	0	3	0	0	0	0	0	0	0	0	3	0	0	0	0	0	0	0	0	0	0	0	0	0	0	0	0	0	0	0	0	0	0	0	4	0	0	0	0	0	0	0	0	0	0	0	0	0	0	0	0	0	0	0	0	0	0	1	0	0	0	0	0	0	0	0	0	0	0	0	0	0	0	0	0	0	0	0	0	0	0	0	0	0	0	0	0	0	0	0	0	0	0	0	0	0	1	0	0	0	0	0	0	0	0	0	0	0	0	0	0	0	0	0	0	0	0	0	0	0	0	0	0	0	0	0	0	0	0	0	0	0	0	0	0	0	0	0	0	0	0	0	0	0	3	0	0	0	1	0	0	0	0	0	0	0	0	0	0	0	0	0	0	2	0	0	0	0	1	0	0	0	0	0	0	0	0	0	0	0	0	0	0	0	0	0	0	0	0	0	0	0	0	0	0	0	0	0	0	0	0	0	0	0	0	0	0	0	0	0	0	0	0	0	0	0	0	0	0	0	0	0	0	0	2	4	0	0	0	0	0	0	0	0	4	0	0	0	0	0	0	0	0	0	0	0	0	0	0	0	0	0	0	0	0	0	0	0	1	0	0	0	0	0	0	0	4	0	0	0	0	0	0	0	0	0	0	0	0	0	0	0	0	0	0	0	0	0	0	0	0	0	0	0	0	0	0	0	0	0	0	0	0	0	0	0	0	0	0	0	0	0	0	0	0	0	0	0	0	0	0	0	0	0	0	0	0	0	0	0	0	0	0	3	0	0	0	0	0	0	0	0	0	0	0	0	0	0	0	0	0	0	0	0	0	0	0	0	0	0	0	0	0	0	0	0	0	0	0	0	0	0	0	0	0	0	0	0	0	4	0	0	0	0	0	2	0	0	0	0	0	0	0	0	0	0	0	0	4	0	0	0	0	0	0	0	0	0	0	0	0	0	0	0	0	0	0	0	0	0	0	0	0	0	0	0	0	0	0	0	0	0	0	0	0	0	0	0	0	0	0	0	0	0	0	0	0	0	0	0	0	0	0	0	0	0	0	0	0	0	0	0	0	0	0	0	0	0	0	0	0	0	0	0	0	0	0	0	0	0	0	0	0	0	0	2	0	0	0	1	0	0	0	0	0	0	0	0	0	0	2	0	1	0	0	0	0	0	0	0	2	0	0	0	0	0	0	0	0	0	0	0	0	0	0	0	0	0	0	0	0	0	0	0	0	4	0	0	0	0
0.03	176	25566	2668	2660	179	311	1260	34	2	117	169	15	93	348	44	5	321	860	4919	741	697	0	319	16	13	2527	0	37	117	6	3	1743	1	9	2	1082	35	36	917	279	506	40	11	4	9	650	27	0	18	68	6	33	2	2	11	283	3	375	3	855	16	11	0	92	14	5	110	513	2856	23	2	0	2	4	57	13	44	2	13	41	387	10	30	1096	3	282	974	426	11	16	6	3	3	0	4	7	0	43	42	8	186	67	634	2	4	0	41	127	388	2	0	7	223	2	2	1	9	22	0	1	0	0	0	1	41	0	36	0	0	0	39	5	0	0	15	39	60	33	9	51	20	23	55	0	0	2	17	27	50	54	1	15	106	0	177	273	0	0	0	110	3	208	228	65	10	2	105	22	0	330	12	1	2	15	77	0	0	1	71	0	0	1	12	89	6	1	5	1	1	0	0	223	331	129	41	19	2	0	178	296	2	223	1	66	0	154	0	40	0	0	0	1	10	62	21	143	0	0	57	117	25	0	0	0	20	27	44	9	2	7	0	20	0	62	0	32	2	56	0	4	1	1	0	0	133	1	4	22	389	48	85	1	32	68	0	24	52	0	10	0	0	194	0	345	1	3	0	2	1	0	152	9	2	1	0	0	130	1	90	13	5	138	0	227	160	1	33	0	1	0	110	12	0	0	4	0	0	0	25	2	0	8	0	3	0	2	0	5	0	0	1	50	0	0	4	0	0	4	0	1	2	0	0	1	0	0	1	96	0	0	9	2	230	0	339	1	10	1	0	0	20	0	0	4	3	0	0	0	10	0	4	0	0	4	1	33	0	103	0	1	169	0	8	24	0	1	82	3	11	57	3	119	240	18	0	118	10	15	0	0	0	1	7	0	2	0	74	46	282	0	21	0	2	8	1	0	158	73	0	1	5	0	0	11	0	0	302	1	5	0	38	6	0	155	0	2	0	0	0	14	3	40	1	0	0	21	0	0	1	0	1	33	1	16	32	3	1	0	2	0	0	9	3	1	0	62	33	2	0	2	1	1	0	0	0	0	50	7	10	24	0	134	14	78	0	0	21	1	0	3	0	0	24	0	60	61	6	0	1	0	0	1	3	19	0	104	19	3	70	10	0	0	0	33	0	0	0	62	120	25	2	0	32	0	0	0	37	3	4	0	3	0	1	0	1	34	0	2	7	266	0	0	0	0	57	11	15	46	0	21	379	37	7	2	0	219	36	5	0	0	9	0	0	1	0	25	4	0	4	1	0	21	220	1	0	0	0	0	289	0	0	10	0	0	0	1	401	0	0	0	0	0	0	2	1	117	205	0	238	0	26	1	5	3	2	0	0	9	5	0	0	54	0	3	0	3	80	1	0	246	0	0	0	31	0	2	0	39	0	0	0	0	0	0	0	63	0	43	0	0	282	0	2	0	54	0	0	19	49	0	64	0	0	0	1	0	0	0	49	0	0	0	0	0	2	0	4	0	0	56	2	9	0	0	2	78	0	3	0	113	0	0	1	0	5	0	5	0	0	0	2	82	0	9	0	0	0	16	0	0	0	41	0	4	6	22	83	0	0	0	0	166	1	0	0	50	5	0	0	4	5	0	0	2	2	0	5	0	5	1	27	1	0	0	0	0	0	0	17	34	39	159	0	0	4	0	0	1	0	2	1	1	0	0	1	0	0	24	0	0	0	0	8	0	0	11	0	0	0	0	0	1	0	178	0	0	10	146	1	4	10	50	0	0	15	0	0	6	1	0	23	0	0	12	0	0	44	91	0	0	259	11	0	272	24	0	0	0	13	48	3	1	0	78	0	41	0	0	0	79	0	1	0	49	0	0	4	0	21	35	1	0	2	0	0	3	0	0	0	0	51	1	0	26	0	0	8	1	0	0	0	0	8	13	0	1	5	0	0	66	0	0	128	1	6	32	0	131	2	1	79	5	0	79	0	0	0	24	1	4	25	2	0	29	31	0	0	0	0	0	0	3	1	2	19	0	0	0	0	33	0	124	0	6	0	0	0	6	0	0	32	48	0	0	0	50	0	0	201	0	0	8	7	17	0	2	4	29	1	0	2	1	68	232	0	0	1	0	0	125	54	0	0	0	13	30	0	14	0	0	0	0	225	0	79	2	121	0	2	8	0	6	0	2	8	1	0	0	2	0	123	4	0	0	29	54	1	0	1	13	0	0	184	0	0	1	7	9	140	28	0	9	0	4	0	7	10	0	0	0	0	0	2	3	11	0	0	1	1	0	65	1	5	0	0	117	5	0	80	0	4	32	0	94	0	7	0	24	0	8	5	17	35	6	0	0	0	0	0	29	14	0	0	111	0	22	0	0	6	29	0	0	0	0	0	82	0	0	7	0	4	0	0	0	52	0	1	0	22	0	0	2	0	0	0	11	0	0	35	0	10	1	1	43	3	3	6	0	0	0	3	0	0	84	0	43	0	0	0	4	0	1	0	0	0	24	0	1	60	0	1	2	7	0	4	0	5	3	0	4	0	4	17	0	0	3	0	0	65	8	0	0	10	10	0	0	61	79	0	5	0	45	67	0	0	0	0	0	2	0	0	0	0	0	0	0	0	0	2	0	1	0	101	0	136	0	0	0	2	0	0	23	1	0	81	4	0	0	0	10	3	60	292	0	0	0	0	0	0	0	0	50	0	173	0	5	0	4	0	0	0	33	0	3	1	0	19	0	175	29	0	212	45	0	0	2	0	2	0	0	0	0	0	24	0	0	0	5	0	0	2	96	0	2	80	0	2	6	0	58	5	11	13	0	7	35	0	0	0	1	0	3	72	0	2	52	0	0	2	83	11	5	0	0	0	1	0	11	0	2	0	0	0	5	112	0	0	0	2	0	49	0	0	34	17	12	10	7	0	0	0	4	3	0	0	0	4	1	0	0	0	0	0	0	0	7	0	10	12	1	0	0	0	63	6	2	0	0	0	0	0	76	0	1	270	0	0	2	11	0	0	0	0	31	0	7	0	0	0	0	2	0	1	0	7	0	0	0	0	0	0	3	83	4	0	0	1	0	0	0	0	3	1	0	0	0	7	0	0	0	0	0	0	0	68	12	0	2	27	0	1	0	6	0	237	1	0	46	0	82	0	0	239	0	0	101	0	5	28	0	5	1	0	0	0	0	0	0	0	3	0	1	0	0	102	5	39	0	1	0	0	3	0	62	0	0	0	22	1	14	3	0	7	6	2	11	1	1	0	0	0	0	7	0	1	8	0	0	0	6	0	0	56	19	0	0	6	0	0	5	0	4	5	0	100	0	0	160	0	0	61	3	7	0	0	0	0	0	0	0	0	3	2	2	53	4	30	49	0	0	0	0	21	94	0	0	0	51	0	187	1	0	0	0	79	5	0	31	0	12	0	14	3	0	0	22	0	0	0	16	0	0	12	0	0	1	0	0	115	3	0	3	4	76	2	59	0	11	0	1	0	42	0	0	0	1	0	115	0	0	3	0	0	9	0	0	8	0	51	0	0	0	0	0	0	125	7	1	53	0	0	0	3	3	0	0	0	0	59	0	0	0	0	35	1	0	0	16	0	0	55	0	0	0	0	181	0	0	0	0	2	0	0	0	142	0	0	7	0	0	0	2	0	0	0	0	0	0	0	0	0	2	0	0	0	0	4	14	0	0	0	0	0	14	2	0	1	0	0	0	0	19	0	0	0	0	0	0	0	0	0	0	76	9	0	12	0	0	0	0	0	0	38	6	0	0	0	0	2	0	0	0	177	0	0	58	0	14	5	0	0	9	0	0	0	0	0	5	0	12	0	60	4	67	35	24	4	0	0	0	27	24	0	15	0	0	0	0	0	0	0	64	63	0	0	0	0	5	54	0	43	2	0	0	0	18	10	0	37	39	0	118	28	0	3	0	0	10	3	0	0	0	0	7	1	6	6	1	0	0	5	35	0	1	12	0	0	0	0	0	5	0	11	14	0	0	0	0	0	0	0	15	122	18	0	60	0	2	1	0	0	0	34	27	0	44	2	0	0	0	1	15	0	0	2	1	1	0	0	0	5	16	0	0	5	0	28	0	4	0	0	5	5	17	0	23	13	15	0	1	0	0	0	0	79	0	94	0	13	0	0	0	0	28	0	10	5	1	0	0	0	0	52	0	0	0	0	2	0	0	46	0	0	0	0	9	0	1	0	0	162	0	0	0	0	0	0	1	0	20	89	0	0	67	0	43	63	0	0	0	0	0	0	0	0	0	32	12	120	86	0	7	91	20	4	0	5	17	0	10	2	3	0	0	0	1	0	0	0	0	0	34	5	0	0	0	0	32	0	0	0	0	5	0	0	0	0	0	2	17	3	2	0	0	8	0	0	0	0	0	3	0	0	0	13	80	53	33	1	0	8	0	29	0	76	0	36	0	0	0	0	0	0	0	0	0	0	0	0	0	4	0	25	0	0	1	0	10	144	18	0	0	98	0	0	0	0	0	31	0	0	1	0	4	1	0	0	13	0	1	0	0	74	13	8	0	0	30	45	0	0	0	0	0	5	0	0	0	3	0	0	0	0	0	0	0	0	0	0	0	0	1	19	0	0	104	1	0	0	6	27	0	0	0	0	9	5	41	0	0	0	0	0	0	18	0	14	1	0	0	0	0	0	0	0	24	0	0	12	0	0	0	4	1	0	1	4	0	17	1	42	0	34	0	0	0	0	2	7	0	43	0	0	17	0	27	24	2	0	6	0	15	0	0	0	0	0	0	5	3	0	1	0	0	67	2	0	10	0	4	2	0	0	0	0	0	0	17	0	5	2	0	0	4	0	0	1	8	0	0	4	0	0	105	0	0	0	0	0	1	0	0	2	1	0	39	0	7	0	5	0	1	0	5	0	1	2	0	0	0	92	0	1	0	0	0	0	8	0	0	5	61	0	61	1	0	7	0	0	1	0	0	24	1	0	1	0	0	1	0	3	0	0	0	0	2	0	0	0	0	0	1	0	0	0	25	0	3	3	0	2	1	0	0	0	0	0	0	0	3	0	0	0	1	2	0	0	0	123	0	4	1	0	0	28	0	0	3	38	0	0	20	31	58	0	6	62	0	0	1	0	0	0	0	0	38	0	1	0	0	0	13	0	19	26	26	4	0	0	1	54	0	4	0	0	15	0	0	0	0	5	15	13	0	0	2	0	0	0	0	0	0	0	0	23	0	24	0	2	47	0	0	0	0	7	36	1	0	3	0	0	0	0	0	0	41	2	0	2	0	0	3	0	0	0	0	0	0	22	0	3	0	21	0	42	23	0	0	1	36	35	4	0	0	60	47	3	0	4	0	0	0	0	6	1	18	0	0	45	4	0	0	0	0	5	0	0	0	0	0	0	0	0	2	2	0	25	2	0	0	5	0	0	0	1	0	81	5	0	1	0	0	0	0	0	0	29	58	0	13	0	1	4	0	1	0	15	0	0	0	0	0	0	0	8	23	21	0	0	0	0	1	0	0	44	0	0	23	0	0	0	0	28	0	0	0	8	0	12	6	0	20	0	0	0	0	0	0	11	0	2	14	2	99	0	0	6	0	2	0	5	24	0	0	53	0	0	2	21	0	26	0	0	0	0	3	1	0	0	0	1	0	0	0	0	0	0	0	7	29	0	0	2	23	9	13	6	0	30	0	0	16	0	0	0	40	0	48	15	15	2	0	0	0	3	0	0	0	30	52	0	0	0	1	5	0	0	0	0	1	0	0	1	0	0	0	0	4	0	0	0	0	0	15	4	0	0	0	0	0	0	11	0	1	0	29	45	0	0	0	0	0	0	3	11	0	0	0	0	0	70	0	0	0	0	0	11	46	0	0	0	8	27	0	0	1	0	1	3	30	0	0	21	0	0	0	13	17	0	34	0	0	0	0	15	27	0	2	0	0	72	0	6	0	0	4	0	0	44	0	0	0	0	0	0	1	0	4	0	0	15	0	0	0	0	8	13	0	56	0	39	0	0	0	2	0	0	0	16	3	1	0	0	0	21	0	0	21	2	9	4	0	0	4	0	0	0	0	2	0	0	12	2	0	1	0	24	44	0	0	1	0	9	0	0	0	9	0	0	0	0	0	0	0	14	0	0	42	0	0	94	0	0	0	18	0	24	2	0	0	9	16	11	24	8	8	0	10	20	0	0	19	0	1	0	44	0	6	0	0	0	0	0	0	0	1	0	0	0	0	0	0	0	0	0	0	18	0	2	0	0	0	0	0	0	2	0	0	1	0	0	42	0	19	0	2	0	0	7	0	0	0	52	0	18	3	22	0	0	0	0	16	0	0	0	35	0	0	36	0	0	0	0	0	0	0	0	0	3	0	0	0	0	0	0	0	0	0	0	20	0	0	0	0	0	0	11	0	0	58	0	0	1	2	0	0	1	0	7	42	0	3	0	0	0	0	0	0	3	0	0	0	0	1	0	68	0	0	0	1	0	0	0	13	0	0	17	5	0	10	0	0	3	0	0	0	0	28	2	7	0	0	0	0	0	7	0	0	0	0	0	0	0	13	1	1	0	8	24	0	4	32	0	3	0	8	4	14	0	2	0	24	0	15	0	4	0	0	0	7	0	0	1	3	6	2	2	0	1	0	0	0	0	0	0	0	0	0	0	0	3	12	0	35	0	0	22	5	0	0	0	0	0	0	3	0	0	0	0	40	0	0	0	0	0	2	9	0	0	14	0	0	0	0	7	0	15	0	0	15	63	6	0	0	0	0	3	6	0	9	4	0	0	0	0	4	0	0	0	15	0	0	3	34	23	1	2	0	0	24	17	15	0	12	59	0	7	19	4	20	18	42	0	7	24	0	9	41	0	0	0	20	11	0	0	0	12	0	8	0	11	0	0	0	3	0	0	2	0	0	33	0	0	0	1	5	0	0	0	0	2	0	28	0	0	10	0	69	0	0	19	15	0	13	21	50	0	0	0	0	0	0	0	0	0	0	4	0	39	0	0	0	0	17	3	9	40	1	0	1	0	1	0	0	29	11	7	0	49	0	0	0	0	0	4	0	1	1	0	0	0	25	5	0	0	0	22	49	1	31	0	0	0	0	0	4	0	0	1	0	31	33	0	0	0	0	0	0	0	0	0	0	0	0	0	4	0	25	13	5	1	29	0	1	0	0	0	0	0	3	1	0	0	57	1	0	0	0	0	2	0	0	0	0	5	0	0	1	0	0	0	2	0	22	0	0	0	0	0	0	22	0	0	6	1	1	0	40	54	0	1	0	0	1	0	0	0	0	40	0	0	0	0	8	0	0	16	0	28	0	0	0	0	0	1	0	1	13	72	2	0	0	22	0	0	15	0	2	0	51	1	2	7	1	12	17	0	2	0	27	1	0	41	7	1	2	6	0	0	3	0	0	3	0	0	0	0	2	0	34	4	6	0	0	0	6	0	0	23	32	0	0	0	0	0	0	43	39	0	0	0	10	0	17	0	0	0	1	2	0	32	0	0	26	9	0	11	0	0	4	37	0	5	0	0	0	0	38	0	0	0	3	2	0	2	16	0	0	0	0	0	14	0	0	21	29	0	0	0	2	0	3	5	65	5	44	1	4	7	0	1	0	0	0	0	5	0	0	1	0	0	15	0	0	0	0	0	0	0	35	0	9	60	18	0	0	13	1	8	0	12	28	2	0	0	0	0	0	0	0	64	0	0	1	0	5	3	0	0	0	0	4	0	0	11	36	0	1	0	0	0	0	0	0	9	0	12	0	0	0	0	0	0	0	0	0	0	0	3	0	0	0	0	0	0	0	18	26	7	0	3	8	0	0	0	2	0	0	0	0	22	0	0	0	0	0	0	0	7	0	2	0	0	0	1	0	0	1	0	0	5	0	0	0	3	8	0	1	28	0	1	0	2	0	0	0	0	0	0	2	0	9	0	0	0	0	0	5	0	0	12	0	2	0	0	0	4	21	6	0	0	0	0	1	0	0	0	26	0	0	33	0	0	1	1	17	0	0	0	0	0	17	0	0	0	0	1	29	7	0	3	0	0	0	0	0	0	0	0	30	19	0	0	19	0	0	0	43	0	20	0	38	0	49	0	0	17	0	0	0	0	0	0	9	0	14	0	0	0	0	0	11	0	0	0	0	0	0	0	0	12	9	26	1	0	0	0	0	2	0	0	0	0	14	0	0	0	56	0	0	25	0	0	9	0	0	0	0	0	0	0	15	0	0	6	13	0	0	0	55	13	0	0	2	0	0	0	0	1	0	1	0	0	0	0	0	26	0	0	0	0	0	8	0	1	2	15	0	0	0	15	0	22	16	0	0	0	3	0	0	0	0	0	0	36	20	0	6	0	3	0	46	13	4	0	0	0	0	0	0	0	37	0	0	0	0	11	7	0	1	1	2	6	0	1	13	0	0	0	0	0	0	0	19	0	0	0	0	0	0	0	0	13	41	0	0	2	0	0	0	0	0	0	3	1	5	0	1	0	13	0	0	0	0	1	0	0	0	0	0	0	21	0	0	0	0	0	0	0	0	18	20	0	1	0	0	27	0	8	10	0	0	0	0	16	0	3	2	0	0	0	30	0	0	30	0	2	0	0	0	0	37	11	49	0	0	0	0	0	6	0	0	0	0	0	23	0	0	6	20	11	0	1	0	0	1	50	3	8	0	0	0	0	4	6	5	2	0	0	5	0	0	0	0	0	1	8	11	16	0	4	0	0	0	0	0	2	0	0	0	0	2	6	10	0	27	0	0	1	3	0	27	3	3	0	0	0	0	0	0	3	22	0	0	0	38	0	0	1	33	0	18	2	0	0	0	0	0	0	0	0	0	0	0	0	0	0	0	0	0	0	0	0	4	0	0	35	0	8	0	0	0	0	0	3	0	0	34	0	0	0	1	18	0	4	26	22	1	24	0	0	0	0	0	0	7	37	0	0	46	2	0	0	11	4	4	0	0	0	1	0	0	0	0	0	0	0	3	1	0	0	6	0	0	4	0	10	0	15	11	0	42	6	20	11	0	0	0	7	0	36	12	4	0	0	0	0	0	0	0	0	0	0	19	1	1	0	7	12	0	0	0	7	0	7	0	0	14	0	0	3	0	0	0	13	27	0	0	0	0	2	22	2	5	0	0	13	2	0	0	6	1	0	0	0	0	0	0	0	35	0	0	17	0	0	0	0	0	0	0	0	0	0	0	0	0	0	0	1	1	0	1	0	13	1	0	0	3	0	0	3	0	0	0	14	3	14	0	0	0	0	11	0	0	0	0	30	3	32	0	0	5	25	0	0	16	0	0	0	3	7	1	17	0	0	0	0	46	15	29	0	0	0	1	2	0	0	3	27	0	0	6	0	0	0	0	4	0	0	0	0	0	0	30	0	0	0	0	0	0	0	22	0	10	0	0	0	49	13	11	0	0	0	0	2	0	28	0	0	38	0	0	20	2	3	0	0	32	0	0	0	1	0	0	9	0	1	0	10	0	0	7	0	0	10	0	0	0	0	4	4	0	0	0	0	0	1	0	0	0	0	29	0	14	0	0	15	0	1	0	2	0	47	16	0	0	0	0	0	0	7	0	0	0	0	0	0	2	0	7	0	24	4	0	0	2	16	0	0	0	16	24	14	0	0	0	9	0	0	14	7	12	0	0	0	0	0	0	0	3	0	0	47	6	0	13	0	0	8	9	1	0	0	0	0	21	6	0	0	0	15	0	15	0	0	3	0	0	2	9	13	18	35	0	22	0	1	0	0	0	0	5	0	0	0	0	0	2	16	0	22	8	0	0	0	0	0	0	0	0	15	0	14	0	0	0	0	0	0	0	0	4	0	0	0	25	31	18	1	0	0	0	0	46	0	0	0	0	0	18	0	0	0	0	0	0	1	0	26	0	0	0	0	0	0	0	0	5	42	11	0	6	0	0	0	1	0	0	0	3	0	0	0	0	3	0	0	35	0	0	0	5	3	5	0	0	25	24	0	0	0	4	4	0	20	0	4	0	0	0	0	0	19	1	0	0	1	1	0	0	0	33	20	3	0	0	8	0	0	1	0	0	0	2	0	0	28	0	0	14	1	0	0	0	0	0	19	0	1	0	0	0	0	0	6	0	0	0	0	5	1	0	17	0	0	0	8	39	0	0	0	2	0	3	0	4	0	0	0	0	7	0	0	0	25	0	0	0	0	0	2	3	0	0	0	12	34	0	25	0	0	1	0	0	0	0	0	0	43	1	0	0	0	0	1	0	1	2	0	0	0	0	0	0	0	0	0	13	0	0	9	0	0	0	16	0	0	0	26	0	36	0	0	0	22	36	0	3	0	0	0	0	0	0	0	0	0	23	0	0	0	17	0	0	0	0	0	3	20	0	0	0	9	0	0	0	0	14	8	29	0	0	0	17	0	18	0	0	0	0	0	2	0	0	0	0	0	0	0	0	0	0	4	3	20	0	0	17	16	0	0	1	12	0	0	0	1	6	7	0	0	1	0	25	6	0	0	0	20	0	0	0	1	19	2	0	0	38	0	40	39	0	0	0	6	7	0	0	1	0	0	2	0	38	0	0	12	0	4	23	0	1	40	0	0	21	0	0	0	16	10	0	0	31	0	0	0	11	24	0	31	21	7	0	0	0	0	0	0	18	1	0	0	0	0	0	5	0	0	0	0	0	0	15	0	0	0	0	0	0	0	0	0	9	0	13	0	0	0	0	11	0	8	5	18	0	0	0	0	0	0	0	0	0	5	0	0	1	0	0	1	4	0	17	0	3	0	0	0	0	0	17	0	6	0	20	0	0	0	0	0	0	1	0	3	9	0	30	0	11	0	0	0	0	0	0	0	0	0	0	0	0	2	7	4	0	0	0	0	0	22	17	0	28	9	35	0	7	0	1	0	0	0	8	0	0	11	0	0	0	0	0	15	0	0	0	23	14	0	3	12	0	38	0	0	0	0	0	0	2	3	0	5	0	2	0	2	0	0	0	12	33	0	15	2	0	0	0	0	14	0	0	36	0	0	0	6	13	0	0	0	10	0	2	0	0	0	0	0	0	0	0	2	0	16	0	0	3	0	0	0	0	0	10	0	0	7	27	0	0	0	0	7	0	0	0	0	1	0	3	3	28	1	28	16	0	0	0	0	1	2	0	0	0	0	0	1	0	0	0	0	0	18	0	4	0	0	0	15	0	0	19	1	10	0	0	0	8	0	0	0	0	0	0	0	0	13	0	0	0	2	0	0	12	0	12	0	0	0	11	0	0	0	0	0	0	0	23	0	0	0	0	0	0	5	0	0	14	0	0	1	0	0	0	8	0	0	0	0	0	1	0	11	8	1	0	0	0	0	0	0	0	0	18	0	0	0	2	0	0	0	0	0	0	0	0	2	0	0	21	0	0	0	3	0	4	0	0	0	0	1	3	0	0	0	0	0	0	0	0	0	0	0	18	0	12	0	0	0	11	0	9	0	0	0	21	0	0	9	0	0	0	0	0	0	0	29	0	0	0	0	0	5	0	0	0	0	1	2	0	3	0	0	0	0	17	0	0	0	2	0	0	0	0	0	0	0	0	0	1	26	0	18	0	0	11	0	12	1	0	0	16	0	4	0	0	0	0	0	27	0	0	11	0	0	0	17	1	0	3	14	9	1	0	0	0	0	0	0	0	0	33	0	6	23	0	9	4	0	0	0	0	0	5	2	0	0	0	0	13	0	0	0	0	0	0	0	0	13	0	0	0	0	0	0	21	0	22	0	0	5	0	0	0	6	0	0	0	5	4	0	0	0	0	0	3	0	33	0	1	0	0	0	6	19	3	13	24	0	12	1	0	0	0	0	2	0	0	0	1	0	12	0	0	4	0	2	2	0	21	0	3	2	0	0	0	0	0	0	0	2	0	0	0	0	3	0	1	0	14	15	18	0	0	0	0	21	0	0	3	0	0	1	0	0	4	20	4	0	0	0	5	2	0	2	24	0	0	2	3	0	26	0	0	0	0	2	1	19	5	0	0	0	0	0	4	5	0	0	0	8	0	0	0	5	0	10	0	0	19	0	0	0	0	0	6	0	20	1	0	0	0	0	1	30	0	0	0	0	0	0	0	0	0	0	0	0	3	0	1	2	0	0	0	0	0	3	2	0	0	0	0	0	0	6	0	1	0	2	0	3	4	0	0	0	0	0	0	22	0	0	17	2	0	1	0	4	0	0	0	0	0	0	0	0	0	6	0	0	0	0	0	0	0	0	0	1	0	0	0	0	0	7	0	0	1	3	0	9	0	0	0	0	1	0	0	5	3	7	3	0	0	16	0	0	0	0	0	26	0	7	0	0	0	0	0	0	3	0	0	0	9	0	0	0	0	0	2	4	0	0	8	10	0	19	1	0	0	1	0	0	0	0	0	0	0	0	0	6	0	0	0	0	0	0	17	0	4	11	0	2	0	0	0	4	0	2	0	3	0	0	0	0	1	0	0	0	2	0	1	20	10	22	0	0	0	11	12	0	0	1	30	7	0	4	0	0	3	0	0	0	0	6	0	0	0	0	0	15	0	0	0	0	0	1	0	0	0	0	1	0	0	0	0	3	1	0	4	0	0	0	10	0	0	0	2	0	0	17	1	0	18	0	30	0	0	0	0	4	0	0	6	0	0	26	17	0	21	0	4	0	0	8	14	0	0	0	0	0	0	5	0	0	2	0	2	6	0	0	0	17	0	0	0	0	0	0	4	0	0	3	0	4	2	0	0	3	0	0	0	0	0	22	0	0	0	3	0	10	0	0	0	0	7	0	1	0	2	4	0	0	15	0	0	0	8	0	15	0	0	0	5	0	0	0	0	0	0	0	0	4	0	8	0	1	0	0	0	21	7	0	0	26	0	0	0	0	0	0	2	26	0	0	0	5	0	0	0	0	0	0	0	2	23	5	0	0	0	0	0	7	0	12	14	0	0	0	0	0	2	0	0	0	0	0	0	0	6	0	0	0	12	0	0	0	0	0	0	0	0	0	1	8	0	2	0	0	11	0	0	10	1	12	0	1	0	0	0	4	0	1	0	2	2	0	0	0	1	0	1	0	2	1	0	2	24	0	0	0	0	0	0	4	0	0	0	0	11	0	0	13	20	0	0	0	3	15	3	5	0	0	3	0	0	8	3	0	0	0	1	0	0	0	0	0	0	0	0	0	27	0	0	0	0	0	1	5	0	12	0	0	2	0	0	5	0	7	0	5	0	0	1	4	0	0	3	0	0	0	0	0	0	0	0	0	0	0	0	0	0	0	0	12	0	19	7	13	25	17	0	1	0	7	1	0	0	22	0	0	0	0	5	0	2	3	0	0	0	0	4	0	0	0	1	0	2	0	1	0	0	0	0	0	0	0	7	1	6	10	0	0	0	0	5	0	15	0	0	2	0	17	0	0	0	0	0	2	0	0	0	12	0	1	0	0	4	0	0	4	0	0	0	0	7	0	0	0	0	0	0	0	0	0	0	0	0	0	0	0	6	0	5	0	0	0	0	1	0	0	0	0	0	0	1	0	2	0	11	0	2	6	26	0	1	0	0	0	0	0	0	0	0	0	9	9	1	0	9	16	0	0	1	0	0	12	1	2	5	0	0	0	3	0	0	0	0	0	0	0	0	0	0	0	0	3	0	0	0	1	0	25	2	0	11	6	9	0	0	0	9	0	0	0	0	0	22	0	0	0	0	10	0	0	0	4	0	1	0	5	25	0	5	1	0	0	7	0	0	0	0	3	4	20	0	0	0	6	0	16	0	2	0	0	0	3	0	0	0	0	0	10	0	0	20	0	0	0	1	0	7	1	10	0	0	0	14	0	25	0	0	0	0	0	0	0	0	0	1	0	0	0	0	0	0	25	8	0	4	0	0	4	24	0	0	0	0	2	0	8	0	0	2	0	1	0	0	4	0	2	0	1	1	0	0	3	4	0	0	0	0	0	0	0	0	0	0	0	3	0	0	0	14	0	0	0	0	0	0	8	0	0	0	17	7	0	0	0	0	0	0	0	3	8	0	0	0	0	0	0	0	0	0	0	13	10	0	0	0	3	0	0	1	0	0	0	0	0	0	0	0	0	16	0	0	0	0	4	0	16	2	0	1	0	0	0	0	1	0	1	0	0	0	22	21	2	0	0	0	0	0	0	0	2	0	22	0	10	22	0	0	0	0	20	3	0	0	2	0	16	14	1	0	0	0	0	0	4	0	0	15	17	0	9	6	0	0	0	0	0	4	0	1	0	0	0	2	0	0	0	5	2	0	0	0	6	1	0	3	13	0	2	1	5	0	8	0	0	0	18	0	0	0	10	0	0	0	0	0	0	0	0	0	0	2	0	0	0	4	5	0	0	14	3	0	11	11	2	0	0	12	0	0	9	0	0	0	0	0	0	0	0	21	0	0	3	6	0	15	1	0	0	0	0	0	0	0	6	0	0	0	3	0	0	2	0	0	2	4	0	0	0	0	0	2	1	0	0	10	0	0	0	0	15	1	0	3	0	0	0	0	0	5	0	0	0	0	6	1	0	0	0	0	0	0	0	0	0	0	0	1	0	0	0	7	16	0	0	0	11	0	0	0	0	0	0	14	0	0	0	0	0	0	0	0	0	0	0	0	0	9	0	0	4	0	2	0	0	0	9	0	0	0	0	0	2	0	0	0	2	0	0	0	1	0	13	9	0	0	0	0	0	21	11	0	0	9	0	0	0	2	0	9	0	7	0	0	3	3	0	13	0	0	1	0	1	0	0	0	0	0	0	0	17	0	2	0	0	0	1	0	0	0	0	0	6	0	0	0	0	1	2	0	7	0	0	0	0	0	0	4	0	0	0	0	0	10	0	0	0	0	0	0	0	0	0	0	0	0	0	0	0	0	0	0	11	0	1	0	1	0	0	3	0	0	2	4	0	0	3	0	0	0	0	0	0	0	2	0	0	0	7	1	0	0	0	1	0	0	0	0	0	0	12	0	8	0	0	0	0	0	7	0	10	0	0	0	0	0	0	9	18	15	0	0	0	19	0	0	0	1	0	0	0	2	0	0	2	6	0	0	0	0	10	0	0	0	10	0	0	0	0	0	0	0	11	0	7	0	0	7	0	0	0	0	0	0	0	0	0	2	0	6	0	0	0	0	0	0	0	0	0	0	0	0	0	0	0	1	0	0	0	0	0	0	0	0	0	1	5	0	7	0	0	0	0	21	0	0	0	0	0	0	0	0	1	0	0	0	0	0	0	0	1	0	11	0	0	0	1	1	0	0	0	0	2	0	0	0	0	0	0	2	0	0	0	0	0	4	0	0	0	0	1	0	0	0	14	3	0	0	0	0	0	0	13	3	0	0	2	0	11	0	12	0	0	0	10	2	3	9	0	0	0	14	1	0	4	0	0	10	5	1	0	15	12	0	0	0	0	1	1	1	0	0	15	11	0	0	1	0	0	0	0	14	0	0	0	0	0	0	1	0	4	0	21	0	1	0	19	0	0	0	7	0	0	0	13	11	1	7	0	0	0	5	0	0	0	10	13	0	0	1	0	1	18	1	0	0	0	0	13	2	0	0	1	2	6	0	0	1	0	0	0	0	0	0	9	0	2	0	0	0	0	0	0	0	0	9	0	13	4	1	0	0	0	0	3	2	0	0	16	0	0	15	0	0	0	0	0	0	0	11	5	0	0	1	0	5	17	0	0	13	7	0	0	0	17	0	0	0	20	0	0	0	0	0	2	0	0	8	0	0	0	0	1	12	14	2	0	0	0	0	7	13	20	0	0	0	2	9	0	0	0	0	0	0	0	0	5	8	0	1	0	0	4	0	0	2	0	0	6	3	0	1	5	0	0	1	0	0	0	0	2	16	0	0	0	0	0	0	14	0	0	8	0	0	1	3	3	0	0	1	1	0	0	0	0	5	10	4	0	0	0	0	0	0	0	14	0	3	0	0	0	0	0	0	0	0	8	0	14	0	14	0	0	0	0	7	0	8	0	17	0	0	0	0	0	0	0	0	0	0	0	0	0	1	0	0	0	19	0	0	0	0	2	0	0	0	0	6	0	8	0	0	1	0	4	7	12	0	0	0	0	0	4	2	7	0	14	2	1	0	0	9	17	2	0	0	6	0	0	19	0	0	0	9	0	0	8	0	0	0	2	0	7	1	0	0	0	0	0	0	0	0	1	0	11	0	0	0	0	0	0	0	3	2	2	8	0	0	0	1	0	16	0	0	0	0	6	0	0	7	8	0	0	0	0	0	3	0	0	15	0	5	0	6	0	0	0	5	6	0	0	16	18	0	0	0	0	12	0	0	0	0	10	3	6	0	0	2	0	6	0	0	0	0	0	8	0	2	0	0	3	1	1	1	0	13	0	0	0	7	2	2	0	10	0	0	0	0	0	0	0	3	2	4	0	0	0	1	0	0	3	0	0	0	8	0	15	0	0	9	10	0	12	1	0	2	0	0	8	0	15	0	0	0	0	0	0	0	0	0	7	0	4	0	0	0	0	0	3	3	16	1	0	5	0	14	0	0	1	0	2	5	0	3	9	1	0	6	0	0	0	6	0	7	0	0	0	5	2	0	14	0	0	3	0	0	0	0	0	0	0	6	0	6	5	4	1	0	0	18	0	0	10	0	0	2	0	0	0	2	0	0	7	9	0	0	0	3	17	11	0	0	2	0	0	0	0	2	0	0	0	0	0	0	1	0	10	0	6	5	6	0	0	2	0	0	0	0	0	0	0	17	0	7	0	0	0	2	5	0	17	7	12	15	0	6	8	1	0	0	0	0	0	9	0	11	0	0	0	0	0	0	0	0	12	0	7	0	4	0	0	3	0	0	0	0	3	0	1	1	0	0	0	0	0	11	0	0	1	0	0	0	10	7	0	0	0	0	0	3	0	0	0	0	10	0	0	1	0	0	0	0	0	0	0	0	0	0	0	0	0	15	0	1	0	0	1	3	0	1	0	0	0	5	0	0	7	0	5	0	3	12	10	0	0	5	0	0	0	17	0	4	0	0	1	0	2	0	0	2	0	0	1	0	1	0	0	0	0	4	0	0	1	0	0	6	0	0	2	0	0	0	6	0	0	0	0	3	0	0	0	0	0	4	0	0	0	0	7	0	0	0	0	0	0	0	0	2	0	0	0	0	0	0	0	0	1	0	0	0	0	9	0	0	0	0	0	0	0	0	0	0	0	0	10	0	0	0	0	3	3	0	10	0	0	0	0	6	0	4	0	11	12	0	0	12	0	0	0	0	1	12	0	0	0	1	0	0	13	0	0	0	10	1	0	0	11	6	0	0	0	1	0	4	0	0	0	0	0	2	9	0	4	0	0	6	0	0	0	1	0	0	0	0	0	2	0	0	0	0	7	0	0	0	17	2	0	0	0	0	1	0	0	0	0	0	0	2	0	0	0	7	0	1	0	0	0	0	4	0	0	0	0	3	0	0	0	12	7	0	2	16	4	0	0	0	0	0	7	0	0	0	0	0	2	3	0	0	3	1	0	0	0	2	0	0	0	0	0	0	5	0	0	0	0	0	0	10	8	0	0	0	0	0	0	0	0	1	0	0	0	6	0	0	10	8	0	0	4	10	0	6	0	0	8	9	0	0	0	0	3	0	0	0	0	0	0	0	10	0	0	0	0	0	0	0	0	3	0	0	0	0	0	0	0	0	0	0	0	0	0	0	4	0	0	1	0	1	11	0	0	0	0	0	0	0	9	3	0	8	0	15	0	0	6	0	0	0	0	1	0	5	0	0	0	15	0	0	0	0	0	0	2	0	1	0	1	0	0	0	0	0	0	0	0	3	0	0	0	0	0	1	0	0	0	6	5	2	0	1	0	0	5	1	1	16	2	0	0	0	0	0	16	0	0	0	0	0	0	0	0	0	0	0	3	0	3	0	2	0	0	0	0	12	0	4	0	0	0	12	0	0	0	0	2	0	0	0	0	0	0	0	4	0	13	0	0	0	0	0	0	0	11	0	0	0	0	10	0	0	2	0	0	0	0	1	0	0	7	0	0	4	8	0	0	5	0	0	10	1	0	0	11	0	0	6	4	0	3	10	0	0	0	0	4	0	0	0	8	0	0	0	7	0	10	7	3	1	0	0	0	0	1	0	10	1	0	14	7	2	0	10	0	1	0	0	9	0	4	0	0	14	0	0	0	0	0	0	0	7	0	6	0	0	0	0	0	0	0	0	0	0	0	0	1	0	0	2	0	0	0	0	0	1	1	0	0	0	0	10	0	0	0	0	1	4	0	0	0	0	11	0	2	0	0	0	0	0	4	0	1	4	0	2	0	0	5	6	0	0	0	7	0	8	8	0	0	0	0	0	0	0	0	0	9	0	6	0	0	0	0	0	0	8	0	0	0	0	0	0	0	0	7	0	0	0	8	0	0	0	0	0	0	5	0	0	0	8	0	0	10	0	0	0	0	0	0	0	3	0	0	3	0	0	0	2	0	0	11	0	0	0	15	0	0	0	4	0	0	0	0	0	0	0	8	0	0	1	0	0	0	0	0	0	11	0	0	0	3	0	0	5	0	0	0	0	0	3	0	2	0	0	0	0	0	0	0	0	0	0	0	3	0	9	0	0	6	0	7	6	2	0	0	4	0	0	0	0	6	0	0	0	0	0	0	0	1	0	0	0	2	4	1	0	0	0	0	14	4	0	3	0	0	8	3	0	10	0	1	0	0	5	0	2	0	13	0	0	0	14	0	0	0	0	0	0	0	0	0	2	4	0	3	0	0	0	0	0	0	0	0	0	0	0	0	0	0	0	0	0	0	0	0	0	0	0	0	0	5	0	0	0	0	2	2	0	0	4	0	0	3	0	3	7	2	0	0	7	0	1	0	0	0	9	0	0	0	0	0	14	5	0	0	0	10	4	2	0	9	0	0	2	0	0	0	0	0	0	3	0	0	1	3	0	0	0	0	2	0	0	0	0	0	0	0	12	0	0	3	0	9	8	0	8	0	1	14	0	6	11	0	6	0	1	0	13	9	0	0	7	0	4	0	0	0	1	0	3	5	0	0	0	0	0	11	0	4	0	13	0	10	0	0	4	0	0	3	7	0	0	13	5	1	0	0	3	3	0	0	0	8	0	0	0	7	0	6	0	0	3	0	0	0	2	0	0	1	3	0	0	0	0	0	1	0	0	5	0	0	0	0	0	0	14	3	11	0	0	0	0	0	0	0	13	0	1	0	0	1	0	1	0	0	1	0	0	9	0	0	3	0	0	0	0	0	0	0	0	0	1	0	5	0	0	1	0	0	0	2	12	1	0	0	0	0	0	0	0	0	0	0	0	0	0	5	7	0	0	9	0	0	0	3	0	0	0	0	0	9	0	0	2	0	0	0	0	0	0	0	0	0	0	0	0	6	0	1	2	9	0	2	11	0	0	0	0	2	0	0	2	0	0	0	0	0	1	7	1	0	0	0	0	0	0	0	0	0	0	4	0	0	0	6	12	0	2	0	0	0	0	0	0	0	1	0	1	0	2	0	5	0	0	0	0	0	0	0	0	5	0	0	0	2	0	0	6	0	0	14	0	0	0	0	0	1	4	0	0	0	0	1	0	0	2	0	0	0	0	0	0	0	7	0	0	0	6	0	0	0	0	0	9	0	0	0	2	0	0	0	0	0	3	2	0	0	0	0	0	0	0	0	6	0	0	0	0	0	0	0	0	0	0	0	0	3	0	0	0	0	0	3	0	9	3	0	0	2	0	8	0	0	0	0	8	0	0	0	13	0	13	0	12	0	2	0	0	6	2	0	10	0	0	6	7	0	0	0	0	0	7	0	0	5	0	0	1	6	0	0	1	0	0	1	0	2	4	2	0	0	0	10	4	7	0	0	0	0	0	0	0	11	0	2	0	0	0	0	0	0	5	0	4	3	0	0	0	3	0	6	9	9	3	0	8	0	11	0	0	0	0	0	0	0	0	2	5	0	0	0	0	0	0	0	0	0	0	13	0	0	0	1	0	0	2	4	12	0	0	0	0	0	0	0	0	0	0	0	0	0	2	0	0	0	0	0	8	3	0	0	0	0	0	0	0	0	0	0	0	0	0	0	0	0	0	0	0	0	0	0	4	0	0	0	0	6	4	0	0	0	9	0	0	0	7	10	0	0	0	0	5	0	1	5	0	0	0	0	0	0	0	0	1	0	0	0	0	0	0	0	3	0	1	1	0	0	0	4	0	0	0	0	0	0	0	0	13	0	0	0	7	2	2	0	0	0	0	0	0	7	0	0	0	0	0	0	0	0	0	0	2	0	6	0	0	0	0	0	0	0	0	3	0	10	0	10	0	0	0	0	0	0	0	12	5	0	12	0	0	0	0	11	0	1	11	7	0	8	7	0	8	0	0	0	0	0	0	0	0	2	3	1	0	0	0	0	0	0	0	8	0	0	0	0	0	0	0	4	0	0	5	0	13	0	1	0	2	0	7	0	0	0	0	10	0	0	0	0	0	0	0	0	0	0	0	0	5	0	0	2	0	8	6	0	0	0	0	0	0	0	11	0	9	0	0	0	0	0	0	0	12	0	0	0	0	0	0	0	0	0	0	0	0	0	0	0	0	0	0	3	0	0	0	0	0	7	0	5	0	0	0	0	0	0	0	0	0	0	12	1	0	11	0	0	0	12	0	0	0	0	0	0	0	0	0	7	1	3	2	0	0	0	0	0	0	0	1	0	0	5	5	0	0	0	3	0	0	0	1	3	2	8	1	0	0	0	2	0	0	0	5	0	11	0	0	0	0	0	0	0	0	6	0	0	3	11	0	0	2	0	1	0	0	0	7	9	0	0	0	0	0	0	4	10	0	0	0	2	0	0	0	0	0	0	0	0	0	0	6	0	0	1	0	0	5	2	9	0	0	0	2	4	0	0	3	0	4	0	0	0	0	2	0	4	0	12	0	10	5	2	0	7	0	0	0	4	5	0	4	0	0	0	0	0	0	6	0	0	6	0	0	7	0	0	0	0	0	0	0	4	9	0	1	0	0	6	6	0	0	0	0	8	0	6	3	0	0	2	0	0	0	0	0	0	0	0	0	0	0	0	0	0	8	0	0	0	8	0	0	0	0	1	0	0	0	0	0	0	0	0	4	0	0	0	1	0	0	0	2	9	6	0	0	12	6	0	5	10	0	0	0	9	7	0	9	0	0	0	0	0	7	0	0	5	7	0	0	0	3	11	1	0	10	0	1	4	4	4	0	0	0	0	0	2	0	12	7	11	0	0	0	3	5	0	0	0	0	8	3	0	1	4	0	0	4	0	10	0	0	0	1	0	0	0	2	2	0	5	4	0	4	0	1	0	12	0	2	0	6	4	0	0	0	0	0	11	0	0	0	0	0	4	0	0	0	8	0	0	0	6	0	0	0	0	4	5	0	0	2	2	8	0	7	2	0	3	7	6	10	0	2	0	0	4	5	0	0	0	0	0	4	0	0	0	0	0	2	4	0	2	1	5	0	2	0	7	0	3	4	0	2	0	0	0	0	0	0	11	0	0	0	0	0	4	7	0	0	2	0	2	0	0	7	10	4	11	0	2	6	0	1	0	0	4	2	0	0	2	0	2	0	0	3	0	0	7	0	0	0	0	0	0	0	5	0	0	0	11	0	0	0	0	0	2	2	0	0	0	0	7	0	0	10	2	1	5	0	7	1	0	2	0	0	0	0	0	3	0	6	0	0	0	0	2	0	0	0	8	0	0	6	2	1	0	0	0	0	1	0	2	0	4	7	6	0	0	11	0	3	11	0	0	0	0	0	0	0	11	4	0	0	0	0	2	0	0	0	0	0	10	0	0	0	0	10	0	4	0	0	0	6	1	1	0	2	0	0	0	6	0	0	1	0	1	11	0	0	0	0	3	0	0	0	0	0	0	1	0	0	0	0	0	0	0	0	1	0	0	0	6	0	0	0	2	0	0	9	0	0	0	0	7	11	0	0	0	0	7	0	0	0	0	5	0	0	0	0	0	3	0	4	0	1	0	0	0	0	0	0	0	0	0	7	0	0	0	11	0	0	0	0	0	0	0	0	2	0	11	11	0	5	0	0	0	4	0	0	1	3	0	0	0	0	0	0	0	0	0	0	2	2	4	0	0	3	0	6	5	0	4	6	0	0	0	0	0	0	0	0	0	1	0	0	0	0	0	0	0	4	7	0	0	0	0	0	0	0	0	0	0	2	0	0	0	7	0	0	0	0	0	4	0	0	0	0	0	0	0	0	0	1	0	0	0	3	0	0	0	0	0	4	0	0	3	0	2	2	8	0	0	0	0	0	1	0	0	0	0	0	5	0	8	0	1	0	0	3	2	0	4	0	0	0	1	0	0	0	0	2	0	0	0	0	9	0	0	0	0	0	3	6	3	0	0	0	0	0	0	2	0	0	0	0	0	0	0	0	7	0	0	0	4	0	0	0	0	0	2	1	0	4	0	0	0	9	0	0	0	11	1	2	1	0	0	0	0	0	0	1	0	0	5	2	0	0	0	0	0	10	0	5	3	0	0	0	0	0	0	0	0	2	8	0	10	2	0	0	0	0	1	0	0	8	0	0	0	2	0	0	0	2	4	1	5	0	0	0	0	0	0	0	1	0	0	0	1	0	0	0	0	2	0	0	0	0	2	0	0	0	0	3	0	4	0	8	0	0	0	5	0	0	0	0	0	0	0	6	0	0	0	0	6	5	0	9	0	0	0	0	0	0	0	3	0	4	0	3	0	0	0	0	0	0	0	0	3	1	0	0	5	0	0	0	4	0	0	1	0	5	0	7	2	0	0	0	0	0	0	5	0	0	3	2	0	2	0	0	0	0	0	0	0	0	0	0	0	0	0	0	0	0	4	4	0	0	6	0	0	2	0	0	2	0	0	7	0	0	2	0	0	0	0	0	0	2	0	4	0	0	0	0	9	0	0	0	0	0	0	8	2	5	0	0	0	0	0	0	0	0	0	8	0	0	0	4	0	0	2	0	0	0	0	1	0	0	0	0	10	1	0	0	0	3	0	0	0	0	0	0	0	0	0	0	0	0	0	0	0	0	2	0	0	0	3	6	0	1	0	3	0	0	3	9	0	0	8	0	3	0	2	4	0	0	0	0	0	7	0	0	0	0	3	0	0	1	8	0	0	4	0	10	0	0	0	0	5	0	2	0	0	0	0	2	0	0	0	0	0	0	0	0	0	0	0	0	0	0	0	0	0	0	0	0	5	0	0	0	0	2	0	0	0	0	1	0	0	0	0	0	6	0	0	0	0	0	3	0	0	5	7	0	0	0	0	5	0	0	5	0	0	0	2	3	0	0	0	9	4	5	0	0	0	0	0	0	2	0	0	9	0	2	0	0	7	0	4	0	0	0	6	0	1	0	6	5	0	0	0	0	0	0	0	0	0	0	0	0	4	0	0	0	2	0	0	0	0	0	0	0	0	0	0	0	0	0	0	6	10	0	0	0	2	7	0	10	0	0	6	6	2	0	3	10	0	0	0	1	0	0	0	0	8	4	0	0	0	3	10	5	0	0	0	0	0	0	6	1	0	3	0	0	1	0	0	0	0	1	0	0	1	5	0	0	0	0	0	0	3	0	0	0	0	0	0	3	0	0	2	1	7	0	0	0	0	0	3	0	0	1	7	0	0	5	2	0	0	4	9	0	0	3	4	8	0	0	0	0	0	0	0	2	0	0	0	1	0	0	0	0	0	0	0	0	0	0	0	0	0	2	0	0	0	0	0	1	2	0	3	0	0	7	0	0	0	0	5	8	0	0	0	0	0	0	0	2	0	7	0	0	0	0	0	0	0	0	0	5	3	0	4	0	0	0	0	0	0	3	3	0	1	0	0	0	0	0	0	0	0	9	0	0	0	0	0	0	0	2	0	0	3	0	9	0	9	0	0	0	0	0	0	4	0	0	0	0	0	8	0	1	1	3	9	5	0	6	0	0	0	1	0	1	0	0	0	0	0	0	0	3	0	0	0	1	2	6	0	1	0	0	0	0	0	0	0	0	0	0	0	0	0	0	0	0	0	0	0	0	3	8	0	7	0	0	0	5	0	2	0	0	0	0	0	0	3	0	0	4	1	5	9	0	0	6	0	2	0	0	0	0	1	7	0	9	0	0	0	0	0	5	0	5	0	0	7	0	0	0	0	0	0	0	0	0	0	0	0	0	2	0	1	0	2	0	0	5	6	0	0	0	0	0	0	2	0	4	0	0	0	0	0	0	9	7	0	4	0	0	4	0	3	0	4	7	0	0	0	7	6	1	0	0	0	1	0	4	0	0	4	0	0	0	0	4	0	0	0	9	0	3	0	8	0	0	0	0	0	0	7	2	5	0	5	0	9	5	9	7	0	5	7	0	0	0	0	8	0	9	0	0	0	0	0	0	0	0	0	0	2	0	0	0	0	0	0	0	0	0	0	0	3	7	6	2	0	0	0	0	0	0	0	0	0	0	0	0	0	8	7	7	0	0	0	0	0	0	0	8	2	2	4	0	0	0	0	0	0	3	0	2	8	0	0	0	4	0	0	0	1	0	0	4	6	0	0	0	2	0	0	1	0	0	0	0	0	0	0	0	2	0	7	2	0	0	0	0	0	0	0	1	0	0	0	0	0	0	0	0	0	0	1	0	0	7	0	0	0	0	0	0	0	0	0	0	0	4	2	0	0	0	1	3	0	0	3	0	0	0	0	0	0	0	0	0	0	0	0	6	0	9	0	0	0	5	0	5	0	9	0	8	1	4	0	0	0	0	0	0	0	0	0	0	3	0	2	0	0	0	3	0	5	3	0	2	0	0	0	0	0	0	4	0	0	0	5	0	1	0	0	0	9	0	0	0	0	0	0	0	2	0	0	0	0	0	0	1	0	0	0	0	0	0	0	0	0	0	0	0	0	0	0	0	0	0	0	2	0	0	6	0	0	1	0	0	0	9	0	0	0	0	0	0	3	1	0	0	4	0	0	0	0	2	0	9	0	0	0	0	6	0	1	0	4	0	3	0	3	0	0	0	0	1	0	0	2	0	0	0	0	0	0	0	0	0	3	1	0	0	0	6	4	0	0	0	0	0	0	0	0	0	0	0	4	0	1	0	1	0	0	0	0	0	1	0	0	0	0	0	0	0	7	0	0	0	0	0	0	0	0	0	0	0	0	0	0	2	0	3	0	0	0	2	0	0	0	0	0	0	0	0	0	0	5	2	0	0	0	0	0	0	0	0	0	2	0	0	0	0	0	0	0	0	0	0	0	0	0	0	0	1	3	0	0	0	0	0	0	0	0	0	0	8	0	0	0	6	0	7	0	8	0	0	0	2	2	0	0	0	0	4	5	0	0	0	0	2	0	0	7	0	0	0	0	5	0	0	0	0	0	3	0	3	0	0	0	0	0	4	0	0	0	0	4	1	6	0	0	0	0	0	2	0	0	0	4	0	0	0	0	0	0	0	0	0	0	0	0	0	4	3	0	0	0	0	0	3	0	0	0	4	4	0	0	0	0	0	0	3	3	0	0	0	0	0	0	0	0	2	0	0	0	0	0	0	0	0	0	0	0	0	0	0	8	0	0	0	0	0	6	0	0	0	0	7	0	0	0	0	1	2	2	0	0	4	0	3	0	0	0	0	2	0	0	8	0	0	0	0	0	0	0	0	0	0	0	0	0	0	0	3	0	0	0	0	3	2	8	0	1	1	7	0	1	0	0	0	0	0	0	1	0	0	0	0	0	0	0	0	0	0	0	0	0	5	0	0	1	0	0	0	0	0	0	3	0	0	1	0	0	0	0	0	0	0	0	0	0	0	2	0	0	0	0	6	0	0	0	3	0	0	0	0	0	4	0	3	0	0	0	0	0	0	0	0	3	0	6	0	0	0	1	1	0	0	0	5	0	7	2	0	7	0	0	0	0	0	0	0	5	0	0	0	0	0	0	0	0	0	2	8	0	0	5	0	0	0	0	0	7	0	0	6	0	0	1	1	8	5	0	8	7	0	4	2	0	0	0	1	0	1	2	1	0	0	3	8	0	0	0	0	0	6	5	0	0	0	0	0	6	3	0	8	1	0	0	0	2	0	2	0	0	0	0	2	0	0	0	0	4	0	0	1	0	0	0	0	2	0	5	0	0	2	0	0	3	0	0	0	0	0	0	0	0	0	0	8	0	0	3	0	0	0	0	8	0	0	0	1	0	0	7	6	0	0	6	0	0	0	0	0	0	0	0	0	0	0	3	3	0	0	0	3	0	0	0	0	0	0	0	3	0	0	0	0	0	0	0	0	0	1	0	0	0	0	0	0	0	8	0	2	2	0	5	2	8	0	0	1	0	1	2	0	7	0	0	0	0	0	4	2	0	0	0	0	0	0	0	3	0	0	0	0	0	0	0	0	0	2	0	1	0	0	0	0	0	3	0	1	0	1	0	0	0	0	0	4	2	6	2	0	1	5	0	0	0	0	0	0	0	0	0	0	0	0	0	0	5	7	5	0	0	2	0	0	0	0	5	0	0	0	0	0	0	0	2	0	0	0	0	0	0	0	3	0	0	5	0	1	1	2	0	0	0	0	0	0	0	0	3	3	0	0	7	8	0	0	0	0	1	0	0	0	4	0	0	0	0	0	2	0	0	4	0	0	0	1	0	2	0	0	0	0	5	2	0	0	0	6	0	0	4	0	0	0	0	0	0	0	0	3	2	3	2	0	2	2	0	0	0	0	0	0	0	0	2	0	0	0	0	0	1	0	0	2	0	0	0	0	0	0	3	0	0	0	1	0	0	0	0	0	0	0	0	0	0	1	0	0	7	0	0	0	0	0	0	0	0	0	0	0	0	7	0	0	0	0	0	0	0	1	0	0	3	4	3	0	7	0	0	0	4	0	0	0	0	0	0	1	2	5	0	0	0	0	0	0	0	0	0	2	0	0	0	2	3	0	0	2	0	0	0	0	3	0	0	0	0	7	0	0	0	0	0	0	0	0	0	0	0	0	0	0	0	7	0	1	0	0	1	0	7	0	0	0	3	4	0	0	0	0	0	0	0	0	0	0	0	0	0	0	1	1	0	0	0	5	0	0	0	0	0	0	0	0	0	0	0	0	0	0	0	4	3	5	2	0	0	0	5	1	2	0	0	0	0	0	0	0	0	2	1	5	1	0	0	1	0	0	1	1	0	1	0	0	6	6	1	6	0	4	0	0	0	5	1	2	2	0	0	0	0	0	0	0	4	0	0	0	0	0	0	0	0	0	0	6	0	0	0	7	0	0	0	0	0	2	0	0	1	0	0	0	0	0	0	0	0	0	0	0	0	1	0	0	7	3	0	0	0	0	0	0	0	0	0	0	0	2	2	2	0	0	0	0	0	4	7	0	0	0	0	0	0	3	0	7	0	0	1	0	2	4	0	0	0	0	0	0	2	0	0	0	0	0	0	0	0	1	0	0	0	1	0	0	0	0	0	2	0	0	0	0	0	0	0	4	0	0	0	2	0	0	3	0	0	0	0	2	5	0	0	0	0	0	0	0	0	1	0	0	0	0	0	1	0	0	0	0	7	0	0	0	1	0	0	0	4	0	0	0	0	0	0	0	0	0	0	0	0	0	0	0	0	0	0	0	0	0	0	0	0	0	0	0	0	3	0	0	0	0	1	0	1	0	0	0	0	0	0	0	0	0	7	0	7	3	0	0	0	0	0	5	0	0	0	2	1	0	0	0	0	1	0	2	0	7	0	0	0	0	3	0	0	0	0	0	0	1	0	2	4	0	2	0	2	0	0	0	0	0	0	0	0	1	0	1	3	0	0	0	0	0	0	0	3	0	0	0	7	0	0	7	0	0	0	3	2	0	0	0	0	2	0	0	0	0	0	0	0	0	0	0	0	0	0	0	0	2	0	0	0	0	0	0	0	6	2	0	0	0	0	0	7	1	7	4	5	0	0	7	0	0	1	0	7	1	0	0	0	0	0	0	0	0	0	0	6	0	0	0	0	0	0	0	3	1	0	0	0	0	0	0	0	3	2	0	0	2	0	0	0	7	3	0	0	0	0	0	1	0	0	0	0	0	7	0	1	0	2	0	0	7	0	0	0	0	3	3	0	0	0	0	0	0	0	0	0	0	0	0	0	0	1	0	0	0	0	0	0	0	0	0	3	0	0	0	0	0	0	0	0	0	0	0	1	0	0	0	0	0	0	0	0	0	0	0	0	0	0	0	0	0	0	0	0	0	0	0	0	0	0	0	0	0	0	4	0	0	0	2	3	0	0	2	0	0	0	0	0	0	0	5	0	4	0	0	0	0	0	0	0	0	0	1	0	0	2	0	0	0	0	0	0	0	0	0	0	0	5	0	0	0	1	6	3	0	4	0	1	0	0	1	0	0	1	0	0	0	0	0	0	0	0	0	0	0	0	0	0	0	0	0	0	0	0	0	0	0	0	0	0	0	0	0	0	0	3	0	0	0	0	0	0	0	0	0	0	0	0	0	3	0	0	0	3	3	0	0	0	2	5	0	0	2	0	2	0	6	7	0	5	2	5	0	0	1	0	0	3	0	0	4	0	0	3	0	7	4	0	0	7	0	0	2	0	1	0	0	0	0	0	0	0	0	3	2	0	7	0	3	6	6	3	0	0	0	3	0	3	0	0	1	0	5	0	0	0	0	0	0	0	0	0	1	3	6	0	0	0	4	0	0	3	6	1	0	2	0	0	0	2	5	0	0	0	5	0	1	0	0	0	0	0	1	0	0	0	0	4	0	0	0	4	0	0	0	0	0	5	0	0	0	0	0	0	1	0	0	0	4	0	0	0	0	0	0	0	2	2	0	2	6	0	0	0	0	5	0	0	0	0	2	0	0	0	0	0	0	0	0	0	0	0	0	0	1	0	0	0	0	0	0	0	0	2	0	0	0	0	0	0	0	2	0	0	0	5	0	0	0	0	0	0	0	0	0	0	0	0	0	0	3	0	0	0	0	1	3	0	4	0	1	0	0	2	0	0	0	0	6	0	3	2	6	2	3	0	0	0	0	0	1	0	1	0	0	0	0	0	0	0	2	0	0	0	0	1	0	0	0	0	0	0	0	0	0	0	0	0	0	0	4	0	1	0	0	0	0	0	0	4	0	0	0	0	0	0	0	0	0	3	0	1	0	0	0	0	0	0	0	0	0	0	0	0	0	0	0	0	0	0	0	0	0	0	0	0	0	0	0	0	0	2	6	0	2	4	0	0	0	2	0	0	0	0	0	0	0	0	2	0	0	0	0	0	0	0	0	0	0	0	2	0	0	0	0	0	0	0	1	0	0	0	0	0	0	0	0	0	2	0	0	0	0	4	0	0	0	0	0	0	0	0	0	0	0	2	0	0	0	0	5	1	0	6	0	1	1	5	2	0	0	2	6	2	0	1	2	0	0	0	0	0	0	0	0	0	0	0	0	0	0	0	0	0	0	0	2	0	6	6	4	4	0	0	0	0	0	2	0	0	0	6	3	2	0	0	4	4	4	4	0	0	0	0	0	0	0	0	0	0	0	0	4	0	2	0	0	0	0	0	0	0	0	0	4	3	2	0	0	1	3	0	3	6	0	3	0	0	0	0	0	0	0	0	0	0	5	0	0	2	0	2	0	0	0	0	3	6	0	1	0	0	0	0	0	0	0	0	0	0	2	0	0	0	0	0	0	0	0	4	0	0	5	6	0	0	1	6	1	1	0	0	2	0	0	0	0	3	0	0	3	4	1	0	0	0	2	0	2	0	0	0	3	5	0	1	3	0	3	0	0	0	5	4	0	3	6	0	0	0	0	0	0	6	0	0	6	0	2	0	0	1	2	6	0	0	0	0	6	6	0	0	0	0	0	0	0	4	0	2	0	0	0	0	0	0	0	1	2	0	0	0	2	6	0	0	0	0	0	6	0	0	5	0	2	0	0	0	0	4	0	2	6	2	0	0	0	0	0	3	0	0	0	0	2	0	0	0	0	0	0	0	1	0	0	0	0	0	0	0	0	4	0	0	0	0	0	3	0	0	0	0	0	0	0	0	0	0	0	0	0	4	2	2	1	0	3	0	2	0	1	0	4	1	0	0	0	0	0	4	4	0	0	0	0	0	0	0	0	0	0	0	0	0	0	0	0	0	0	0	0	0	0	0	0	0	0	2	0	0	0	0	0	0	0	0	0	0	0	0	0	0	5	0	0	0	0	0	0	0	0	0	0	4	0	0	0	0	0	0	0	0	0	0	1	0	0	0	0	0	5	0	0	0	0	0	2	0	0	0	0	0	0	6	0	0	0	0	0	0	0	0	0	0	0	0	0	0	0	1	0	2	0	0	5	0	0	0	0	1	0	0	0	0	0	0	0	0	2	0	0	0	0	0	2	0	0	0	0	0	0	0	2	1	3	5	0	3	0	0	0	0	0	0	0	0	0	0	1	4	0	0	0	5	0	0	0	1	4	0	0	6	3	0	0	2	6	4	1	0	6	0	2	0	0	6	6	0	0	0	0	2	5	0	0	4	1	2	5	4	0	0	0	3	2	3	0	3	0	5	2	0	0	0	0	0	0	6	0	4	0	0	0	0	0	0	0	0	4	0	5	0	0	0	0	0	0	5	0	0	0	6	4	0	0	0	4	0	2	6	6	0	0	0	0	0	0	6	3	0	0	2	0	3	0	0	0	0	0	1	0	1	0	0	0	0	0	0	0	0	0	1	0	0	0	0	0	0	0	2	0	0	3	4	0	0	0	0	1	0	1	5	0	0	0	0	0	0	0	1	0	0	0	0	0	0	2	0	0	0	0	0	0	0	0	0	0	0	0	0	0	2	0	0	0	0	0	3	4	0	0	3	2	1	0	0	1	0	0	0	0	2	0	0	6	6	0	6	0	0	0	2	2	0	0	0	0	0	0	0	0	0	0	0	0	2	0	0	0	2	0	0	0	3	0	0	1	2	0	3	3	0	0	0	0	0	0	0	0	4	0	0	0	2	0	0	3	0	1	0	0	0	0	0	0	0	0	0	0	0	0	0	0	0	0	0	0	0	0	0	0	0	0	0	0	0	0	2	0	0	0	0	0	0	0	0	0	0	0	0	0	0	0	0	0	1	0	0	0	0	1	0	0	0	2	0	0	0	0	0	3	2	0	0	0	3	0	0	0	0	0	0	0	0	3	0	5	0	0	0	0	0	3	0	0	0	0	0	0	0	2	0	0	0	0	0	4	0	0	5	0	1	4	1	2	0	0	0	2	5	4	0	0	0	2	0	0	0	2	0	2	2	0	0	0	2	0	0	1	5	0	0	0	0	0	1	0	0	0	0	3	0	0	0	5	0	2	0	0	1	0	0	0	3	0	0	0	0	0	0	3	0	5	4	0	5	2	4	5	0	2	0	0	4	0	4	0	0	0	5	0	3	2	0	0	4	0	0	0	2	0	2	3	3	1	0	0	0	0	0	0	0	0	3	0	0	0	0	3	3	0	0	0	0	2	0	0	0	0	0	0	0	0	0	0	0	0	0	0	0	0	2	0	0	0	0	0	0	0	0	3	0	0	2	0	0	4	0	0	0	0	0	0	1	0	0	0	0	0	0	0	0	0	4	0	0	0	0	0	0	5	0	0	0	0	0	0	0	0	0	0	0	0	0	0	1	5	4	0	0	0	0	0	0	0	0	0	0	0	0	0	0	0	0	0	0	0	0	0	0	0	0	0	0	0	0	0	0	0	0	0	1	0	0	0	5	0	0	2	3	0	0	0	0	2	0	0	0	0	0	0	0	0	0	0	0	0	0	0	0	0	0	0	0	0	0	0	0	0	0	0	2	0	0	0	0	0	0	0	0	2	0	0	0	0	0	0	1	0	0	0	5	0	0	0	0	0	0	0	0	0	0	3	4	1	5	0	0	0	0	3	0	0	0	0	0	0	2	1	0	0	1	0	5	0	0	3	0	2	0	0	0	1	0	0	0	5	0	2	0	0	0	0	0	0	3	2	0	0	0	0	0	0	2	0	1	0	0	0	0	5	0	0	2	3	0	2	0	0	0	0	0	0	0	0	0	0	0	0	0	0	0	0	0	4	0	0	1	0	2	2	0	0	0	0	0	0	0	2	3	0	0	5	5	4	0	0	0	0	0	0	0	2	0	0	0	0	0	0	0	0	0	4	0	5	0	0	0	0	0	0	0	0	5	0	0	0	0	0	0	0	0	0	0	0	0	0	1	0	0	3	0	0	0	0	0	0	1	0	0	0	5	0	2	0	0	0	0	0	0	0	0	0	3	0	0	0	2	0	0	0	0	0	0	0	0	0	0	5	0	0	0	2	0	0	0	0	0	0	0	0	0	0	0	0	2	3	0	1	0	0	0	0	0	0	0	0	0	0	4	0	0	0	0	2	0	0	0	0	5	0	0	0	0	1	0	5	0	0	0	2	0	0	0	0	2	0	0	5	0	0	0	0	0	1	5	0	0	0	0	0	2	0	3	0	0	0	0	0	2	2	0	0	2	0	1	1	3	0	0	0	1	0	0	0	0	2	5	4	0	0	0	0	0	0	0	0	0	0	0	2	0	3	2	4	0	2	3	0	0	0	0	0	1	0	0	0	4	0	0	0	0	0	0	0	0	0	0	0	0	0	0	2	3	3	0	3	2	0	0	5	5	2	0	0	0	0	0	5	0	0	3	2	3	1	1	1	0	2	2	0	3	0	0	4	0	0	0	0	0	0	0	0	0	0	0	0	0	0	0	0	0	0	0	0	0	0	0	0	0	0	0	0	0	0	0	0	0	0	0	0	0	0	0	0	0	0	0	0	3	4	0	0	0	0	0	0	0	0	0	0	0	0	0	0	0	0	0	2	2	0	0	2	0	0	0	0	0	0	0	0	0	0	0	0	0	0	0	0	0	0	0	0	0	0	0	0	0	0	0	1	0	0	0	0	0	0	0	0	0	0	0	0	5	0	0	0	0	0	2	0	2	0	0	0	0	2	0	0	0	0	0	0	0	0	0	0	0	0	0	0	5	3	0	5	3	0	2	0	0	2	0	4	2	1	0	3	2	1	3	0	0	0	0	0	0	0	0	0	0	0	0	0	0	0	0	3	0	0	0	0	0	0	0	0	0	0	0	0	0	0	0	0	0	0	0	0	0	0	0	0	0	4	0	0	0	0	0	0	0	0	0	0	0	0	0	0	0	0	0	0	0	0	0	0	0	0	4	1	2	2	2	0	1	0	2	0	0	3	1	4	0	0	0	2	0	0	0	0	0	4	0	0	0	0	5	2	0	0	2	0	1	1	0	0	5	4	0	0	0	5	0	0	0	0	4	0	0	0	0	5	0	0	0	0	0	0	0	0	0	0	0	5	0	0	0	0	0	0	5	0	0	0	4	0	0	5	5	0	0	5	0	5	5	0	0	0	2	0	0	0	0	0	0	0	0	0	0	3	0	0	0	2	5	0	0	0	0	0	0	0	0	1	2	0	5	3	1	2	5	0	1	2	4	2	4	5	4	2	0	0	0	0	0	0	0	5	0	0	0	5	0	0	0	0	0	0	0	1	0	0	3	0	0	0	0	0	0	0	0	0	0	0	3	2	0	4	0	0	0	0	0	0	0	4	0	0	0	0	0	0	4	0	0	0	2	0	0	0	0	2	0	0	0	3	0	0	0	0	0	0	0	0	0	0	0	0	0	1	0	0	3	0	0	2	0	0	0	0	2	0	0	0	0	0	0	2	0	0	0	0	0	0	0	1	0	2	0	0	0	0	0	0	0	0	0	0	1	0	0	0	0	0	0	1	0	5	3	0	1	4	0	0	0	0	0	0	0	0	0	0	0	0	0	0	0	0	0	0	0	0	0	4	0	0	0	3	0	0	0	0	0	0	1	2	0	0	0	5	0	2	0	0	0	0	0	5	0	0	0	0	0	0	0	0	0	3	0	0	2	0	0	0	0	0	5	0	0	0	0	0	0	1	0	0	1	0	1	0	0	0	2	3	0	0	0	0	0	0	0	4	0	0	0	0	0	0	0	0	0	4	0	0	0	0	0	0	0	0	0	0	0	0	0	2	0	0	0	1	0	0	0	4	0	0	0	0	0	0	0	0	0	0	0	0	3	0	0	0	0	0	0	0	0	0	0	0	0	0	0	0	0	0	0	0	0	0	4	0	0	3	0	0	0	1	2	0	0	0	0	2	0	0	4	0	0	0	0	0	0	0	1	0	1	0	0	0	0	0	0	0	0	0	0	0	0	0	0	0	2	0	0	0	0	0	1	0	0	0	0	0	0	1	0	0	0	0	0	0	0	0	0	0	0	0	0	0	0	0	0	4	0	0	2	0	0	2	4	0	0	0	1	2	3	0	0	0	0	0	0	0	2	0	0	0	0	0	0	0	4	0	0	0	0	3	0	0	2	0	0	0	0	0	1	0	0	0	0	0	0	0	0	0	0	4	0	0	0	0	0	0	0	0	0	0	0	0	0	0	0	3	0	0	0	3	0	0	0	0	0	0	0	0	0	1	0	0	0	0	0	0	0	0	0	0	0	0	0	0	0	0	0	0	0	0	0	0	0	0	0	0	0	0	0	0	2	4	0	0	0	0	0	0	0	0	0	0	2	0	0	0	0	0	0	0	0	0	0	0	0	0	0	0	0	0	0	1	0	0	0	4	0	4	0	0	1	0	4	0	0	0	0	0	0	0	4	0	1	0	0	0	4	0	0	0	2	0	0	0	0	0	3	0	3	0	0	0	0	0	0	0	0	0	0	0	0	1	0	0	0	0	0	0	0	0	2	0	0	0	0	0	0	0	0	0	0	0	0	0	0	0	0	0	0	0	0	0	0	0	0	0	0	0	0	0	0	0	0	0	0	0	0	4	0	0	0	0	1	0	0	0	0	0	0	0	0	0	0	4	3	0	0	0	0	0	0	0	0	0	0	0	0	0	0	0	4	0	0	0	0	0	0	0	2	0	0	0	0	0	4	0	0	0	0	0	0	0	0	1	0	0	3	0	3	0	2	0	0	0	4	4	0	0	0	0	1	0	0	0	0	0	0	0	0	0	0	0	0	0	0	0	4	0	0	2	0	0	0	4	0	0	0	0	0	0	0	4	0	2	0	0	0	0	0	0	0	0	0	0	0	4	0	1	0	0	0	3	4	0	0	0	0	0	0	0	0	0	0	0	4	0	0	3	4	2	0	0	0	0	0	0	0	0	0	0	0	0	0	0	0	0	0	0	0	0	0	0	2	1	4	0	0	0	0	2	0	0	0	3	2	0	0	0	0	0	0	0	0	0	0	0	0	0	0	0	0	0	3	0	0	0	0	4	0	0	0	0	0	0	0	0	0	0	2	4	1	0	2	2	0	4	2	0	0	2	1	0	0	4	2	0	0	0	0	0	0	4	0	0	4	0	0	0	0	0	3	0	0	0	0	0	0	0	0	0	0	0	0	0	0	0	3	4	0	0	4	0	0	0	0	0	0	0	1	0	0	0	0	4	0	0	0	0	1	0	0	0	1	1	1	0	1	0	0	4	1	0	0	0	0	0	0	0	2	3	4	0	0	0	0	0	0	0	1	0	0	0	0	0	0	0	0	0	4	0	0	0	0	0	3	1	0	0	4	0	4	0	4	0	0	0	0	0	0	0	2	0	1	4	0	0	0	0	0	4	0	0	4	0	0	0	0	0	0	1	3	4	0	0	0	0	0	0	0	0	0	0	4	0	0	0	0	0	0	0	0	0	0	0	0	0	0	0	0	3	0	0	0	0	4	0	0	1	0	0	0	0	0	0	0	0	0	0	0	0	0	0	0	0	0	0	0	0	1	0	0	0	0	1	1	0	0	0	0	0	0	0	0	0	0	0	0	0	0	0	0	0	0	0	0	0	0	0	1	0	0	0	3	1	0	1	0	0	0	4	0	0	0	0	0	0	0	0	0	2	0	0	0	0	0	0	0	0	0	0	0	0	0	3	0	0	0	0	0	0	0	0	0	0	0	0	0	0	0	3	0	0	0	0	0	0	0	0	0	0	0	0	0	0	0	0	2	0	0	0	1	0	0	0	0	1	0	0	0	0	0	0	0	2	0	0	0	0	0	0	0	0	2	0	0	0	0	0	0	0	4	0	1	0	0	3	0	3	0	0	2	0	0	0	0	1	0	0	0	0	2	0	0	0	0	0	4	0	0	0	0	0	0	0	0	0	0	0	1	0	0	1	3	0	0	0	0	0	0	0	2	0	1	0	0	4	0	0	0	2	0	0	0	4	0	0	0	2	0	0	3	0	2	0	0	0	0	0	0	0	0	0	2	0	0	0	1	0	0	1	0	0	0	0	0	0	0	4	0	0	0	0	0	4	0	0	4	4	0	4	0	0	2	0	0	0	0	0	0	0	0	0	0	0	2	0	0	0	0	1	0	0	0	2	4	0	0	0	0	0	0	0	0	0	0	0	0	0	0	0	4	3	0	0	0	1	4	4	2	0	1	0	4	0	0	3	0	0	0	0	3	0	2	4	0	0	0	0	0	0	0	0	0	0	0	0	0	0	4	4	2	0	0	0	0	0	0	0	0	0	0	0	0	0	0	0	0	0	0	0	2	0	0	0	0	0	0	1	0	0	0	0	0	0	4	0	0	0	0	0	0	0	0	0	0	0	0	0	0	0	0	1	0	0	0	0	0	0	3	0	0	3	0	0	4	0	0	0	0	0	0	4	0	0	0	4	0	0	0	0	0	0	0	0	3	1	0	0	0	1	0	0	2	0	0	0	0	0	0	0	0	0	0	1	0	0	1	0	0	0	0	0	0	0	0	0	0	0	2	0	4	1	1	1	0	0	0	0	0	0	0	0	0	0	0	0	0	0	0	0	1	3	1	0	0	4	0	0	0	0	0	0	1	0	0	0	0	0	0	0	0	0	0	0	0	0	0	0	0	0	0	0	0	0	0	0	0	3	0	0	0	0	0	0	0	0	0	2	0	0	0	0	0	0	0	3	0	0	2	4	0	4	0	0	3	0	0	0	2	0	0	1	0	0	0	0	0	0	0	0	1	0	0	0	0	0	0	0	0	0	0	0	0	1	0	0	0	0	0	0	0	0	0	0	0	0	0
[truncated: 847,900 more chars]
