# Supplementary material for: Soil microbial diversity in organic and non-organic pasture systems
Source: PeerJ. 2021 Apr 22;9:e11184. doi: 10.7717/peerj.11184 (PMC8071071; doi:10.7717/peerj.11184)
Supplement: Supplemental Information 3 [file peerj-09-11184-s003.txt]

OTU	Size	Taxonomy
Otu00001	85159	k__Bacteria(100);p__Bacteroidetes(100);c__Flavobacteriia(100);o__Flavobacteriales(100);f__Flavobacteriaceae(100);g__Flavobacterium(100);s__succinicans(100);
Otu00002	68190	k__Bacteria(100);p__Bacteroidetes(100);c__Sphingobacteriia(100);o__Sphingobacteriales(100);f__Sphingobacteriaceae(100);g__Pedobacter(100);g__Pedobacter_unclassified(100);
Otu00003	63315	k__Bacteria(100);p__Proteobacteria(100);c__Betaproteobacteria(100);o__Burkholderiales(100);f__Oxalobacteraceae(100);g__Massilia(71);g__Massilia_unclassified(71);
Otu00004	37333	k__Bacteria(100);p__Proteobacteria(100);c__Gammaproteobacteria(100);o__Pseudomonadales(100);f__Pseudomonadaceae(100);g__Pseudomonas(100);g__Pseudomonas_unclassified(54);
Otu00005	35739	k__Bacteria(100);p__Proteobacteria(100);c__Betaproteobacteria(100);o__Burkholderiales(100);f__Comamonadaceae(100);f__Comamonadaceae_unclassified(83);f__Comamonadaceae_unclassified(83);
Otu00006	31516	k__Bacteria(100);p__Acidobacteria(100);c__Acidobacteria-6(100);o__iii1-15(100);o__iii1-15_unclassified(100);o__iii1-15_unclassified(100);o__iii1-15_unclassified(100);
Otu00007	30010	k__Bacteria(100);p__Acidobacteria(100);c__[Chloracidobacteria](100);o__RB41(100);o__RB41_unclassified(100);o__RB41_unclassified(100);o__RB41_unclassified(100);
Otu00008	24919	k__Bacteria(100);p__Firmicutes(100);c__Bacilli(100);o__Bacillales(100);o__Bacillales_unclassified(88);o__Bacillales_unclassified(88);o__Bacillales_unclassified(88);
Otu00009	24419	k__Bacteria(100);p__Bacteroidetes(100);c__Sphingobacteriia(100);o__Sphingobacteriales(100);f__Sphingobacteriaceae(100);g__Pedobacter(100);g__Pedobacter_unclassified(100);
Otu00010	24008	k__Bacteria(100);p__Proteobacteria(100);c__Alphaproteobacteria(100);o__Sphingomonadales(100);f__Sphingomonadaceae(100);g__Kaistobacter(100);g__Kaistobacter_unclassified(100);
Otu00011	23846	k__Bacteria(100);p__Proteobacteria(100);c__Alphaproteobacteria(100);o__Rhizobiales(100);f__Bradyrhizobiaceae(100);f__Bradyrhizobiaceae_unclassified(76);f__Bradyrhizobiaceae_unclassified(76);
Otu00012	23283	k__Bacteria(100);p__Proteobacteria(100);c__Betaproteobacteria(100);o__Burkholderiales(100);f__Oxalobacteraceae(100);f__Oxalobacteraceae_unclassified(100);f__Oxalobacteraceae_unclassified(100);
Otu00013	21587	k__Bacteria(100);p__Acidobacteria(100);c__Acidobacteria-6(100);o__iii1-15(100);o__iii1-15_unclassified(100);o__iii1-15_unclassified(100);o__iii1-15_unclassified(100);
Otu00014	20822	k__Bacteria(100);p__Acidobacteria(100);c__[Chloracidobacteria](100);o__RB41(100);o__RB41_unclassified(100);o__RB41_unclassified(100);o__RB41_unclassified(100);
Otu00015	19464	k__Bacteria(100);p__Firmicutes(100);c__Bacilli(100);o__Bacillales(100);o__Bacillales_unclassified(100);o__Bacillales_unclassified(100);o__Bacillales_unclassified(100);
Otu00016	19463	k__Bacteria(100);p__Bacteroidetes(100);c__Sphingobacteriia(100);o__Sphingobacteriales(100);f__Sphingobacteriaceae(100);f__Sphingobacteriaceae_unclassified(100);f__Sphingobacteriaceae_unclassified(100);
Otu00017	16661	k__Bacteria(100);p__Proteobacteria(100);c__Betaproteobacteria(100);o__Burkholderiales(100);f__Comamonadaceae(100);f__Comamonadaceae_unclassified(65);f__Comamonadaceae_unclassified(65);
Otu00018	16023	k__Bacteria(100);p__Proteobacteria(100);c__Betaproteobacteria(100);o__Burkholderiales(100);f__Comamonadaceae(100);f__Comamonadaceae_unclassified(53);f__Comamonadaceae_unclassified(53);
Otu00019	15458	k__Bacteria(100);p__Verrucomicrobia(100);c__Opitutae(100);o__Opitutales(100);f__Opitutaceae(100);g__Opitutus(100);g__Opitutus_unclassified(100);
Otu00020	15162	k__Bacteria(100);p__Verrucomicrobia(100);c__[Spartobacteria](100);o__[Chthoniobacterales](100);f__[Chthoniobacteraceae](100);f__[Chthoniobacteraceae]_unclassified(100);f__[Chthoniobacteraceae]_unclassified(100);
Otu00021	15101	k__Bacteria(100);p__Verrucomicrobia(100);c__Verrucomicrobiae(100);o__Verrucomicrobiales(100);f__Verrucomicrobiaceae(100);g__Luteolibacter(100);g__Luteolibacter_unclassified(100);
Otu00022	14962	k__Bacteria(100);p__Firmicutes(100);c__Bacilli(100);o__Bacillales(100);f__Bacillaceae(75);g__Bacillus(75);s__longiquaesitum(64);
Otu00023	14943	k__Bacteria(100);p__Verrucomicrobia(100);c__[Spartobacteria](100);o__[Chthoniobacterales](100);f__[Chthoniobacteraceae](100);g__DA101(100);g__DA101_unclassified(100);
Otu00024	14794	k__Bacteria(100);p__Verrucomicrobia(100);c__Verrucomicrobiae(100);o__Verrucomicrobiales(100);f__Verrucomicrobiaceae(100);g__Prosthecobacter(100);g__Prosthecobacter_unclassified(72);
Otu00025	13320	k__Bacteria(100);p__Acidobacteria(100);c__[Chloracidobacteria](100);o__RB41(100);o__RB41_unclassified(100);o__RB41_unclassified(100);o__RB41_unclassified(100);
Otu00026	13052	k__Bacteria(100);p__Proteobacteria(100);c__Betaproteobacteria(100);o__Ellin6067(100);o__Ellin6067_unclassified(100);o__Ellin6067_unclassified(100);o__Ellin6067_unclassified(100);
Otu00027	13000	k__Bacteria(100);p__Actinobacteria(100);c__Actinobacteria(100);o__Actinomycetales(100);f__Streptomycetaceae(100);g__Streptomyces(100);g__Streptomyces_unclassified(53);
Otu00028	12414	k__Bacteria(100);p__Actinobacteria(100);c__Actinobacteria(100);o__Actinomycetales(100);f__Micrococcaceae(100);g__Arthrobacter(100);s__psychrolactophilus(98);
Otu00029	10703	k__Bacteria(100);p__Bacteroidetes(100);c__Sphingobacteriia(100);o__Sphingobacteriales(100);f__Sphingobacteriaceae(100);g__Sphingobacterium(100);g__Sphingobacterium_unclassified(100);
Otu00030	9810	k__Bacteria(100);p__Fibrobacteres(100);c__Fibrobacteria(100);o__258ds10(100);o__258ds10_unclassified(100);o__258ds10_unclassified(100);o__258ds10_unclassified(100);
Otu00031	9771	k__Bacteria(100);p__Chloroflexi(100);c__Ellin6529(100);c__Ellin6529_unclassified(100);c__Ellin6529_unclassified(100);c__Ellin6529_unclassified(100);c__Ellin6529_unclassified(100);
Otu00032	9531	k__Bacteria(100);p__Bacteroidetes(100);c__[Saprospirae](100);o__[Saprospirales](100);f__Chitinophagaceae(100);f__Chitinophagaceae_unclassified(98);f__Chitinophagaceae_unclassified(98);
Otu00033	9381	k__Bacteria(100);p__Acidobacteria(100);c__[Chloracidobacteria](100);o__11-24(100);o__11-24_unclassified(100);o__11-24_unclassified(100);o__11-24_unclassified(100);
Otu00034	9047	k__Bacteria(100);p__Bacteroidetes(100);c__Sphingobacteriia(100);o__Sphingobacteriales(100);f__Sphingobacteriaceae(100);f__Sphingobacteriaceae_unclassified(89);f__Sphingobacteriaceae_unclassified(89);
Otu00035	8402	k__Bacteria(100);p__Acidobacteria(100);c__Acidobacteria-6(100);o__iii1-15(100);o__iii1-15_unclassified(100);o__iii1-15_unclassified(100);o__iii1-15_unclassified(100);
Otu00036	8140	k__Bacteria(100);p__Proteobacteria(100);c__Gammaproteobacteria(100);o__Xanthomonadales(100);f__Sinobacteraceae(100);f__Sinobacteraceae_unclassified(100);f__Sinobacteraceae_unclassified(100);
Otu00037	8027	k__Bacteria(100);p__Fibrobacteres(100);c__Fibrobacteria(100);o__258ds10(100);o__258ds10_unclassified(100);o__258ds10_unclassified(100);o__258ds10_unclassified(100);
Otu00038	7715	k__Bacteria(100);p__Proteobacteria(100);c__Alphaproteobacteria(100);o__Rhizobiales(100);f__Rhizobiaceae(99);g__Agrobacterium(80);g__Agrobacterium_unclassified(73);
Otu00039	7515	k__Bacteria(100);p__Actinobacteria(100);c__Actinobacteria(100);o__Actinomycetales(100);f__Mycobacteriaceae(100);g__Mycobacterium(100);g__Mycobacterium_unclassified(77);
Otu00040	7511	k__Bacteria(100);p__Proteobacteria(100);c__Alphaproteobacteria(100);o__Rhizobiales(100);f__Hyphomicrobiaceae(100);g__Rhodoplanes(100);g__Rhodoplanes_unclassified(100);
Otu00041	7222	k__Bacteria(100);p__Bacteroidetes(100);c__Flavobacteriia(100);o__Flavobacteriales(100);f__Flavobacteriaceae(100);g__Flavobacterium(100);g__Flavobacterium_unclassified(100);
Otu00042	7213	k__Bacteria(100);p__Proteobacteria(100);c__Alphaproteobacteria(100);o__Sphingomonadales(100);f__Sphingomonadaceae(100);g__Kaistobacter(100);g__Kaistobacter_unclassified(100);
Otu00043	7200	k__Bacteria(100);p__Proteobacteria(100);c__Gammaproteobacteria(100);o__Alteromonadales(100);f__Alteromonadaceae(100);f__Alteromonadaceae_unclassified(100);f__Alteromonadaceae_unclassified(100);
Otu00044	7070	k__Bacteria(100);p__Proteobacteria(100);c__Alphaproteobacteria(100);o__Sphingomonadales(100);f__Sphingomonadaceae(100);g__Sphingomonas(96);g__Sphingomonas_unclassified(81);
Otu00045	7062	k__Bacteria(100);p__Firmicutes(100);c__Bacilli(100);o__Bacillales(100);f__Bacillaceae(100);g__Bacillus(100);s__flexus(64);
Otu00046	7061	k__Bacteria(100);p__Proteobacteria(100);c__Deltaproteobacteria(100);o__Syntrophobacterales(100);f__Syntrophobacteraceae(100);f__Syntrophobacteraceae_unclassified(100);f__Syntrophobacteraceae_unclassified(100);
Otu00047	7027	k__Bacteria(100);p__Proteobacteria(100);c__Alphaproteobacteria(100);o__Rhizobiales(100);f__Hyphomicrobiaceae(100);g__Rhodoplanes(100);g__Rhodoplanes_unclassified(100);
Otu00048	6840	k__Bacteria(100);p__Bacteroidetes(100);c__Cytophagia(100);o__Cytophagales(100);f__Cytophagaceae(100);g__Flectobacillus(100);g__Flectobacillus_unclassified(100);
Otu00049	6620	k__Bacteria(100);p__Proteobacteria(100);c__Gammaproteobacteria(100);o__Pseudomonadales(100);f__Moraxellaceae(100);g__Acinetobacter(100);s__lwoffii(73);
Otu00050	6530	k__Bacteria(100);p__Bacteroidetes(100);c__Sphingobacteriia(100);o__Sphingobacteriales(100);f__Sphingobacteriaceae(100);g__Pedobacter(99);g__Pedobacter_unclassified(99);
Otu00051	6499	k__Bacteria(100);p__Bacteroidetes(100);c__Sphingobacteriia(100);o__Sphingobacteriales(100);f__Sphingobacteriaceae(100);g__Sphingobacterium(100);s__faecium(100);
Otu00052	6313	k__Bacteria(100);p__Actinobacteria(100);c__Thermoleophilia(100);o__Solirubrobacterales(100);f__Solirubrobacteraceae(100);f__Solirubrobacteraceae_unclassified(71);f__Solirubrobacteraceae_unclassified(71);
Otu00053	6310	k__Bacteria(100);p__Verrucomicrobia(100);c__[Spartobacteria](100);o__[Chthoniobacterales](100);f__[Chthoniobacteraceae](100);g__DA101(100);g__DA101_unclassified(100);
Otu00054	6244	k__Bacteria(100);p__Proteobacteria(100);c__Alphaproteobacteria(100);o__Caulobacterales(100);f__Caulobacteraceae(100);g__Mycoplana(99);g__Mycoplana_unclassified(99);
Otu00055	6243	k__Bacteria(100);p__Verrucomicrobia(100);c__[Spartobacteria](100);o__[Chthoniobacterales](100);f__[Chthoniobacteraceae](100);g__DA101(100);g__DA101_unclassified(100);
Otu00056	6202	k__Bacteria(100);p__Bacteroidetes(100);c__Flavobacteriia(100);o__Flavobacteriales(100);f__Flavobacteriaceae(100);g__Flavobacterium(100);g__Flavobacterium_unclassified(100);
Otu00057	6180	k__Bacteria(100);p__Proteobacteria(100);c__Alphaproteobacteria(100);o__Sphingomonadales(100);f__Sphingomonadaceae(100);g__Kaistobacter(100);g__Kaistobacter_unclassified(100);
Otu00058	5792	k__Bacteria(100);p__Bacteroidetes(100);c__[Saprospirae](100);o__[Saprospirales](100);f__Chitinophagaceae(100);f__Chitinophagaceae_unclassified(100);f__Chitinophagaceae_unclassified(100);
Otu00059	5764	k__Bacteria(100);p__Proteobacteria(100);c__Alphaproteobacteria(100);o__Rhizobiales(100);f__Hyphomicrobiaceae(100);g__Hyphomicrobium(98);g__Hyphomicrobium_unclassified(98);
Otu00060	5552	k__Bacteria(100);p__Proteobacteria(100);c__Betaproteobacteria(100);o__MND1(100);o__MND1_unclassified(100);o__MND1_unclassified(100);o__MND1_unclassified(100);
Otu00061	5339	k__Bacteria(100);p__Verrucomicrobia(100);c__[Spartobacteria](100);o__[Chthoniobacterales](100);f__[Chthoniobacteraceae](100);g__DA101(100);g__DA101_unclassified(100);
Otu00062	5306	k__Bacteria(100);p__Proteobacteria(100);c__Betaproteobacteria(100);o__Burkholderiales(100);f__Oxalobacteraceae(100);f__Oxalobacteraceae_unclassified(96);f__Oxalobacteraceae_unclassified(96);
Otu00063	5229	k__Bacteria(100);p__Proteobacteria(100);c__Gammaproteobacteria(100);o__Xanthomonadales(100);f__Sinobacteraceae(100);g__Steroidobacter(100);g__Steroidobacter_unclassified(100);
Otu00064	5198	k__Bacteria(100);p__Proteobacteria(100);c__Betaproteobacteria(100);o__SC-I-84(100);o__SC-I-84_unclassified(100);o__SC-I-84_unclassified(100);o__SC-I-84_unclassified(100);
Otu00065	5160	k__Bacteria(100);p__Bacteroidetes(100);c__Cytophagia(100);o__Cytophagales(100);f__Cytophagaceae(100);g__Dyadobacter(100);g__Dyadobacter_unclassified(100);
Otu00066	5148	k__Bacteria(100);p__Bacteroidetes(100);c__Flavobacteriia(100);o__Flavobacteriales(100);f__Flavobacteriaceae(100);g__Flavobacterium(100);g__Flavobacterium_unclassified(72);
Otu00067	5106	k__Bacteria(100);p__Proteobacteria(100);c__Alphaproteobacteria(100);o__Rhodobacterales(100);f__Rhodobacteraceae(100);g__Rhodobacter(100);g__Rhodobacter_unclassified(100);
Otu00068	5078	k__Bacteria(100);p__Proteobacteria(100);c__Alphaproteobacteria(100);o__Rhizobiales(100);f__Hyphomicrobiaceae(100);g__Rhodoplanes(100);g__Rhodoplanes_unclassified(100);
Otu00069	4968	k__Bacteria(100);p__Nitrospirae(100);c__Nitrospira(100);o__Nitrospirales(100);f__0319-6A21(100);f__0319-6A21_unclassified(100);f__0319-6A21_unclassified(100);
Otu00070	4926	k__Bacteria(100);p__Acidobacteria(100);c__[Chloracidobacteria](100);o__RB41(100);o__RB41_unclassified(100);o__RB41_unclassified(100);o__RB41_unclassified(100);
Otu00071	4898	k__Bacteria(100);p__Acidobacteria(100);c__Acidobacteria-6(100);o__iii1-15(100);f__mb2424(100);f__mb2424_unclassified(100);f__mb2424_unclassified(100);
Otu00072	4894	k__Bacteria(100);p__Chloroflexi(100);c__Ellin6529(100);c__Ellin6529_unclassified(100);c__Ellin6529_unclassified(100);c__Ellin6529_unclassified(100);c__Ellin6529_unclassified(100);
Otu00073	4807	k__Bacteria(100);p__Proteobacteria(100);c__Gammaproteobacteria(100);o__Alteromonadales(100);f__Alteromonadaceae(100);g__Cellvibrio(100);g__Cellvibrio_unclassified(100);
Otu00074	4778	k__Bacteria(100);p__Proteobacteria(100);c__Alphaproteobacteria(100);o__Rhizobiales(100);f__Hyphomicrobiaceae(97);g__Rhodoplanes(97);g__Rhodoplanes_unclassified(97);
Otu00075	4773	k__Bacteria(100);p__Proteobacteria(100);c__Gammaproteobacteria(100);o__Xanthomonadales(100);f__Xanthomonadaceae(100);g__Stenotrophomonas(100);s__maltophilia(59);
Otu00076	4675	k__Bacteria(100);p__Bacteroidetes(100);c__[Saprospirae](100);o__[Saprospirales](100);f__Chitinophagaceae(100);f__Chitinophagaceae_unclassified(100);f__Chitinophagaceae_unclassified(100);
Otu00077	4509	k__Bacteria(100);p__Proteobacteria(100);c__Betaproteobacteria(100);o__Burkholderiales(100);f__Burkholderiaceae(100);g__Burkholderia(100);g__Burkholderia_unclassified(86);
Otu00078	4376	k__Bacteria(100);p__Proteobacteria(100);c__Alphaproteobacteria(100);o__Rhizobiales(100);f__Rhizobiaceae(100);g__Rhizobium(98);g__Rhizobium_unclassified(67);
Otu00079	4339	k__Bacteria(100);p__Bacteroidetes(100);c__Sphingobacteriia(100);o__Sphingobacteriales(100);f__Sphingobacteriaceae(100);g__Mucilaginibacter(99);s__composti(98);
Otu00080	4339	k__Bacteria(100);p__Proteobacteria(100);c__Gammaproteobacteria(100);o__Xanthomonadales(100);f__Xanthomonadaceae(100);f__Xanthomonadaceae_unclassified(54);f__Xanthomonadaceae_unclassified(54);
Otu00081	4338	k__Bacteria(100);p__Bacteroidetes(100);p__Bacteroidetes_unclassified(100);p__Bacteroidetes_unclassified(100);p__Bacteroidetes_unclassified(100);p__Bacteroidetes_unclassified(100);p__Bacteroidetes_unclassified(100);
Otu00082	4308	k__Bacteria(100);p__Proteobacteria(100);c__Betaproteobacteria(100);o__Methylophilales(100);f__Methylophilaceae(100);g__Methylotenera(100);s__mobilis(99);
Otu00083	4300	k__Bacteria(100);p__Acidobacteria(100);c__Acidobacteria-6(100);o__iii1-15(100);o__iii1-15_unclassified(100);o__iii1-15_unclassified(100);o__iii1-15_unclassified(100);
Otu00084	4262	k__Bacteria(100);p__Verrucomicrobia(100);c__Verrucomicrobiae(100);o__Verrucomicrobiales(100);f__Verrucomicrobiaceae(100);g__Luteolibacter(100);g__Luteolibacter_unclassified(100);
Otu00085	4262	k__Bacteria(100);p__Bacteroidetes(100);c__[Saprospirae](100);o__[Saprospirales](100);f__Chitinophagaceae(100);f__Chitinophagaceae_unclassified(100);f__Chitinophagaceae_unclassified(100);
Otu00086	4177	k__Bacteria(100);p__Proteobacteria(100);c__Alphaproteobacteria(100);o__Rhizobiales(100);f__Hyphomicrobiaceae(100);g__Devosia(100);g__Devosia_unclassified(100);
Otu00087	4157	k__Bacteria(100);p__Verrucomicrobia(100);c__[Spartobacteria](100);o__[Chthoniobacterales](100);f__[Chthoniobacteraceae](100);g__DA101(100);g__DA101_unclassified(100);
Otu00088	4151	k__Bacteria(100);p__Acidobacteria(100);c__Acidobacteria-6(100);o__iii1-15(100);f__RB40(100);f__RB40_unclassified(100);f__RB40_unclassified(100);
Otu00089	4116	k__Bacteria(100);p__Acidobacteria(100);c__Acidobacteria-6(100);o__iii1-15(100);o__iii1-15_unclassified(100);o__iii1-15_unclassified(100);o__iii1-15_unclassified(100);
Otu00090	4078	k__Bacteria(100);p__Verrucomicrobia(100);c__[Spartobacteria](100);o__[Chthoniobacterales](100);f__[Chthoniobacteraceae](100);g__DA101(100);g__DA101_unclassified(100);
Otu00091	4044	k__Bacteria(100);p__Actinobacteria(100);c__Thermoleophilia(100);o__Gaiellales(100);f__Gaiellaceae(100);f__Gaiellaceae_unclassified(100);f__Gaiellaceae_unclassified(100);
Otu00092	3973	k__Bacteria(100);p__Acidobacteria(100);c__[Chloracidobacteria](100);o__RB41(100);o__RB41_unclassified(100);o__RB41_unclassified(100);o__RB41_unclassified(100);
Otu00093	3971	k__Bacteria(100);p__Proteobacteria(100);c__Alphaproteobacteria(100);o__Rhodospirillales(100);f__Rhodospirillaceae(100);f__Rhodospirillaceae_unclassified(100);f__Rhodospirillaceae_unclassified(100);
Otu00094	3966	k__Bacteria(100);p__Proteobacteria(100);c__Alphaproteobacteria(100);o__Sphingomonadales(100);f__Sphingomonadaceae(100);g__Kaistobacter(100);g__Kaistobacter_unclassified(100);
Otu00095	3950	k__Bacteria(100);p__Acidobacteria(100);c__[Chloracidobacteria](100);o__RB41(100);o__RB41_unclassified(100);o__RB41_unclassified(100);o__RB41_unclassified(100);
Otu00096	3927	k__Bacteria(100);p__Verrucomicrobia(100);c__Verrucomicrobiae(100);o__Verrucomicrobiales(100);f__Verrucomicrobiaceae(100);g__Luteolibacter(100);g__Luteolibacter_unclassified(100);
Otu00097	3926	k__Bacteria(100);p__Firmicutes(100);c__Bacilli(100);o__Bacillales(100);f__Paenibacillaceae(100);g__Paenibacillus(100);g__Paenibacillus_unclassified(82);
Otu00098	3896	k__Bacteria(100);p__Acidobacteria(100);c__Acidobacteria-6(100);o__iii1-15(100);f__RB40(100);f__RB40_unclassified(100);f__RB40_unclassified(100);
Otu00099	3888	k__Bacteria(100);p__Proteobacteria(100);c__Alphaproteobacteria(100);o__Caulobacterales(100);f__Caulobacteraceae(100);g__Brevundimonas(66);s__vesicularis(66);
Otu00100	3839	k__Bacteria(100);p__Bacteroidetes(100);c__Cytophagia(100);o__Cytophagales(100);f__Cytophagaceae(100);g__Dyadobacter(100);g__Dyadobacter_unclassified(100);
Otu00101	3773	k__Bacteria(100);p__Bacteroidetes(100);c__Cytophagia(100);o__Cytophagales(100);f__Cytophagaceae(100);g__Leadbetterella(100);g__Leadbetterella_unclassified(100);
Otu00102	3750	k__Bacteria(100);p__Actinobacteria(100);c__Thermoleophilia(100);o__Gaiellales(100);f__Gaiellaceae(100);f__Gaiellaceae_unclassified(100);f__Gaiellaceae_unclassified(100);
Otu00103	3721	k__Bacteria(100);p__Acidobacteria(100);c__Solibacteres(100);o__Solibacterales(100);f__Solibacteraceae(100);g__Candidatus_Solibacter(100);g__Candidatus_Solibacter_unclassified(100);
Otu00104	3721	k__Bacteria(100);p__Proteobacteria(100);c__Gammaproteobacteria(100);o__Alteromonadales(100);f__Alteromonadaceae(100);g__Cellvibrio(100);g__Cellvibrio_unclassified(100);
Otu00105	3714	k__Bacteria(100);p__Bacteroidetes(100);c__Flavobacteriia(100);o__Flavobacteriales(100);f__[Weeksellaceae](100);g__Chryseobacterium(100);g__Chryseobacterium_unclassified(100);
Otu00106	3711	k__Bacteria(100);p__Proteobacteria(100);c__Alphaproteobacteria(100);o__Ellin329(100);o__Ellin329_unclassified(100);o__Ellin329_unclassified(100);o__Ellin329_unclassified(100);
Otu00107	3690	k__Bacteria(100);p__Proteobacteria(100);c__Alphaproteobacteria(100);o__Caulobacterales(100);f__Caulobacteraceae(100);g__Caulobacter(100);g__Caulobacter_unclassified(88);
Otu00108	3679	k__Bacteria(100);p__Actinobacteria(100);c__Thermoleophilia(100);o__Gaiellales(100);f__Gaiellaceae(100);f__Gaiellaceae_unclassified(100);f__Gaiellaceae_unclassified(100);
Otu00109	3666	k__Bacteria(100);p__Acidobacteria(100);c__Acidobacteriia(100);o__Acidobacteriales(100);f__Koribacteraceae(100);f__Koribacteraceae_unclassified(100);f__Koribacteraceae_unclassified(100);
Otu00110	3626	k__Bacteria(100);p__Proteobacteria(100);c__Alphaproteobacteria(100);o__Rhizobiales(100);f__Hyphomicrobiaceae(100);g__Rhodoplanes(100);g__Rhodoplanes_unclassified(100);
Otu00111	3602	k__Bacteria(100);p__Bacteroidetes(100);c__Sphingobacteriia(100);o__Sphingobacteriales(100);f__Sphingobacteriaceae(100);g__Mucilaginibacter(100);s__composti(100);
Otu00112	3546	k__Bacteria(100);p__Gemmatimonadetes(100);c__Gemmatimonadetes(100);o__N1423WL(100);o__N1423WL_unclassified(100);o__N1423WL_unclassified(100);o__N1423WL_unclassified(100);
Otu00113	3522	k__Bacteria(100);p__Nitrospirae(100);c__Nitrospira(100);o__Nitrospirales(100);f__Nitrospiraceae(100);g__Nitrospira(100);g__Nitrospira_unclassified(100);
Otu00114	3491	k__Bacteria(100);p__Acidobacteria(100);c__Acidobacteria-6(100);o__iii1-15(100);o__iii1-15_unclassified(100);o__iii1-15_unclassified(100);o__iii1-15_unclassified(100);
Otu00115	3483	k__Bacteria(100);p__Acidobacteria(100);c__iii1-8(100);o__DS-18(100);o__DS-18_unclassified(100);o__DS-18_unclassified(100);o__DS-18_unclassified(100);
Otu00116	3482	k__Bacteria(100);p__Firmicutes(100);c__Bacilli(100);o__Bacillales(100);f__Paenibacillaceae(100);g__Paenibacillus(100);s__chondroitinus(100);
Otu00117	3351	k__Bacteria(100);p__Actinobacteria(100);c__Actinobacteria(100);o__Actinomycetales(100);f__Propionibacteriaceae(100);g__Microlunatus(100);g__Microlunatus_unclassified(100);
Otu00118	3346	k__Bacteria(100);p__Proteobacteria(100);c__Alphaproteobacteria(100);o__Rhizobiales(100);f__Hyphomicrobiaceae(100);g__Rhodoplanes(100);g__Rhodoplanes_unclassified(100);
Otu00119	3333	k__Bacteria(100);p__Chloroflexi(100);c__Ellin6529(100);c__Ellin6529_unclassified(100);c__Ellin6529_unclassified(100);c__Ellin6529_unclassified(100);c__Ellin6529_unclassified(100);
Otu00120	3295	k__Bacteria(100);p__Acidobacteria(100);c__[Chloracidobacteria](100);o__RB41(100);o__RB41_unclassified(100);o__RB41_unclassified(100);o__RB41_unclassified(100);
Otu00121	3289	k__Bacteria(100);p__Acidobacteria(100);c__[Chloracidobacteria](100);o__RB41(100);o__RB41_unclassified(100);o__RB41_unclassified(100);o__RB41_unclassified(100);
Otu00122	3248	k__Bacteria(100);p__Acidobacteria(100);c__Acidobacteria-6(100);o__iii1-15(100);o__iii1-15_unclassified(100);o__iii1-15_unclassified(100);o__iii1-15_unclassified(100);
Otu00123	3241	k__Bacteria(100);p__Proteobacteria(100);c__Deltaproteobacteria(100);o__Bdellovibrionales(100);f__Bacteriovoracaceae(100);g__Peredibacter(100);s__starrii(100);
Otu00124	3217	k__Bacteria(100);p__Bacteroidetes(100);c__Cytophagia(100);o__Cytophagales(100);f__Cytophagaceae(100);g__Dyadobacter(100);g__Dyadobacter_unclassified(100);
Otu00125	3212	k__Bacteria(100);p__Proteobacteria(100);c__Betaproteobacteria(100);o__Burkholderiales(100);f__Comamonadaceae(100);g__Comamonas(94);g__Comamonas_unclassified(94);
Otu00126	3188	k__Bacteria(100);p__Verrucomicrobia(100);c__[Pedosphaerae](100);o__[Pedosphaerales](100);f__Ellin515(100);f__Ellin515_unclassified(100);f__Ellin515_unclassified(100);
Otu00127	3165	k__Bacteria(100);p__Proteobacteria(100);c__Gammaproteobacteria(100);o__Xanthomonadales(100);f__Sinobacteraceae(100);f__Sinobacteraceae_unclassified(100);f__Sinobacteraceae_unclassified(100);
Otu00128	3126	k__Bacteria(100);p__Acidobacteria(100);c__Acidobacteria-6(100);o__iii1-15(100);o__iii1-15_unclassified(100);o__iii1-15_unclassified(100);o__iii1-15_unclassified(100);
Otu00129	3092	k__Bacteria(100);p__Proteobacteria(100);c__Gammaproteobacteria(100);o__Xanthomonadales(100);f__Sinobacteraceae(100);f__Sinobacteraceae_unclassified(100);f__Sinobacteraceae_unclassified(100);
Otu00130	3085	k__Bacteria(100);p__Verrucomicrobia(100);c__Opitutae(100);o__[Cerasicoccales](100);f__[Cerasicoccaceae](100);f__[Cerasicoccaceae]_unclassified(100);f__[Cerasicoccaceae]_unclassified(100);
Otu00131	3076	k__Bacteria(100);p__Acidobacteria(100);c__Acidobacteriia(100);o__Acidobacteriales(100);f__Koribacteraceae(100);f__Koribacteraceae_unclassified(100);f__Koribacteraceae_unclassified(100);
Otu00132	3068	k__Bacteria(100);p__Nitrospirae(100);c__Nitrospira(100);o__Nitrospirales(100);f__0319-6A21(100);f__0319-6A21_unclassified(100);f__0319-6A21_unclassified(100);
Otu00133	3057	k__Bacteria(100);p__Bacteroidetes(100);c__Flavobacteriia(100);o__Flavobacteriales(100);f__Flavobacteriaceae(100);g__Flavobacterium(100);s__gelidilacus(100);
Otu00134	3023	k__Bacteria(100);p__Proteobacteria(100);c__Gammaproteobacteria(100);o__Pseudomonadales(100);f__Moraxellaceae(100);g__Acinetobacter(100);g__Acinetobacter_unclassified(100);
Otu00135	3021	k__Bacteria(100);p__Proteobacteria(100);c__Gammaproteobacteria(100);o__Pseudomonadales(100);f__Pseudomonadaceae(100);g__Pseudomonas(100);s__viridiflava(94);
Otu00136	2983	k__Bacteria(100);p__Proteobacteria(100);c__Alphaproteobacteria(100);o__Sphingomonadales(100);f__Sphingomonadaceae(100);g__Sphingomonas(61);g__Sphingomonas_unclassified(59);
Otu00137	2934	k__Bacteria(100);p__Bacteroidetes(100);c__Cytophagia(100);o__Cytophagales(100);f__Cytophagaceae(100);g__Spirosoma(100);g__Spirosoma_unclassified(100);
Otu00138	2900	k__Bacteria(100);p__Bacteroidetes(100);c__Flavobacteriia(100);o__Flavobacteriales(100);f__[Weeksellaceae](100);g__Chryseobacterium(100);g__Chryseobacterium_unclassified(100);
Otu00139	2897	k__Bacteria(100);p__Acidobacteria(100);c__[Chloracidobacteria](100);o__RB41(100);f__Ellin6075(100);f__Ellin6075_unclassified(100);f__Ellin6075_unclassified(100);
Otu00140	2891	k__Bacteria(100);p__Proteobacteria(100);c__Alphaproteobacteria(100);o__Ellin329(100);o__Ellin329_unclassified(100);o__Ellin329_unclassified(100);o__Ellin329_unclassified(100);
Otu00141	2867	k__Bacteria(100);p__Proteobacteria(100);c__Deltaproteobacteria(100);o__Myxococcales(100);f__Haliangiaceae(100);f__Haliangiaceae_unclassified(100);f__Haliangiaceae_unclassified(100);
Otu00142	2806	k__Bacteria(100);p__Actinobacteria(100);c__Thermoleophilia(100);o__Solirubrobacterales(100);o__Solirubrobacterales_unclassified(100);o__Solirubrobacterales_unclassified(100);o__Solirubrobacterales_unclassified(100);
Otu00143	2766	k__Bacteria(100);p__Acidobacteria(100);c__Acidobacteriia(100);o__Acidobacteriales(100);f__Koribacteraceae(100);f__Koribacteraceae_unclassified(100);f__Koribacteraceae_unclassified(100);
Otu00144	2741	k__Bacteria(100);p__Acidobacteria(100);c__[Chloracidobacteria](100);o__RB41(100);f__Ellin6075(100);f__Ellin6075_unclassified(100);f__Ellin6075_unclassified(100);
Otu00145	2740	k__Bacteria(100);p__Acidobacteria(100);c__Acidobacteria-6(100);o__iii1-15(100);o__iii1-15_unclassified(100);o__iii1-15_unclassified(100);o__iii1-15_unclassified(100);
Otu00146	2727	k__Bacteria(100);p__Acidobacteria(100);c__[Chloracidobacteria](100);o__RB41(100);f__Ellin6075(100);f__Ellin6075_unclassified(100);f__Ellin6075_unclassified(100);
Otu00147	2719	k__Bacteria(100);p__Proteobacteria(100);c__Gammaproteobacteria(100);o__Enterobacteriales(100);f__Enterobacteriaceae(100);f__Enterobacteriaceae_unclassified(100);f__Enterobacteriaceae_unclassified(100);
Otu00148	2717	k__Bacteria(100);p__Proteobacteria(100);c__Alphaproteobacteria(100);o__Rhizobiales(100);f__Hyphomicrobiaceae(100);g__Devosia(100);g__Devosia_unclassified(100);
Otu00149	2685	k__Bacteria(100);p__Chloroflexi(100);c__TK10(100);o__B07_WMSP1(100);o__B07_WMSP1_unclassified(98);o__B07_WMSP1_unclassified(98);o__B07_WMSP1_unclassified(98);
Otu00150	2672	k__Bacteria(100);p__Actinobacteria(100);c__Actinobacteria(100);o__Actinomycetales(100);f__Micromonosporaceae(100);f__Micromonosporaceae_unclassified(72);f__Micromonosporaceae_unclassified(72);
Otu00151	2667	k__Bacteria(100);p__Proteobacteria(100);c__Betaproteobacteria(100);o__Burkholderiales(100);f__Comamonadaceae(100);g__Hydrogenophaga(100);g__Hydrogenophaga_unclassified(100);
Otu00152	2660	k__Bacteria(100);p__Acidobacteria(100);c__Acidobacteriia(100);o__Acidobacteriales(100);f__Koribacteraceae(100);f__Koribacteraceae_unclassified(100);f__Koribacteraceae_unclassified(100);
Otu00153	2633	k__Bacteria(100);p__Verrucomicrobia(100);c__Verrucomicrobiae(100);o__Verrucomicrobiales(100);f__Verrucomicrobiaceae(100);g__Luteolibacter(100);g__Luteolibacter_unclassified(100);
Otu00154	2626	k__Bacteria(100);p__Verrucomicrobia(100);c__Opitutae(100);o__Opitutales(100);f__Opitutaceae(100);g__Opitutus(100);g__Opitutus_unclassified(100);
Otu00155	2616	k__Bacteria(100);p__Acidobacteria(100);c__Acidobacteria-6(100);o__iii1-15(100);o__iii1-15_unclassified(100);o__iii1-15_unclassified(100);o__iii1-15_unclassified(100);
Otu00156	2615	k__Bacteria(100);p__Bacteroidetes(100);c__[Saprospirae](100);o__[Saprospirales](100);f__Saprospiraceae(100);f__Saprospiraceae_unclassified(100);f__Saprospiraceae_unclassified(100);
Otu00157	2609	k__Bacteria(100);p__Acidobacteria(100);c__iii1-8(100);o__32-20(100);o__32-20_unclassified(100);o__32-20_unclassified(100);o__32-20_unclassified(100);
Otu00158	2609	k__Bacteria(100);p__Bacteroidetes(100);c__Sphingobacteriia(100);o__Sphingobacteriales(100);f__Sphingobacteriaceae(100);g__Pedobacter(100);s__composti(79);
Otu00159	2597	k__Bacteria(100);p__Proteobacteria(100);c__Betaproteobacteria(100);o__Burkholderiales(100);f__Burkholderiaceae(100);g__Burkholderia(100);g__Burkholderia_unclassified(100);
Otu00160	2557	k__Bacteria(100);p__Actinobacteria(100);c__Actinobacteria(100);o__Actinomycetales(100);f__Microbacteriaceae(100);g__Salinibacterium(71);g__Salinibacterium_unclassified(71);
Otu00161	2552	k__Bacteria(100);p__Bacteroidetes(100);c__[Saprospirae](100);o__[Saprospirales](100);f__Chitinophagaceae(100);f__Chitinophagaceae_unclassified(100);f__Chitinophagaceae_unclassified(100);
Otu00162	2550	k__Bacteria(100);p__Actinobacteria(100);c__Actinobacteria(100);o__Actinomycetales(100);f__Streptomycetaceae(100);g__Streptomyces(100);g__Streptomyces_unclassified(100);
Otu00163	2542	k__Bacteria(100);p__Bacteroidetes(100);c__Flavobacteriia(100);o__Flavobacteriales(100);f__[Weeksellaceae](100);g__Chryseobacterium(100);g__Chryseobacterium_unclassified(100);
Otu00164	2507	k__Bacteria(100);p__Proteobacteria(100);c__Alphaproteobacteria(100);o__Sphingomonadales(100);f__Sphingomonadaceae(100);f__Sphingomonadaceae_unclassified(60);f__Sphingomonadaceae_unclassified(60);
Otu00165	2486	k__Bacteria(100);p__Actinobacteria(100);c__Actinobacteria(100);o__Actinomycetales(100);f__Microbacteriaceae(100);g__Microbacterium(72);g__Microbacterium_unclassified(72);
Otu00166	2484	k__Bacteria(100);p__Acidobacteria(100);c__[Chloracidobacteria](100);o__RB41(100);f__Ellin6075(100);f__Ellin6075_unclassified(100);f__Ellin6075_unclassified(100);
Otu00167	2483	k__Bacteria(100);p__Gemmatimonadetes(100);c__Gemmatimonadetes(100);c__Gemmatimonadetes_unclassified(100);c__Gemmatimonadetes_unclassified(100);c__Gemmatimonadetes_unclassified(100);c__Gemmatimonadetes_unclassified(100);
Otu00168	2474	k__Bacteria(100);p__Bacteroidetes(100);c__[Saprospirae](100);o__[Saprospirales](100);f__Chitinophagaceae(93);f__Chitinophagaceae_unclassified(93);f__Chitinophagaceae_unclassified(93);
Otu00169	2474	k__Bacteria(100);p__Bacteroidetes(100);c__Cytophagia(100);o__Cytophagales(100);f__Cytophagaceae(75);f__Cytophagaceae_unclassified(75);f__Cytophagaceae_unclassified(75);
Otu00170	2464	k__Bacteria(100);p__Proteobacteria(100);c__Alphaproteobacteria(100);o__Rhizobiales(100);o__Rhizobiales_unclassified(100);o__Rhizobiales_unclassified(100);o__Rhizobiales_unclassified(100);
Otu00171	2454	k__Bacteria(100);p__Bacteroidetes(100);c__Sphingobacteriia(100);o__Sphingobacteriales(100);f__Sphingobacteriaceae(100);g__Pedobacter(100);s__terricola(53);
Otu00172	2414	k__Bacteria(100);p__Acidobacteria(100);c__iii1-8(100);o__DS-18(100);o__DS-18_unclassified(100);o__DS-18_unclassified(100);o__DS-18_unclassified(100);
Otu00173	2413	k__Bacteria(100);p__Proteobacteria(100);c__Gammaproteobacteria(100);o__Xanthomonadales(100);f__Xanthomonadaceae(100);f__Xanthomonadaceae_unclassified(100);f__Xanthomonadaceae_unclassified(100);
Otu00174	2363	k__Bacteria(100);p__Verrucomicrobia(100);c__[Spartobacteria](100);o__[Chthoniobacterales](100);f__[Chthoniobacteraceae](100);g__DA101(100);g__DA101_unclassified(100);
Otu00175	2347	k__Bacteria(100);p__Bacteroidetes(100);c__Cytophagia(100);o__Cytophagales(100);f__Cytophagaceae(100);g__Spirosoma(100);g__Spirosoma_unclassified(100);
Otu00176	2344	k__Bacteria(100);p__Proteobacteria(100);c__Deltaproteobacteria(100);o__Myxococcales(100);o__Myxococcales_unclassified(96);o__Myxococcales_unclassified(96);o__Myxococcales_unclassified(96);
Otu00177	2343	k__Bacteria(100);p__Proteobacteria(100);c__Alphaproteobacteria(100);o__Rhizobiales(100);f__Hyphomicrobiaceae(100);g__Devosia(100);g__Devosia_unclassified(100);
Otu00178	2319	k__Bacteria(100);p__WS3(100);c__PRR-12(100);o__Sediment-1(100);o__Sediment-1_unclassified(100);o__Sediment-1_unclassified(100);o__Sediment-1_unclassified(100);
Otu00179	2317	k__Bacteria(100);p__Actinobacteria(100);c__Actinobacteria(100);o__Actinomycetales(100);f__Thermomonosporaceae(100);g__Actinoallomurus(71);s__iriomotensis(71);
Otu00180	2316	k__Bacteria(100);p__Chloroflexi(100);c__Ellin6529(100);c__Ellin6529_unclassified(100);c__Ellin6529_unclassified(100);c__Ellin6529_unclassified(100);c__Ellin6529_unclassified(100);
Otu00181	2305	k__Bacteria(100);p__Bacteroidetes(100);c__Sphingobacteriia(100);o__Sphingobacteriales(100);f__Sphingobacteriaceae(100);g__Pedobacter(100);s__oryzae(61);
Otu00182	2300	k__Bacteria(100);p__Proteobacteria(100);c__Deltaproteobacteria(100);o__Bdellovibrionales(100);f__Bacteriovoracaceae(100);f__Bacteriovoracaceae_unclassified(100);f__Bacteriovoracaceae_unclassified(100);
Otu00183	2286	k__Bacteria(100);p__Bacteroidetes(100);c__[Saprospirae](100);o__[Saprospirales](100);f__Chitinophagaceae(100);f__Chitinophagaceae_unclassified(100);f__Chitinophagaceae_unclassified(100);
Otu00184	2283	k__Bacteria(100);p__Gemmatimonadetes(100);c__Gemmatimonadetes(100);o__N1423WL(100);o__N1423WL_unclassified(100);o__N1423WL_unclassified(100);o__N1423WL_unclassified(100);
Otu00185	2274	k__Bacteria(100);p__Planctomycetes(100);c__Planctomycetia(100);o__Pirellulales(100);f__Pirellulaceae(100);f__Pirellulaceae_unclassified(100);f__Pirellulaceae_unclassified(100);
Otu00186	2272	k__Bacteria(100);p__Actinobacteria(100);c__Actinobacteria(100);o__Actinomycetales(100);f__Pseudonocardiaceae(100);g__Pseudonocardia(100);g__Pseudonocardia_unclassified(100);
Otu00187	2260	k__Bacteria(100);p__Gemmatimonadetes(100);c__Gemmatimonadetes(100);o__Gemmatimonadales(100);f__Ellin5301(100);f__Ellin5301_unclassified(100);f__Ellin5301_unclassified(100);
Otu00188	2259	k__Bacteria(100);p__Proteobacteria(100);c__Betaproteobacteria(100);c__Betaproteobacteria_unclassified(100);c__Betaproteobacteria_unclassified(100);c__Betaproteobacteria_unclassified(100);c__Betaproteobacteria_unclassified(100);
Otu00189	2249	k__Bacteria(100);p__Acidobacteria(100);c__Acidobacteria-6(100);o__CCU21(100);o__CCU21_unclassified(100);o__CCU21_unclassified(100);o__CCU21_unclassified(100);
Otu00190	2241	k__Bacteria(100);p__Verrucomicrobia(100);c__Verrucomicrobiae(100);o__Verrucomicrobiales(100);f__Verrucomicrobiaceae(100);g__Prosthecobacter(100);s__debontii(100);
Otu00191	2227	k__Bacteria(100);p__Firmicutes(100);c__Bacilli(100);o__Bacillales(100);f__Bacillaceae(100);f__Bacillaceae_unclassified(95);f__Bacillaceae_unclassified(95);
Otu00192	2222	k__Bacteria(100);p__Bacteroidetes(100);c__[Saprospirae](100);o__[Saprospirales](100);f__Chitinophagaceae(100);f__Chitinophagaceae_unclassified(96);f__Chitinophagaceae_unclassified(96);
Otu00193	2213	k__Bacteria(100);p__Proteobacteria(100);c__Gammaproteobacteria(100);o__Xanthomonadales(100);f__Xanthomonadaceae(100);g__Arenimonas(100);g__Arenimonas_unclassified(51);
Otu00194	2201	k__Bacteria(100);p__Bacteroidetes(100);c__Sphingobacteriia(100);o__Sphingobacteriales(100);f__Sphingobacteriaceae(100);g__Sphingobacterium(100);s__multivorum(100);
Otu00195	2199	k__Bacteria(100);p__Proteobacteria(100);c__Gammaproteobacteria(100);o__Thiotrichales(100);f__Piscirickettsiaceae(100);f__Piscirickettsiaceae_unclassified(100);f__Piscirickettsiaceae_unclassified(100);
Otu00196	2199	k__Bacteria(100);p__Proteobacteria(100);c__Betaproteobacteria(100);c__Betaproteobacteria_unclassified(100);c__Betaproteobacteria_unclassified(100);c__Betaproteobacteria_unclassified(100);c__Betaproteobacteria_unclassified(100);
Otu00197	2164	k__Bacteria(100);p__Proteobacteria(100);c__Alphaproteobacteria(100);o__Sphingomonadales(100);f__Sphingomonadaceae(100);g__Novosphingobium(99);g__Novosphingobium_unclassified(99);
Otu00198	2164	k__Bacteria(100);p__Bacteroidetes(100);c__[Saprospirae](100);o__[Saprospirales](100);f__Chitinophagaceae(100);f__Chitinophagaceae_unclassified(51);f__Chitinophagaceae_unclassified(51);
Otu00199	2154	k__Bacteria(100);p__Acidobacteria(100);c__Solibacteres(100);o__Solibacterales(100);f__Solibacteraceae(100);g__Candidatus_Solibacter(100);g__Candidatus_Solibacter_unclassified(100);
Otu00200	2149	k__Bacteria(100);p__Verrucomicrobia(100);c__Opitutae(100);o__Opitutales(100);f__Opitutaceae(100);g__Opitutus(100);g__Opitutus_unclassified(100);
Otu00201	2137	k__Bacteria(100);p__Firmicutes(100);c__Bacilli(100);o__Bacillales(100);f__Alicyclobacillaceae(100);g__Alicyclobacillus(100);g__Alicyclobacillus_unclassified(100);
Otu00202	2129	k__Bacteria(100);p__Bacteroidetes(100);c__Flavobacteriia(100);o__Flavobacteriales(100);f__Cryomorphaceae(100);g__Fluviicola(100);g__Fluviicola_unclassified(100);
Otu00203	2119	k__Bacteria(100);p__Chloroflexi(100);c__TK17(100);o__mle1-48(100);o__mle1-48_unclassified(100);o__mle1-48_unclassified(100);o__mle1-48_unclassified(100);
Otu00204	2107	k__Bacteria(100);p__Bacteroidetes(100);c__[Saprospirae](100);o__[Saprospirales](100);f__Chitinophagaceae(100);f__Chitinophagaceae_unclassified(100);f__Chitinophagaceae_unclassified(100);
Otu00205	2102	k__Bacteria(100);p__Firmicutes(100);c__Bacilli(100);o__Bacillales(100);f__Alicyclobacillaceae(100);g__Alicyclobacillus(100);g__Alicyclobacillus_unclassified(100);
Otu00206	2082	k__Bacteria(100);p__Bacteroidetes(100);c__Sphingobacteriia(100);o__Sphingobacteriales(100);f__Sphingobacteriaceae(100);g__Pedobacter(100);g__Pedobacter_unclassified(100);
Otu00207	2073	k__Bacteria(100);p__Firmicutes(100);c__Bacilli(100);o__Bacillales(100);f__Bacillaceae(99);f__Bacillaceae_unclassified(97);f__Bacillaceae_unclassified(97);
Otu00208	2072	k__Bacteria(100);p__Proteobacteria(100);c__Alphaproteobacteria(100);o__Rhizobiales(100);f__Bradyrhizobiaceae(100);g__Balneimonas(100);g__Balneimonas_unclassified(100);
Otu00209	2061	k__Bacteria(100);p__Acidobacteria(100);c__Acidobacteria-6(100);o__iii1-15(100);o__iii1-15_unclassified(100);o__iii1-15_unclassified(100);o__iii1-15_unclassified(100);
Otu00210	2060	k__Bacteria(100);p__Actinobacteria(100);c__Actinobacteria(100);o__Actinomycetales(100);f__Intrasporangiaceae(100);f__Intrasporangiaceae_unclassified(100);f__Intrasporangiaceae_unclassified(100);
Otu00211	2053	k__Bacteria(100);p__Bacteroidetes(100);c__[Saprospirae](100);o__[Saprospirales](100);f__Chitinophagaceae(100);g__Flavisolibacter(100);g__Flavisolibacter_unclassified(100);
Otu00212	2053	k__Bacteria(100);p__Verrucomicrobia(100);c__[Pedosphaerae](100);o__[Pedosphaerales](100);f__auto67_4W(100);f__auto67_4W_unclassified(100);f__auto67_4W_unclassified(100);
Otu00213	2045	k__Bacteria(100);p__Proteobacteria(100);p__Proteobacteria_unclassified(100);p__Proteobacteria_unclassified(100);p__Proteobacteria_unclassified(100);p__Proteobacteria_unclassified(100);p__Proteobacteria_unclassified(100);
Otu00214	2026	k__Bacteria(100);p__Proteobacteria(100);c__Alphaproteobacteria(100);o__Caulobacterales(100);f__Caulobacteraceae(100);g__Phenylobacterium(100);g__Phenylobacterium_unclassified(100);
Otu00215	2013	k__Bacteria(100);p__Acidobacteria(100);c__Acidobacteria-6(100);o__iii1-15(100);f__mb2424(100);f__mb2424_unclassified(100);f__mb2424_unclassified(100);
Otu00216	2005	k__Bacteria(100);p__Actinobacteria(100);c__Actinobacteria(100);o__Actinomycetales(100);f__Promicromonosporaceae(100);g__Xylanimicrobium(85);s__pachnodae(83);
Otu00217	1995	k__Bacteria(100);p__Proteobacteria(100);c__Alphaproteobacteria(100);o__Rhizobiales(100);f__Hyphomicrobiaceae(100);g__Devosia(100);g__Devosia_unclassified(100);
Otu00218	1986	k__Bacteria(100);p__Verrucomicrobia(100);c__[Spartobacteria](100);o__[Chthoniobacterales](100);f__[Chthoniobacteraceae](100);g__Chthoniobacter(100);g__Chthoniobacter_unclassified(100);
Otu00219	1980	k__Bacteria(100);p__Bacteroidetes(100);c__Flavobacteriia(100);o__Flavobacteriales(100);f__Flavobacteriaceae(100);g__Flavobacterium(100);g__Flavobacterium_unclassified(94);
Otu00220	1974	k__Bacteria(100);p__Actinobacteria(100);c__Thermoleophilia(100);o__Gaiellales(100);f__Gaiellaceae(100);f__Gaiellaceae_unclassified(100);f__Gaiellaceae_unclassified(100);
Otu00221	1962	k__Bacteria(100);p__Verrucomicrobia(100);c__[Spartobacteria](100);o__[Chthoniobacterales](100);f__[Chthoniobacteraceae](100);g__DA101(100);g__DA101_unclassified(100);
Otu00222	1958	k__Bacteria(100);p__Proteobacteria(100);c__Deltaproteobacteria(100);o__Syntrophobacterales(100);f__Syntrophobacteraceae(100);f__Syntrophobacteraceae_unclassified(100);f__Syntrophobacteraceae_unclassified(100);
Otu00223	1957	k__Bacteria(100);p__Proteobacteria(100);c__Gammaproteobacteria(100);o__Pseudomonadales(100);f__Moraxellaceae(100);g__Acinetobacter(100);s__rhizosphaerae(100);
Otu00224	1954	k__Bacteria(100);p__Bacteroidetes(100);c__Flavobacteriia(100);o__Flavobacteriales(100);f__Flavobacteriaceae(100);g__Flavobacterium(100);s__succinicans(73);
Otu00225	1945	k__Bacteria(100);p__Proteobacteria(100);c__Alphaproteobacteria(100);o__Rhizobiales(100);f__Phyllobacteriaceae(69);g__Mesorhizobium(69);g__Mesorhizobium_unclassified(69);
Otu00226	1931	k__Bacteria(100);p__Proteobacteria(100);c__Deltaproteobacteria(100);o__Bdellovibrionales(100);f__Bdellovibrionaceae(100);g__Bdellovibrio(100);g__Bdellovibrio_unclassified(100);
Otu00227	1926	k__Bacteria(100);p__Acidobacteria(100);c__Acidobacteria-6(100);o__iii1-15(100);o__iii1-15_unclassified(100);o__iii1-15_unclassified(100);o__iii1-15_unclassified(100);
Otu00228	1917	k__Bacteria(100);p__Actinobacteria(100);c__Actinobacteria(100);o__Actinomycetales(100);f__Micrococcaceae(100);g__Arthrobacter(70);g__Arthrobacter_unclassified(70);
Otu00229	1912	k__Bacteria(100);p__Verrucomicrobia(100);p__Verrucomicrobia_unclassified(100);p__Verrucomicrobia_unclassified(100);p__Verrucomicrobia_unclassified(100);p__Verrucomicrobia_unclassified(100);p__Verrucomicrobia_unclassified(100);
Otu00230	1911	k__Bacteria(100);p__Bacteroidetes(100);c__[Saprospirae](100);o__[Saprospirales](100);f__Chitinophagaceae(100);f__Chitinophagaceae_unclassified(100);f__Chitinophagaceae_unclassified(100);
Otu00231	1910	k__Bacteria(100);p__Proteobacteria(100);c__Alphaproteobacteria(100);o__Rhizobiales(100);f__Hyphomicrobiaceae(100);g__Pedomicrobium(97);g__Pedomicrobium_unclassified(97);
Otu00232	1895	k__Bacteria(100);p__Bacteroidetes(100);c__[Saprospirae](100);o__[Saprospirales](100);f__Chitinophagaceae(100);g__Sediminibacterium(100);g__Sediminibacterium_unclassified(100);
Otu00233	1887	k__Bacteria(100);p__Chloroflexi(100);c__Ellin6529(100);c__Ellin6529_unclassified(100);c__Ellin6529_unclassified(100);c__Ellin6529_unclassified(100);c__Ellin6529_unclassified(100);
Otu00234	1886	k__Bacteria(100);p__Chloroflexi(100);c__Anaerolineae(100);o__SBR1031(100);f__A4b(100);f__A4b_unclassified(100);f__A4b_unclassified(100);
Otu00235	1885	k__Bacteria(100);p__Acidobacteria(100);c__Acidobacteria-6(100);o__iii1-15(100);o__iii1-15_unclassified(100);o__iii1-15_unclassified(100);o__iii1-15_unclassified(100);
Otu00236	1874	k__Bacteria(100);p__Verrucomicrobia(100);p__Verrucomicrobia_unclassified(100);p__Verrucomicrobia_unclassified(100);p__Verrucomicrobia_unclassified(100);p__Verrucomicrobia_unclassified(100);p__Verrucomicrobia_unclassified(100);
Otu00237	1867	k__Bacteria(100);p__Actinobacteria(100);c__Thermoleophilia(100);o__Solirubrobacterales(100);o__Solirubrobacterales_unclassified(100);o__Solirubrobacterales_unclassified(100);o__Solirubrobacterales_unclassified(100);
Otu00238	1864	k__Bacteria(100);p__Verrucomicrobia(100);c__[Spartobacteria](100);o__[Chthoniobacterales](100);f__[Chthoniobacteraceae](100);f__[Chthoniobacteraceae]_unclassified(100);f__[Chthoniobacteraceae]_unclassified(100);
Otu00239	1858	k__Bacteria(100);p__Proteobacteria(100);c__Betaproteobacteria(100);o__SC-I-84(100);o__SC-I-84_unclassified(100);o__SC-I-84_unclassified(100);o__SC-I-84_unclassified(100);
Otu00240	1854	k__Bacteria(100);p__Bacteroidetes(100);p__Bacteroidetes_unclassified(100);p__Bacteroidetes_unclassified(100);p__Bacteroidetes_unclassified(100);p__Bacteroidetes_unclassified(100);p__Bacteroidetes_unclassified(100);
Otu00241	1836	k__Bacteria(100);p__Proteobacteria(100);c__Betaproteobacteria(100);o__SC-I-84(100);o__SC-I-84_unclassified(100);o__SC-I-84_unclassified(100);o__SC-I-84_unclassified(100);
Otu00242	1832	k__Bacteria(100);p__Actinobacteria(100);c__Thermoleophilia(100);o__Gaiellales(100);f__Gaiellaceae(100);f__Gaiellaceae_unclassified(100);f__Gaiellaceae_unclassified(100);
Otu00243	1825	k__Bacteria(100);p__Bacteroidetes(100);c__Sphingobacteriia(100);o__Sphingobacteriales(100);f__Sphingobacteriaceae(100);f__Sphingobacteriaceae_unclassified(76);f__Sphingobacteriaceae_unclassified(76);
Otu00244	1788	k__Bacteria(100);p__Proteobacteria(100);c__Betaproteobacteria(100);c__Betaproteobacteria_unclassified(100);c__Betaproteobacteria_unclassified(100);c__Betaproteobacteria_unclassified(100);c__Betaproteobacteria_unclassified(100);
Otu00245	1786	k__Bacteria(100);p__Bacteroidetes(100);c__Cytophagia(100);o__Cytophagales(100);f__Cytophagaceae(100);g__Rudanella(100);g__Rudanella_unclassified(100);
Otu00246	1763	k__Bacteria(100);p__Actinobacteria(100);c__Thermoleophilia(100);o__Solirubrobacterales(100);o__Solirubrobacterales_unclassified(100);o__Solirubrobacterales_unclassified(100);o__Solirubrobacterales_unclassified(100);
Otu00247	1758	k__Bacteria(100);p__Proteobacteria(100);c__Betaproteobacteria(100);o__Burkholderiales(100);f__Comamonadaceae(100);f__Comamonadaceae_unclassified(100);f__Comamonadaceae_unclassified(100);
Otu00248	1751	k__Bacteria(100);p__Proteobacteria(100);c__Alphaproteobacteria(100);o__Rhizobiales(100);f__Hyphomicrobiaceae(100);g__Hyphomicrobium(100);g__Hyphomicrobium_unclassified(100);
Otu00249	1750	k__Bacteria(100);p__Proteobacteria(100);c__Alphaproteobacteria(100);o__Sphingomonadales(100);f__Sphingomonadaceae(100);g__Novosphingobium(81);g__Novosphingobium_unclassified(81);
Otu00250	1749	k__Bacteria(100);p__Proteobacteria(100);c__Deltaproteobacteria(100);o__Syntrophobacterales(100);f__Syntrophobacteraceae(100);f__Syntrophobacteraceae_unclassified(100);f__Syntrophobacteraceae_unclassified(100);
Otu00251	1730	k__Bacteria(100);p__Actinobacteria(100);c__Thermoleophilia(100);o__Solirubrobacterales(100);o__Solirubrobacterales_unclassified(100);o__Solirubrobacterales_unclassified(100);o__Solirubrobacterales_unclassified(100);
Otu00252	1707	k__Bacteria(100);p__Bacteroidetes(100);c__[Saprospirae](100);o__[Saprospirales](100);f__Chitinophagaceae(96);f__Chitinophagaceae_unclassified(96);f__Chitinophagaceae_unclassified(96);
Otu00253	1706	k__Bacteria(100);p__Actinobacteria(100);c__MB-A2-108(100);o__0319-7L14(100);o__0319-7L14_unclassified(100);o__0319-7L14_unclassified(100);o__0319-7L14_unclassified(100);
Otu00254	1696	k__Bacteria(100);p__Proteobacteria(100);c__Betaproteobacteria(100);c__Betaproteobacteria_unclassified(100);c__Betaproteobacteria_unclassified(100);c__Betaproteobacteria_unclassified(100);c__Betaproteobacteria_unclassified(100);
Otu00255	1672	k__Bacteria(100);p__Proteobacteria(100);c__Alphaproteobacteria(100);o__Rhodospirillales(100);f__Rhodospirillaceae(100);g__Reyranella(100);s__massiliensis(100);
Otu00256	1666	k__Bacteria(100);p__Proteobacteria(100);c__Gammaproteobacteria(100);o__Xanthomonadales(100);f__Xanthomonadaceae(100);g__Lysobacter(100);g__Lysobacter_unclassified(54);
Otu00257	1664	k__Bacteria(100);p__Proteobacteria(100);c__Gammaproteobacteria(100);o__Alteromonadales(100);f__Alteromonadaceae(100);g__Cellvibrio(100);g__Cellvibrio_unclassified(100);
Otu00258	1647	k__Bacteria(100);p__Acidobacteria(100);c__Acidobacteria-6(100);o__CCU21(100);o__CCU21_unclassified(100);o__CCU21_unclassified(100);o__CCU21_unclassified(100);
Otu00259	1639	k__Bacteria(100);p__Actinobacteria(100);c__Acidimicrobiia(100);o__Acidimicrobiales(100);f__C111(100);f__C111_unclassified(100);f__C111_unclassified(100);
Otu00260	1628	k__Bacteria(100);p__Proteobacteria(100);c__Alphaproteobacteria(100);o__Caulobacterales(100);f__Caulobacteraceae(100);g__Caulobacter(89);s__henricii(89);
Otu00261	1620	k__Bacteria(100);p__Acidobacteria(100);c__Acidobacteria-6(100);o__CCU21(100);o__CCU21_unclassified(100);o__CCU21_unclassified(100);o__CCU21_unclassified(100);
Otu00262	1616	k__Bacteria(100);p__Bacteroidetes(100);c__Cytophagia(100);o__Cytophagales(100);f__Cytophagaceae(100);g__Emticicia(100);g__Emticicia_unclassified(100);
Otu00263	1605	k__Bacteria(100);p__Planctomycetes(100);c__Phycisphaerae(100);o__WD2101(100);o__WD2101_unclassified(100);o__WD2101_unclassified(100);o__WD2101_unclassified(100);
Otu00264	1594	k__Bacteria(100);p__Chloroflexi(100);c__Ellin6529(100);c__Ellin6529_unclassified(100);c__Ellin6529_unclassified(100);c__Ellin6529_unclassified(100);c__Ellin6529_unclassified(100);
Otu00265	1592	k__Bacteria(100);p__Acidobacteria(100);c__[Chloracidobacteria](100);o__RB41(100);f__Ellin6075(100);f__Ellin6075_unclassified(100);f__Ellin6075_unclassified(100);
Otu00266	1589	k__Bacteria(100);p__Actinobacteria(100);c__Thermoleophilia(100);o__Gaiellales(100);f__Gaiellaceae(100);f__Gaiellaceae_unclassified(100);f__Gaiellaceae_unclassified(100);
Otu00267	1581	k__Bacteria(100);p__Gemmatimonadetes(100);c__Gemm-1(100);c__Gemm-1_unclassified(100);c__Gemm-1_unclassified(100);c__Gemm-1_unclassified(100);c__Gemm-1_unclassified(100);
Otu00268	1580	k__Bacteria(100);p__Bacteroidetes(100);c__[Saprospirae](100);o__[Saprospirales](100);f__Chitinophagaceae(100);f__Chitinophagaceae_unclassified(100);f__Chitinophagaceae_unclassified(100);
Otu00269	1577	k__Bacteria(100);p__Proteobacteria(100);c__Alphaproteobacteria(100);o__Caulobacterales(100);f__Caulobacteraceae(100);f__Caulobacteraceae_unclassified(97);f__Caulobacteraceae_unclassified(97);
Otu00270	1576	k__Bacteria(100);p__Acidobacteria(100);c__Acidobacteria-6(100);o__iii1-15(100);o__iii1-15_unclassified(100);o__iii1-15_unclassified(100);o__iii1-15_unclassified(100);
Otu00271	1575	k__Bacteria(100);p__Bacteroidetes(100);c__Sphingobacteriia(100);o__Sphingobacteriales(100);f__Sphingobacteriaceae(100);g__Sphingobacterium(100);g__Sphingobacterium_unclassified(100);
Otu00272	1565	k__Bacteria(100);p__Gemmatimonadetes(100);c__Gemm-1(100);c__Gemm-1_unclassified(100);c__Gemm-1_unclassified(100);c__Gemm-1_unclassified(100);c__Gemm-1_unclassified(100);
Otu00273	1557	k__Bacteria(100);p__Proteobacteria(100);c__Betaproteobacteria(100);o__MND1(100);o__MND1_unclassified(100);o__MND1_unclassified(100);o__MND1_unclassified(100);
Otu00274	1551	k__Bacteria(100);p__Chloroflexi(100);c__Anaerolineae(100);o__GCA004(100);o__GCA004_unclassified(100);o__GCA004_unclassified(100);o__GCA004_unclassified(100);
Otu00275	1549	k__Bacteria(100);p__Proteobacteria(100);c__Betaproteobacteria(100);o__Burkholderiales(100);f__Comamonadaceae(100);g__Polaromonas(85);g__Polaromonas_unclassified(85);
Otu00276	1549	k__Bacteria(100);p__Acidobacteria(100);c__[Chloracidobacteria](100);o__RB41(100);o__RB41_unclassified(100);o__RB41_unclassified(100);o__RB41_unclassified(100);
Otu00277	1547	k__Bacteria(100);p__TM7(100);c__TM7-3(100);o__EW055(100);o__EW055_unclassified(100);o__EW055_unclassified(100);o__EW055_unclassified(100);
Otu00278	1537	k__Bacteria(100);p__Chloroflexi(100);c__Chloroflexi(100);o__[Roseiflexales](100);f__[Kouleothrixaceae](100);f__[Kouleothrixaceae]_unclassified(100);f__[Kouleothrixaceae]_unclassified(100);
Otu00279	1530	k__Bacteria(100);p__Verrucomicrobia(100);c__[Pedosphaerae](100);o__[Pedosphaerales](100);o__[Pedosphaerales]_unclassified(100);o__[Pedosphaerales]_unclassified(100);o__[Pedosphaerales]_unclassified(100);
Otu00280	1527	k__Bacteria(100);p__Bacteroidetes(100);c__Sphingobacteriia(100);o__Sphingobacteriales(100);f__Sphingobacteriaceae(100);f__Sphingobacteriaceae_unclassified(100);f__Sphingobacteriaceae_unclassified(100);
Otu00281	1524	k__Bacteria(100);p__Planctomycetes(100);c__Phycisphaerae(100);o__WD2101(100);o__WD2101_unclassified(100);o__WD2101_unclassified(100);o__WD2101_unclassified(100);
Otu00282	1517	k__Bacteria(100);p__TM7(100);c__TM7-3(100);o__EW055(100);o__EW055_unclassified(100);o__EW055_unclassified(100);o__EW055_unclassified(100);
Otu00283	1514	k__Bacteria(100);p__Bacteroidetes(100);c__[Saprospirae](100);o__[Saprospirales](100);f__Chitinophagaceae(100);f__Chitinophagaceae_unclassified(77);f__Chitinophagaceae_unclassified(77);
Otu00284	1484	k__Bacteria(100);p__Proteobacteria(100);c__Alphaproteobacteria(100);o__Sphingomonadales(100);f__Sphingomonadaceae(100);g__Kaistobacter(100);g__Kaistobacter_unclassified(100);
Otu00285	1464	k__Bacteria(100);p__Planctomycetes(100);c__Planctomycetia(100);o__Pirellulales(100);f__Pirellulaceae(100);g__A17(100);g__A17_unclassified(100);
Otu00286	1456	k__Bacteria(100);p__WS3(100);c__PRR-12(100);o__Sediment-1(100);f__PRR-10(100);f__PRR-10_unclassified(100);f__PRR-10_unclassified(100);
Otu00287	1446	k__Bacteria(100);p__AD3(100);c__ABS-6(100);c__ABS-6_unclassified(100);c__ABS-6_unclassified(100);c__ABS-6_unclassified(100);c__ABS-6_unclassified(100);
Otu00288	1443	k__Bacteria(100);p__Bacteroidetes(100);c__Sphingobacteriia(100);o__Sphingobacteriales(100);f__Sphingobacteriaceae(100);f__Sphingobacteriaceae_unclassified(100);f__Sphingobacteriaceae_unclassified(100);
Otu00289	1437	k__Bacteria(100);p__Bacteroidetes(100);c__Cytophagia(100);o__Cytophagales(100);f__Cytophagaceae(100);g__Dyadobacter(100);g__Dyadobacter_unclassified(100);
Otu00290	1433	k__Bacteria(100);p__Acidobacteria(100);c__Acidobacteria-6(100);o__iii1-15(100);f__RB40(100);f__RB40_unclassified(100);f__RB40_unclassified(100);
Otu00291	1433	k__Bacteria(100);p__Actinobacteria(100);c__MB-A2-108(100);o__0319-7L14(100);o__0319-7L14_unclassified(100);o__0319-7L14_unclassified(100);o__0319-7L14_unclassified(100);
Otu00292	1433	k__Bacteria(100);p__Proteobacteria(100);c__Betaproteobacteria(100);o__A21b(100);f__EB1003(100);f__EB1003_unclassified(100);f__EB1003_unclassified(100);
Otu00293	1431	k__Bacteria(100);p__Proteobacteria(100);c__Alphaproteobacteria(100);c__Alphaproteobacteria_unclassified(100);c__Alphaproteobacteria_unclassified(100);c__Alphaproteobacteria_unclassified(100);c__Alphaproteobacteria_unclassified(100);
Otu00294	1403	k__Bacteria(100);p__Acidobacteria(100);c__Acidobacteria-6(100);o__iii1-15(100);o__iii1-15_unclassified(100);o__iii1-15_unclassified(100);o__iii1-15_unclassified(100);
Otu00295	1398	k__Bacteria(100);p__Proteobacteria(100);c__Betaproteobacteria(100);o__SC-I-84(100);o__SC-I-84_unclassified(100);o__SC-I-84_unclassified(100);o__SC-I-84_unclassified(100);
Otu00296	1398	k__Bacteria(100);p__Actinobacteria(100);c__Thermoleophilia(100);o__Gaiellales(100);f__Gaiellaceae(100);f__Gaiellaceae_unclassified(100);f__Gaiellaceae_unclassified(100);
Otu00297	1396	k__Bacteria(100);p__Bacteroidetes(100);c__Flavobacteriia(100);o__Flavobacteriales(100);f__[Weeksellaceae](100);g__Chryseobacterium(100);g__Chryseobacterium_unclassified(100);
Otu00298	1391	k__Bacteria(100);p__Proteobacteria(100);c__Alphaproteobacteria(100);o__Rhizobiales(100);f__Hyphomicrobiaceae(74);g__Rhodoplanes(74);g__Rhodoplanes_unclassified(74);
Otu00299	1389	k__Bacteria(100);p__Acidobacteria(100);c__Acidobacteria-6(100);o__iii1-15(100);o__iii1-15_unclassified(100);o__iii1-15_unclassified(100);o__iii1-15_unclassified(100);
Otu00300	1388	k__Bacteria(100);p__Bacteroidetes(100);c__Flavobacteriia(100);o__Flavobacteriales(100);f__Flavobacteriaceae(100);g__Flavobacterium(100);g__Flavobacterium_unclassified(100);
Otu00301	1385	k__Bacteria(100);p__Actinobacteria(100);c__Acidimicrobiia(100);o__Acidimicrobiales(100);o__Acidimicrobiales_unclassified(100);o__Acidimicrobiales_unclassified(100);o__Acidimicrobiales_unclassified(100);
Otu00302	1384	k__Bacteria(100);p__Actinobacteria(100);c__Actinobacteria(100);o__Actinomycetales(100);f__Nocardioidaceae(100);g__Nocardioides(70);g__Nocardioides_unclassified(70);
Otu00303	1383	k__Bacteria(100);p__Proteobacteria(100);c__Alphaproteobacteria(100);o__Rhodobacterales(100);f__Hyphomonadaceae(100);f__Hyphomonadaceae_unclassified(91);f__Hyphomonadaceae_unclassified(91);
Otu00304	1383	k__Bacteria(100);p__Gemmatimonadetes(100);c__Gemm-1(100);c__Gemm-1_unclassified(100);c__Gemm-1_unclassified(100);c__Gemm-1_unclassified(100);c__Gemm-1_unclassified(100);
Otu00305	1379	k__Bacteria(100);p__Bacteroidetes(100);c__Flavobacteriia(100);o__Flavobacteriales(100);f__Flavobacteriaceae(100);g__Flavobacterium(100);g__Flavobacterium_unclassified(100);
Otu00306	1375	k__Bacteria(100);p__Proteobacteria(100);c__Alphaproteobacteria(100);o__Ellin329(100);o__Ellin329_unclassified(100);o__Ellin329_unclassified(100);o__Ellin329_unclassified(100);
Otu00307	1374	k__Bacteria(100);p__Proteobacteria(100);c__Alphaproteobacteria(100);o__Rhodospirillales(100);f__Rhodospirillaceae(100);f__Rhodospirillaceae_unclassified(100);f__Rhodospirillaceae_unclassified(100);
Otu00308	1368	k__Bacteria(100);p__Gemmatimonadetes(100);c__Gemmatimonadetes(100);o__Ellin5290(100);o__Ellin5290_unclassified(100);o__Ellin5290_unclassified(100);o__Ellin5290_unclassified(100);
Otu00309	1356	k__Bacteria(100);p__Actinobacteria(100);c__Thermoleophilia(100);o__Gaiellales(100);f__Gaiellaceae(100);f__Gaiellaceae_unclassified(100);f__Gaiellaceae_unclassified(100);
Otu00310	1354	k__Bacteria(100);p__Verrucomicrobia(100);c__[Spartobacteria](100);o__[Chthoniobacterales](100);f__[Chthoniobacteraceae](100);g__Chthoniobacter(100);g__Chthoniobacter_unclassified(100);
Otu00311	1354	k__Bacteria(100);p__Proteobacteria(100);c__Gammaproteobacteria(100);o__Xanthomonadales(100);f__Sinobacteraceae(100);f__Sinobacteraceae_unclassified(100);f__Sinobacteraceae_unclassified(100);
Otu00312	1350	k__Bacteria(100);p__Armatimonadetes(100);c__Chthonomonadetes(100);o__SJA-22(100);o__SJA-22_unclassified(100);o__SJA-22_unclassified(100);o__SJA-22_unclassified(100);
Otu00313	1345	k__Bacteria(100);p__Proteobacteria(100);c__Deltaproteobacteria(100);o__Myxococcales(100);f__Cystobacteraceae(63);g__Archangium(58);s__gephyra(58);
Otu00314	1336	k__Bacteria(100);p__Proteobacteria(100);c__Alphaproteobacteria(100);o__Rhizobiales(100);f__Bradyrhizobiaceae(100);g__Balneimonas(100);g__Balneimonas_unclassified(100);
Otu00315	1335	k__Bacteria(100);p__Acidobacteria(100);c__Acidobacteria-5(100);c__Acidobacteria-5_unclassified(100);c__Acidobacteria-5_unclassified(100);c__Acidobacteria-5_unclassified(100);c__Acidobacteria-5_unclassified(100);
Otu00316	1334	k__Bacteria(100);p__Proteobacteria(100);c__Betaproteobacteria(100);o__SC-I-84(100);o__SC-I-84_unclassified(100);o__SC-I-84_unclassified(100);o__SC-I-84_unclassified(100);
Otu00317	1331	k__Bacteria(100);p__Proteobacteria(100);c__Alphaproteobacteria(100);o__Rhizobiales(100);f__Phyllobacteriaceae(99);g__Mesorhizobium(99);g__Mesorhizobium_unclassified(99);
Otu00318	1320	k__Bacteria(100);p__Actinobacteria(100);c__Thermoleophilia(100);o__Gaiellales(100);f__Gaiellaceae(100);f__Gaiellaceae_unclassified(100);f__Gaiellaceae_unclassified(100);
Otu00319	1315	k__Bacteria(100);p__Actinobacteria(100);c__Acidimicrobiia(100);o__Acidimicrobiales(100);f__EB1017(100);f__EB1017_unclassified(100);f__EB1017_unclassified(100);
Otu00320	1313	k__Bacteria(100);p__Proteobacteria(100);c__Alphaproteobacteria(100);o__Rhizobiales(100);f__Hyphomicrobiaceae(100);g__Pedomicrobium(96);g__Pedomicrobium_unclassified(96);
Otu00321	1296	k__Bacteria(100);p__Acidobacteria(100);c__Acidobacteria-6(100);o__iii1-15(100);o__iii1-15_unclassified(100);o__iii1-15_unclassified(100);o__iii1-15_unclassified(100);
Otu00322	1296	k__Bacteria(100);p__Actinobacteria(100);c__Thermoleophilia(100);o__Solirubrobacterales(100);o__Solirubrobacterales_unclassified(95);o__Solirubrobacterales_unclassified(95);o__Solirubrobacterales_unclassified(95);
Otu00323	1290	k__Bacteria(100);p__Chloroflexi(100);c__Thermomicrobia(100);o__JG30-KF-CM45(100);o__JG30-KF-CM45_unclassified(100);o__JG30-KF-CM45_unclassified(100);o__JG30-KF-CM45_unclassified(100);
Otu00324	1284	k__Bacteria(100);p__Proteobacteria(100);c__Betaproteobacteria(100);o__MND1(100);o__MND1_unclassified(100);o__MND1_unclassified(100);o__MND1_unclassified(100);
Otu00325	1279	k__Bacteria(100);p__Proteobacteria(100);c__Epsilonproteobacteria(100);o__Campylobacterales(100);f__Campylobacteraceae(100);g__Arcobacter(100);g__Arcobacter_unclassified(100);
Otu00326	1277	k__Bacteria(100);p__Bacteroidetes(100);c__Flavobacteriia(100);o__Flavobacteriales(100);f__Flavobacteriaceae(100);g__Flavobacterium(100);g__Flavobacterium_unclassified(100);
Otu00327	1277	k__Bacteria(100);p__Proteobacteria(100);c__Deltaproteobacteria(100);o__Myxococcales(100);o__Myxococcales_unclassified(90);o__Myxococcales_unclassified(90);o__Myxococcales_unclassified(90);
Otu00328	1275	k__Bacteria(100);p__Proteobacteria(100);c__Deltaproteobacteria(100);o__Syntrophobacterales(100);f__Syntrophobacteraceae(100);f__Syntrophobacteraceae_unclassified(100);f__Syntrophobacteraceae_unclassified(100);
Otu00329	1274	k__Bacteria(100);p__Actinobacteria(100);c__Actinobacteria(100);o__Actinomycetales(100);f__Micromonosporaceae(100);f__Micromonosporaceae_unclassified(69);f__Micromonosporaceae_unclassified(69);
Otu00330	1272	k__Bacteria(100);p__Planctomycetes(100);c__Planctomycetia(100);o__Pirellulales(100);f__Pirellulaceae(100);g__Pirellula(100);g__Pirellula_unclassified(100);
Otu00331	1271	k__Bacteria(100);p__Firmicutes(100);c__Bacilli(100);o__Bacillales(100);f__Paenibacillaceae(100);g__Paenibacillus(100);g__Paenibacillus_unclassified(100);
Otu00332	1268	k__Bacteria(100);p__Chloroflexi(100);c__Chloroflexi(100);o__[Roseiflexales](100);f__[Kouleothrixaceae](100);f__[Kouleothrixaceae]_unclassified(100);f__[Kouleothrixaceae]_unclassified(100);
Otu00333	1259	k__Bacteria(100);p__Bacteroidetes(100);c__[Saprospirae](100);o__[Saprospirales](100);f__Chitinophagaceae(100);g__Sediminibacterium(100);g__Sediminibacterium_unclassified(100);
Otu00334	1254	k__Bacteria(100);p__Proteobacteria(100);c__Betaproteobacteria(100);o__IS-44(100);o__IS-44_unclassified(100);o__IS-44_unclassified(100);o__IS-44_unclassified(100);
Otu00335	1253	k__Bacteria(100);p__Acidobacteria(100);c__iii1-8(100);o__DS-18(100);o__DS-18_unclassified(100);o__DS-18_unclassified(100);o__DS-18_unclassified(100);
Otu00336	1251	k__Bacteria(100);p__Acidobacteria(100);c__Acidobacteriia(100);o__Acidobacteriales(100);f__Koribacteraceae(100);g__Candidatus_Koribacter(100);g__Candidatus_Koribacter_unclassified(100);
Otu00337	1247	k__Bacteria(100);p__Bacteroidetes(100);c__Cytophagia(100);o__Cytophagales(100);f__Cytophagaceae(100);g__Adhaeribacter(100);g__Adhaeribacter_unclassified(100);
Otu00338	1247	k__Bacteria(100);p__Acidobacteria(100);c__Acidobacteria-5(100);c__Acidobacteria-5_unclassified(100);c__Acidobacteria-5_unclassified(100);c__Acidobacteria-5_unclassified(100);c__Acidobacteria-5_unclassified(100);
Otu00339	1242	k__Bacteria(100);p__Chloroflexi(100);c__Anaerolineae(100);o__SBR1031(100);f__A4b(100);f__A4b_unclassified(100);f__A4b_unclassified(100);
Otu00340	1241	k__Bacteria(100);p__Proteobacteria(100);c__Betaproteobacteria(100);o__SC-I-84(100);o__SC-I-84_unclassified(100);o__SC-I-84_unclassified(100);o__SC-I-84_unclassified(100);
Otu00341	1239	k__Bacteria(100);p__Acidobacteria(100);c__Solibacteres(100);o__Solibacterales(100);o__Solibacterales_unclassified(100);o__Solibacterales_unclassified(100);o__Solibacterales_unclassified(100);
Otu00342	1232	k__Bacteria(100);p__Verrucomicrobia(100);c__[Spartobacteria](100);o__[Chthoniobacterales](100);f__[Chthoniobacteraceae](100);g__OR-59(100);g__OR-59_unclassified(100);
Otu00343	1232	k__Bacteria(100);p__Verrucomicrobia(100);c__[Pedosphaerae](100);o__[Pedosphaerales](100);f__Ellin517(100);f__Ellin517_unclassified(100);f__Ellin517_unclassified(100);
Otu00344	1222	k__Bacteria(100);p__Actinobacteria(100);c__Thermoleophilia(100);o__Gaiellales(100);f__Gaiellaceae(100);f__Gaiellaceae_unclassified(100);f__Gaiellaceae_unclassified(100);
Otu00345	1217	k__Bacteria(100);p__Actinobacteria(100);c__Actinobacteria(100);o__Actinomycetales(100);o__Actinomycetales_unclassified(77);o__Actinomycetales_unclassified(77);o__Actinomycetales_unclassified(77);
Otu00346	1216	k__Bacteria(100);p__Gemmatimonadetes(100);c__Gemm-1(100);c__Gemm-1_unclassified(100);c__Gemm-1_unclassified(100);c__Gemm-1_unclassified(100);c__Gemm-1_unclassified(100);
Otu00347	1213	k__Bacteria(100);p__Firmicutes(100);c__Bacilli(100);o__Bacillales(100);f__Paenibacillaceae(100);g__Paenibacillus(100);g__Paenibacillus_unclassified(100);
Otu00348	1212	k__Bacteria(100);p__Planctomycetes(100);c__Phycisphaerae(100);o__WD2101(100);o__WD2101_unclassified(100);o__WD2101_unclassified(100);o__WD2101_unclassified(100);
Otu00349	1210	k__Bacteria(100);p__Bacteroidetes(100);c__[Saprospirae](100);o__[Saprospirales](100);f__Chitinophagaceae(100);f__Chitinophagaceae_unclassified(100);f__Chitinophagaceae_unclassified(100);
Otu00350	1208	k__Bacteria(100);p__Nitrospirae(100);c__Nitrospira(100);o__Nitrospirales(100);f__0319-6A21(100);f__0319-6A21_unclassified(100);f__0319-6A21_unclassified(100);
Otu00351	1199	k__Bacteria(100);p__Proteobacteria(100);c__Betaproteobacteria(100);o__SC-I-84(100);o__SC-I-84_unclassified(100);o__SC-I-84_unclassified(100);o__SC-I-84_unclassified(100);
Otu00352	1196	k__Bacteria(100);p__Proteobacteria(100);c__Alphaproteobacteria(100);o__Caulobacterales(100);f__Caulobacteraceae(100);g__Brevundimonas(100);s__diminuta(100);
Otu00353	1190	k__Bacteria(100);p__Actinobacteria(100);c__Thermoleophilia(100);o__Solirubrobacterales(100);o__Solirubrobacterales_unclassified(100);o__Solirubrobacterales_unclassified(100);o__Solirubrobacterales_unclassified(100);
Otu00354	1189	k__Bacteria(100);p__Proteobacteria(100);c__Gammaproteobacteria(100);o__Xanthomonadales(100);f__Xanthomonadaceae(100);g__Luteimonas(80);g__Luteimonas_unclassified(80);
Otu00355	1189	k__Bacteria(100);p__Acidobacteria(100);c__iii1-8(100);o__32-20(100);o__32-20_unclassified(100);o__32-20_unclassified(100);o__32-20_unclassified(100);
Otu00356	1177	k__Bacteria(100);p__Bacteroidetes(100);c__Flavobacteriia(100);o__Flavobacteriales(100);f__Flavobacteriaceae(100);g__Flavobacterium(100);s__succinicans(100);
Otu00357	1175	k__Bacteria(100);p__Actinobacteria(100);c__Actinobacteria(100);o__Actinomycetales(100);f__Nocardioidaceae(100);g__Kribbella(100);g__Kribbella_unclassified(100);
Otu00358	1169	k__Bacteria(100);p__Planctomycetes(100);c__Phycisphaerae(100);o__WD2101(100);o__WD2101_unclassified(100);o__WD2101_unclassified(100);o__WD2101_unclassified(100);
Otu00359	1149	k__Bacteria(100);p__Proteobacteria(100);c__Alphaproteobacteria(100);o__Rhizobiales(100);f__Bradyrhizobiaceae(100);g__Bosea(100);s__genosp.(100);
Otu00360	1143	k__Bacteria(100);p__WS3(100);c__PRR-12(100);o__Sediment-1(100);f__PRR-10(100);f__PRR-10_unclassified(100);f__PRR-10_unclassified(100);
Otu00361	1142	k__Bacteria(100);p__Chloroflexi(100);c__TK10(100);o__AKYG885(100);f__Dolo_23(100);f__Dolo_23_unclassified(100);f__Dolo_23_unclassified(100);
Otu00362	1140	k__Bacteria(100);p__Bacteroidetes(100);c__Flavobacteriia(100);o__Flavobacteriales(100);f__Flavobacteriaceae(100);g__Flavobacterium(100);g__Flavobacterium_unclassified(100);
Otu00363	1138	k__Bacteria(100);p__Gemmatimonadetes(100);c__Gemmatimonadetes(100);c__Gemmatimonadetes_unclassified(100);c__Gemmatimonadetes_unclassified(100);c__Gemmatimonadetes_unclassified(100);c__Gemmatimonadetes_unclassified(100);
Otu00364	1135	k__Bacteria(100);p__Chloroflexi(100);c__Anaerolineae(100);o__SBR1031(100);f__oc28(100);f__oc28_unclassified(100);f__oc28_unclassified(100);
Otu00365	1134	k__Bacteria(100);p__Proteobacteria(100);c__Betaproteobacteria(100);o__Burkholderiales(100);f__Comamonadaceae(100);g__Rubrivivax(64);g__Rubrivivax_unclassified(64);
Otu00366	1125	k__Bacteria(100);p__Proteobacteria(100);c__Alphaproteobacteria(100);o__Caulobacterales(100);f__Caulobacteraceae(100);f__Caulobacteraceae_unclassified(100);f__Caulobacteraceae_unclassified(100);
Otu00367	1125	k__Bacteria(100);p__Actinobacteria(100);c__Thermoleophilia(100);o__Solirubrobacterales(100);o__Solirubrobacterales_unclassified(88);o__Solirubrobacterales_unclassified(88);o__Solirubrobacterales_unclassified(88);
Otu00368	1125	k__Bacteria(100);p__Bacteroidetes(100);c__Sphingobacteriia(100);o__Sphingobacteriales(100);f__Sphingobacteriaceae(100);f__Sphingobacteriaceae_unclassified(100);f__Sphingobacteriaceae_unclassified(100);
Otu00369	1124	k__Bacteria(100);p__Actinobacteria(100);c__Thermoleophilia(100);o__Gaiellales(100);f__Gaiellaceae(100);f__Gaiellaceae_unclassified(100);f__Gaiellaceae_unclassified(100);
Otu00370	1122	k__Bacteria(100);p__Proteobacteria(100);c__Deltaproteobacteria(100);o__Bdellovibrionales(100);f__Bacteriovoracaceae(100);g__Peredibacter(98);s__starrii(98);
Otu00371	1116	k__Bacteria(100);p__Proteobacteria(100);c__Gammaproteobacteria(100);o__Xanthomonadales(100);f__Sinobacteraceae(100);f__Sinobacteraceae_unclassified(100);f__Sinobacteraceae_unclassified(100);
Otu00372	1114	k__Bacteria(100);p__Proteobacteria(100);c__Alphaproteobacteria(100);o__Rhizobiales(100);f__Rhizobiaceae(62);g__Agrobacterium(62);g__Agrobacterium_unclassified(62);
Otu00373	1114	k__Bacteria(100);p__Proteobacteria(100);c__Alphaproteobacteria(100);o__Rhizobiales(100);o__Rhizobiales_unclassified(100);o__Rhizobiales_unclassified(100);o__Rhizobiales_unclassified(100);
Otu00374	1112	k__Bacteria(100);p__Proteobacteria(100);c__Betaproteobacteria(100);o__Burkholderiales(100);f__Comamonadaceae(100);f__Comamonadaceae_unclassified(63);f__Comamonadaceae_unclassified(63);
Otu00375	1110	k__Bacteria(100);p__Bacteroidetes(100);c__Flavobacteriia(100);o__Flavobacteriales(100);f__Flavobacteriaceae(100);g__Flavobacterium(100);g__Flavobacterium_unclassified(100);
Otu00376	1110	k__Bacteria(100);p__Bacteroidetes(100);c__[Saprospirae](100);o__[Saprospirales](100);f__Chitinophagaceae(100);g__Flavisolibacter(100);g__Flavisolibacter_unclassified(100);
Otu00377	1103	k__Bacteria(100);p__Proteobacteria(100);c__Deltaproteobacteria(100);o__Desulfuromonadales(100);f__Geobacteraceae(100);g__Geobacter(100);g__Geobacter_unclassified(100);
Otu00378	1099	k__Bacteria(100);p__Verrucomicrobia(100);c__[Pedosphaerae](100);o__[Pedosphaerales](100);f__Ellin515(100);f__Ellin515_unclassified(100);f__Ellin515_unclassified(100);
Otu00379	1097	k__Bacteria(100);p__Proteobacteria(100);c__Betaproteobacteria(100);o__MND1(100);o__MND1_unclassified(100);o__MND1_unclassified(100);o__MND1_unclassified(100);
Otu00380	1097	k__Bacteria(100);p__Planctomycetes(100);c__Planctomycetia(100);o__Pirellulales(100);f__Pirellulaceae(100);f__Pirellulaceae_unclassified(100);f__Pirellulaceae_unclassified(100);
Otu00381	1095	k__Bacteria(100);p__Proteobacteria(100);c__Gammaproteobacteria(100);o__Enterobacteriales(100);f__Enterobacteriaceae(100);g__Pantoea(92);g__Pantoea_unclassified(92);
Otu00382	1094	k__Bacteria(100);p__Bacteroidetes(100);c__Cytophagia(100);o__Cytophagales(100);f__Cytophagaceae(100);g__Flectobacillus(100);g__Flectobacillus_unclassified(100);
Otu00383	1093	k__Bacteria(100);p__Acidobacteria(100);c__[Chloracidobacteria](100);o__11-24(100);o__11-24_unclassified(100);o__11-24_unclassified(100);o__11-24_unclassified(100);
Otu00384	1093	k__Bacteria(100);p__Planctomycetes(100);c__Phycisphaerae(100);o__WD2101(100);o__WD2101_unclassified(100);o__WD2101_unclassified(100);o__WD2101_unclassified(100);
Otu00385	1091	k__Bacteria(100);p__Proteobacteria(100);c__Gammaproteobacteria(100);o__Pseudomonadales(100);f__Pseudomonadaceae(100);g__Pseudomonas(90);s__alcaligenes(55);
Otu00386	1087	k__Bacteria(100);p__Proteobacteria(100);c__Betaproteobacteria(100);o__MND1(100);o__MND1_unclassified(100);o__MND1_unclassified(100);o__MND1_unclassified(100);
Otu00387	1087	k__Bacteria(100);p__Proteobacteria(100);c__Alphaproteobacteria(100);o__Rhodobacterales(100);f__Hyphomonadaceae(89);f__Hyphomonadaceae_unclassified(89);f__Hyphomonadaceae_unclassified(89);
Otu00388	1084	k__Bacteria(100);p__Planctomycetes(100);c__Phycisphaerae(100);o__WD2101(100);o__WD2101_unclassified(100);o__WD2101_unclassified(100);o__WD2101_unclassified(100);
Otu00389	1079	k__Bacteria(100);p__Proteobacteria(100);c__Gammaproteobacteria(100);o__Pseudomonadales(100);f__Pseudomonadaceae(100);g__Pseudomonas(100);s__veronii(99);
Otu00390	1079	k__Bacteria(100);p__Nitrospirae(100);c__Nitrospira(100);o__Nitrospirales(100);f__Nitrospiraceae(100);g__Nitrospira(100);g__Nitrospira_unclassified(100);
Otu00391	1077	k__Bacteria(100);p__Proteobacteria(100);c__Deltaproteobacteria(100);o__Desulfuromonadales(100);f__Geobacteraceae(100);g__Geobacter(100);g__Geobacter_unclassified(92);
Otu00392	1075	k__Bacteria(100);p__Proteobacteria(100);c__Betaproteobacteria(100);c__Betaproteobacteria_unclassified(100);c__Betaproteobacteria_unclassified(100);c__Betaproteobacteria_unclassified(100);c__Betaproteobacteria_unclassified(100);
Otu00393	1074	k__Bacteria(100);p__Bacteroidetes(100);c__[Saprospirae](100);o__[Saprospirales](100);f__Chitinophagaceae(100);g__Niastella(100);g__Niastella_unclassified(100);
Otu00394	1073	k__Bacteria(100);p__Chloroflexi(100);c__Anaerolineae(100);o__CFB-26(100);o__CFB-26_unclassified(100);o__CFB-26_unclassified(100);o__CFB-26_unclassified(100);
Otu00395	1071	k__Bacteria(100);p__TM7(100);c__TM7-3(100);o__EW055(100);o__EW055_unclassified(100);o__EW055_unclassified(100);o__EW055_unclassified(100);
Otu00396	1070	k__Bacteria(100);p__Bacteroidetes(100);c__Flavobacteriia(100);o__Flavobacteriales(100);f__[Weeksellaceae](100);g__Chryseobacterium(100);g__Chryseobacterium_unclassified(100);
Otu00397	1067	k__Bacteria(100);p__Verrucomicrobia(100);c__[Pedosphaerae](100);o__[Pedosphaerales](100);f__Ellin515(100);f__Ellin515_unclassified(100);f__Ellin515_unclassified(100);
Otu00398	1065	k__Bacteria(100);p__Planctomycetes(100);c__Phycisphaerae(100);o__WD2101(100);o__WD2101_unclassified(100);o__WD2101_unclassified(100);o__WD2101_unclassified(100);
Otu00399	1060	k__Bacteria(100);p__Proteobacteria(100);c__Gammaproteobacteria(100);o__Xanthomonadales(100);f__Xanthomonadaceae(100);f__Xanthomonadaceae_unclassified(100);f__Xanthomonadaceae_unclassified(100);
Otu00400	1059	k__Bacteria(100);p__Acidobacteria(100);c__[Chloracidobacteria](100);o__RB41(100);f__Ellin6075(100);f__Ellin6075_unclassified(100);f__Ellin6075_unclassified(100);
Otu00401	1058	k__Bacteria(100);p__Bacteroidetes(100);c__Flavobacteriia(100);o__Flavobacteriales(100);f__Flavobacteriaceae(100);g__Flavobacterium(100);g__Flavobacterium_unclassified(100);
Otu00402	1057	k__Bacteria(100);p__Acidobacteria(100);c__[Chloracidobacteria](100);o__DS-100(100);o__DS-100_unclassified(100);o__DS-100_unclassified(100);o__DS-100_unclassified(100);
Otu00403	1055	k__Bacteria(100);p__Actinobacteria(100);c__Thermoleophilia(100);o__Gaiellales(100);f__Gaiellaceae(100);f__Gaiellaceae_unclassified(100);f__Gaiellaceae_unclassified(100);
Otu00404	1055	k__Bacteria(100);p__Chloroflexi(100);c__Gitt-GS-136(100);c__Gitt-GS-136_unclassified(100);c__Gitt-GS-136_unclassified(100);c__Gitt-GS-136_unclassified(100);c__Gitt-GS-136_unclassified(100);
Otu00405	1054	k__Bacteria(100);p__Verrucomicrobia(100);c__Opitutae(100);o__Opitutales(100);f__Opitutaceae(100);f__Opitutaceae_unclassified(90);f__Opitutaceae_unclassified(90);
Otu00406	1050	k__Bacteria(100);p__Actinobacteria(100);c__Actinobacteria(100);o__Actinomycetales(100);f__Micromonosporaceae(100);g__Virgisporangium(100);s__ochraceum(100);
Otu00407	1048	k__Bacteria(100);p__Actinobacteria(100);c__Thermoleophilia(100);o__Gaiellales(100);f__Gaiellaceae(100);f__Gaiellaceae_unclassified(100);f__Gaiellaceae_unclassified(100);
Otu00408	1046	k__Bacteria(100);p__Actinobacteria(100);c__Actinobacteria(100);o__Actinomycetales(100);f__Micromonosporaceae(100);f__Micromonosporaceae_unclassified(100);f__Micromonosporaceae_unclassified(100);
Otu00409	1039	k__Bacteria(100);p__Verrucomicrobia(100);c__Verrucomicrobiae(100);o__Verrucomicrobiales(100);f__Verrucomicrobiaceae(100);f__Verrucomicrobiaceae_unclassified(100);f__Verrucomicrobiaceae_unclassified(100);
Otu00410	1038	k__Bacteria(100);p__Proteobacteria(100);c__Gammaproteobacteria(100);o__Xanthomonadales(100);f__Xanthomonadaceae(100);g__Dokdonella(100);g__Dokdonella_unclassified(100);
Otu00411	1038	k__Bacteria(100);p__Acidobacteria(100);c__[Chloracidobacteria](100);o__11-24(100);o__11-24_unclassified(100);o__11-24_unclassified(100);o__11-24_unclassified(100);
Otu00412	1038	k__Bacteria(100);p__Bacteroidetes(100);c__[Saprospirae](100);o__[Saprospirales](100);f__Chitinophagaceae(100);f__Chitinophagaceae_unclassified(100);f__Chitinophagaceae_unclassified(100);
Otu00413	1036	k__Bacteria(100);p__Acidobacteria(100);c__Acidobacteria-6(100);o__iii1-15(100);o__iii1-15_unclassified(100);o__iii1-15_unclassified(100);o__iii1-15_unclassified(100);
Otu00414	1035	k__Bacteria(100);p__Actinobacteria(100);c__Actinobacteria(100);o__Actinomycetales(100);f__Microbacteriaceae(100);g__Agromyces(99);g__Agromyces_unclassified(99);
Otu00415	1031	k__Bacteria(100);p__Proteobacteria(100);c__Alphaproteobacteria(100);o__Rhodobacterales(100);f__Hyphomonadaceae(100);f__Hyphomonadaceae_unclassified(70);f__Hyphomonadaceae_unclassified(70);
Otu00416	1029	k__Bacteria(100);p__Verrucomicrobia(100);c__[Pedosphaerae](100);o__[Pedosphaerales](100);o__[Pedosphaerales]_unclassified(75);o__[Pedosphaerales]_unclassified(75);o__[Pedosphaerales]_unclassified(75);
Otu00417	1027	k__Bacteria(100);p__WS3(100);c__PRR-12(100);o__Sediment-1(100);o__Sediment-1_unclassified(100);o__Sediment-1_unclassified(100);o__Sediment-1_unclassified(100);
Otu00418	1021	k__Bacteria(100);p__Actinobacteria(100);c__Actinobacteria(100);o__Actinomycetales(100);f__Gordoniaceae(100);g__Gordonia(100);g__Gordonia_unclassified(100);
Otu00419	1016	k__Bacteria(100);p__Proteobacteria(100);c__Alphaproteobacteria(100);o__Rhodospirillales(100);f__Rhodospirillaceae(100);g__Reyranella(100);s__massiliensis(100);
Otu00420	1013	k__Bacteria(100);p__Bacteroidetes(100);p__Bacteroidetes_unclassified(100);p__Bacteroidetes_unclassified(100);p__Bacteroidetes_unclassified(100);p__Bacteroidetes_unclassified(100);p__Bacteroidetes_unclassified(100);
Otu00421	1013	k__Bacteria(100);p__Actinobacteria(100);c__Actinobacteria(100);o__Actinomycetales(100);f__Nocardioidaceae(100);g__Nocardioides(100);g__Nocardioides_unclassified(100);
Otu00422	1012	k__Bacteria(100);p__Actinobacteria(100);c__Actinobacteria(100);o__Actinomycetales(100);o__Actinomycetales_unclassified(100);o__Actinomycetales_unclassified(100);o__Actinomycetales_unclassified(100);
Otu00423	1011	k__Bacteria(100);p__Acidobacteria(100);c__iii1-8(100);o__DS-18(100);o__DS-18_unclassified(100);o__DS-18_unclassified(100);o__DS-18_unclassified(100);
Otu00424	1009	k__Bacteria(100);p__Proteobacteria(100);c__Gammaproteobacteria(100);o__Xanthomonadales(100);f__Xanthomonadaceae(100);g__Pseudoxanthomonas(100);s__mexicana(94);
Otu00425	1007	k__Bacteria(100);p__Firmicutes(100);c__Bacilli(100);o__Bacillales(100);f__Alicyclobacillaceae(100);g__Alicyclobacillus(100);g__Alicyclobacillus_unclassified(100);
Otu00426	1003	k__Bacteria(100);p__Proteobacteria(100);c__Deltaproteobacteria(100);o__Myxococcales(100);f__Haliangiaceae(100);f__Haliangiaceae_unclassified(100);f__Haliangiaceae_unclassified(100);
Otu00427	999	k__Bacteria(100);p__Proteobacteria(100);c__Gammaproteobacteria(100);o__Alteromonadales(100);f__Alteromonadaceae(100);g__Cellvibrio(100);g__Cellvibrio_unclassified(100);
Otu00428	997	k__Bacteria(100);p__WS3(100);c__PRR-12(100);o__Sediment-1(100);o__Sediment-1_unclassified(100);o__Sediment-1_unclassified(100);o__Sediment-1_unclassified(100);
Otu00429	992	k__Bacteria(100);p__Proteobacteria(100);c__Deltaproteobacteria(100);o__Myxococcales(100);o__Myxococcales_unclassified(79);o__Myxococcales_unclassified(79);o__Myxococcales_unclassified(79);
Otu00430	992	k__Bacteria(100);p__Proteobacteria(100);c__Betaproteobacteria(100);o__Burkholderiales(100);f__Comamonadaceae(100);f__Comamonadaceae_unclassified(99);f__Comamonadaceae_unclassified(99);
Otu00431	989	k__Bacteria(100);p__Acidobacteria(100);c__Acidobacteriia(100);o__Acidobacteriales(100);f__Koribacteraceae(100);g__Candidatus_Koribacter(100);g__Candidatus_Koribacter_unclassified(87);
Otu00432	987	k__Bacteria(100);p__Actinobacteria(100);c__Actinobacteria(100);o__Actinomycetales(100);o__Actinomycetales_unclassified(55);o__Actinomycetales_unclassified(55);o__Actinomycetales_unclassified(55);
Otu00433	986	k__Bacteria(100);p__Proteobacteria(100);c__Alphaproteobacteria(100);o__Rhizobiales(100);f__Phyllobacteriaceae(97);f__Phyllobacteriaceae_unclassified(95);f__Phyllobacteriaceae_unclassified(95);
Otu00434	981	k__Bacteria(100);p__Acidobacteria(100);c__Acidobacteria-6(100);o__iii1-15(100);f__RB40(100);f__RB40_unclassified(100);f__RB40_unclassified(100);
Otu00435	980	k__Bacteria(100);p__Proteobacteria(100);c__Betaproteobacteria(100);o__Ellin6067(100);o__Ellin6067_unclassified(100);o__Ellin6067_unclassified(100);o__Ellin6067_unclassified(100);
Otu00436	979	k__Bacteria(100);p__Actinobacteria(100);c__Thermoleophilia(100);o__Solirubrobacterales(100);o__Solirubrobacterales_unclassified(100);o__Solirubrobacterales_unclassified(100);o__Solirubrobacterales_unclassified(100);
Otu00437	976	k__Bacteria(100);p__Verrucomicrobia(100);p__Verrucomicrobia_unclassified(100);p__Verrucomicrobia_unclassified(100);p__Verrucomicrobia_unclassified(100);p__Verrucomicrobia_unclassified(100);p__Verrucomicrobia_unclassified(100);
Otu00438	975	k__Bacteria(100);p__Planctomycetes(100);c__Planctomycetia(100);o__Pirellulales(100);f__Pirellulaceae(100);g__Pirellula(100);g__Pirellula_unclassified(100);
Otu00439	972	k__Bacteria(100);p__Nitrospirae(100);c__Nitrospira(100);o__Nitrospirales(100);f__0319-6A21(100);f__0319-6A21_unclassified(100);f__0319-6A21_unclassified(100);
Otu00440	971	k__Bacteria(100);p__Actinobacteria(100);c__Actinobacteria(100);o__Actinomycetales(100);f__Mycobacteriaceae(100);g__Mycobacterium(100);g__Mycobacterium_unclassified(100);
Otu00441	971	k__Bacteria(100);p__Actinobacteria(100);c__Thermoleophilia(100);o__Solirubrobacterales(100);o__Solirubrobacterales_unclassified(100);o__Solirubrobacterales_unclassified(100);o__Solirubrobacterales_unclassified(100);
Otu00442	967	k__Bacteria(100);p__Actinobacteria(100);c__Thermoleophilia(100);o__Solirubrobacterales(100);f__Conexibacteraceae(82);f__Conexibacteraceae_unclassified(82);f__Conexibacteraceae_unclassified(82);
Otu00443	966	k__Bacteria(100);p__Proteobacteria(100);c__Alphaproteobacteria(100);o__Sphingomonadales(100);f__Erythrobacteraceae(100);g__Lutibacterium(95);g__Lutibacterium_unclassified(95);
Otu00444	964	k__Bacteria(100);p__Verrucomicrobia(100);c__Opitutae(100);o__Opitutales(100);f__Opitutaceae(100);g__Opitutus(100);g__Opitutus_unclassified(100);
Otu00445	964	k__Bacteria(100);p__Proteobacteria(100);c__Alphaproteobacteria(100);o__Rhizobiales(100);o__Rhizobiales_unclassified(99);o__Rhizobiales_unclassified(99);o__Rhizobiales_unclassified(99);
Otu00446	956	k__Bacteria(100);p__Actinobacteria(100);c__Thermoleophilia(100);o__Gaiellales(100);f__Gaiellaceae(100);f__Gaiellaceae_unclassified(100);f__Gaiellaceae_unclassified(100);
Otu00447	955	k__Bacteria(100);p__Chloroflexi(100);c__Anaerolineae(100);o__CFB-26(100);o__CFB-26_unclassified(100);o__CFB-26_unclassified(100);o__CFB-26_unclassified(100);
Otu00448	952	k__Bacteria(100);p__Chloroflexi(100);c__Ellin6529(100);c__Ellin6529_unclassified(100);c__Ellin6529_unclassified(100);c__Ellin6529_unclassified(100);c__Ellin6529_unclassified(100);
Otu00449	947	k__Bacteria(100);p__Proteobacteria(100);c__Deltaproteobacteria(100);o__Desulfuromonadales(100);f__Geobacteraceae(100);g__Geobacter(100);g__Geobacter_unclassified(100);
Otu00450	946	k__Bacteria(100);p__Actinobacteria(100);c__Actinobacteria(100);o__Actinomycetales(100);f__Micromonosporaceae(100);f__Micromonosporaceae_unclassified(100);f__Micromonosporaceae_unclassified(100);
Otu00451	946	k__Bacteria(100);p__Bacteroidetes(100);c__[Saprospirae](100);o__[Saprospirales](100);f__Chitinophagaceae(100);f__Chitinophagaceae_unclassified(100);f__Chitinophagaceae_unclassified(100);
Otu00452	945	k__Bacteria(100);p__Acidobacteria(100);c__[Chloracidobacteria](100);o__PK29(100);o__PK29_unclassified(100);o__PK29_unclassified(100);o__PK29_unclassified(100);
Otu00453	944	k__Bacteria(100);p__[Thermi](100);c__Deinococci(100);o__Deinococcales(100);f__Deinococcaceae(100);g__Deinococcus(100);s__aquatilis(100);
Otu00454	941	k__Bacteria(100);p__Proteobacteria(100);c__Betaproteobacteria(100);o__SC-I-84(100);o__SC-I-84_unclassified(100);o__SC-I-84_unclassified(100);o__SC-I-84_unclassified(100);
Otu00455	940	k__Bacteria(100);p__Bacteroidetes(100);c__[Saprospirae](100);o__[Saprospirales](100);f__Chitinophagaceae(100);f__Chitinophagaceae_unclassified(100);f__Chitinophagaceae_unclassified(100);
Otu00456	939	k__Bacteria(100);p__Gemmatimonadetes(100);c__Gemmatimonadetes(100);o__Ellin5290(100);o__Ellin5290_unclassified(100);o__Ellin5290_unclassified(100);o__Ellin5290_unclassified(100);
Otu00457	935	k__Bacteria(100);p__Bacteroidetes(100);p__Bacteroidetes_unclassified(100);p__Bacteroidetes_unclassified(100);p__Bacteroidetes_unclassified(100);p__Bacteroidetes_unclassified(100);p__Bacteroidetes_unclassified(100);
Otu00458	930	k__Bacteria(100);p__Bacteroidetes(100);c__Flavobacteriia(100);o__Flavobacteriales(100);f__Flavobacteriaceae(100);g__Flavobacterium(100);g__Flavobacterium_unclassified(100);
Otu00459	930	k__Bacteria(100);p__Actinobacteria(100);c__Actinobacteria(100);o__Actinomycetales(100);f__Micromonosporaceae(97);f__Micromonosporaceae_unclassified(97);f__Micromonosporaceae_unclassified(97);
Otu00460	929	k__Bacteria(100);p__TM7(100);c__TM7-3(100);c__TM7-3_unclassified(100);c__TM7-3_unclassified(100);c__TM7-3_unclassified(100);c__TM7-3_unclassified(100);
Otu00461	927	k__Bacteria(100);p__Firmicutes(100);c__Bacilli(100);o__Bacillales(100);f__Planococcaceae(89);g__Lysinibacillus(73);s__massiliensis(72);
Otu00462	924	k__Bacteria(100);p__Bacteroidetes(100);c__Flavobacteriia(100);o__Flavobacteriales(100);f__[Weeksellaceae](100);g__Chryseobacterium(100);g__Chryseobacterium_unclassified(100);
Otu00463	924	k__Bacteria(100);p__Actinobacteria(100);c__Thermoleophilia(100);o__Solirubrobacterales(100);f__Patulibacteraceae(100);f__Patulibacteraceae_unclassified(100);f__Patulibacteraceae_unclassified(100);
Otu00464	922	k__Bacteria(100);p__Nitrospirae(100);c__Nitrospira(100);o__Nitrospirales(100);f__Nitrospiraceae(100);g__Nitrospira(88);g__Nitrospira_unclassified(87);
Otu00465	911	k__Bacteria(100);p__Chloroflexi(100);c__Anaerolineae(100);o__SBR1031(100);f__A4b(100);f__A4b_unclassified(100);f__A4b_unclassified(100);
Otu00466	910	k__Bacteria(100);p__Bacteroidetes(100);c__[Saprospirae](100);o__[Saprospirales](100);f__Chitinophagaceae(100);f__Chitinophagaceae_unclassified(100);f__Chitinophagaceae_unclassified(100);
Otu00467	910	k__Bacteria(100);p__Proteobacteria(100);c__Betaproteobacteria(100);c__Betaproteobacteria_unclassified(100);c__Betaproteobacteria_unclassified(100);c__Betaproteobacteria_unclassified(100);c__Betaproteobacteria_unclassified(100);
Otu00468	908	k__Bacteria(100);p__Acidobacteria(100);c__Acidobacteria-5(100);c__Acidobacteria-5_unclassified(100);c__Acidobacteria-5_unclassified(100);c__Acidobacteria-5_unclassified(100);c__Acidobacteria-5_unclassified(100);
Otu00469	907	k__Bacteria(100);p__Acidobacteria(100);c__Acidobacteriia(100);o__Acidobacteriales(100);f__Koribacteraceae(100);g__Candidatus_Koribacter(100);g__Candidatus_Koribacter_unclassified(100);
Otu00470	906	k__Bacteria(100);p__Actinobacteria(100);c__Thermoleophilia(100);o__Solirubrobacterales(100);o__Solirubrobacterales_unclassified(100);o__Solirubrobacterales_unclassified(100);o__Solirubrobacterales_unclassified(100);
Otu00471	905	k__Bacteria(100);p__Bacteroidetes(100);c__[Saprospirae](100);o__[Saprospirales](100);f__Chitinophagaceae(100);f__Chitinophagaceae_unclassified(100);f__Chitinophagaceae_unclassified(100);
Otu00472	901	k__Bacteria(100);p__Proteobacteria(100);c__Deltaproteobacteria(100);o__Syntrophobacterales(100);f__Syntrophobacteraceae(100);f__Syntrophobacteraceae_unclassified(100);f__Syntrophobacteraceae_unclassified(100);
Otu00473	901	k__Bacteria(100);p__Firmicutes(100);c__Bacilli(100);o__Bacillales(100);f__Bacillaceae(100);f__Bacillaceae_unclassified(100);f__Bacillaceae_unclassified(100);
Otu00474	896	k__Bacteria(100);p__Firmicutes(100);c__Bacilli(100);o__Bacillales(100);f__Bacillaceae(100);f__Bacillaceae_unclassified(100);f__Bacillaceae_unclassified(100);
Otu00475	894	k__Bacteria(100);p__Actinobacteria(100);c__Actinobacteria(100);o__Actinomycetales(100);f__Streptomycetaceae(100);g__Streptomyces(100);s__lanatus(100);
Otu00476	889	k__Bacteria(100);p__Acidobacteria(100);c__[Chloracidobacteria](100);o__RB41(100);f__Ellin6075(100);f__Ellin6075_unclassified(100);f__Ellin6075_unclassified(100);
Otu00477	889	k__Bacteria(100);p__Proteobacteria(100);c__Alphaproteobacteria(100);o__Rhodospirillales(100);f__Acetobacteraceae(100);f__Acetobacteraceae_unclassified(100);f__Acetobacteraceae_unclassified(100);
Otu00478	887	k__Bacteria(100);p__Acidobacteria(100);c__PAUC37f(100);c__PAUC37f_unclassified(100);c__PAUC37f_unclassified(100);c__PAUC37f_unclassified(100);c__PAUC37f_unclassified(100);
Otu00479	885	k__Bacteria(100);p__Chloroflexi(100);c__Thermomicrobia(100);o__JG30-KF-CM45(100);o__JG30-KF-CM45_unclassified(100);o__JG30-KF-CM45_unclassified(100);o__JG30-KF-CM45_unclassified(100);
Otu00480	884	k__Bacteria(100);p__Acidobacteria(100);c__Acidobacteria-6(100);o__iii1-15(100);o__iii1-15_unclassified(100);o__iii1-15_unclassified(100);o__iii1-15_unclassified(100);
Otu00481	882	k__Bacteria(100);p__Bacteroidetes(100);c__[Saprospirae](100);o__[Saprospirales](100);f__Chitinophagaceae(100);f__Chitinophagaceae_unclassified(100);f__Chitinophagaceae_unclassified(100);
Otu00482	880	k__Bacteria(100);p__Proteobacteria(100);c__Gammaproteobacteria(100);o__Xanthomonadales(100);f__Xanthomonadaceae(100);f__Xanthomonadaceae_unclassified(100);f__Xanthomonadaceae_unclassified(100);
Otu00483	877	k__Bacteria(100);p__Acidobacteria(100);c__Acidobacteriia(100);o__Acidobacteriales(100);f__Koribacteraceae(100);f__Koribacteraceae_unclassified(100);f__Koribacteraceae_unclassified(100);
Otu00484	873	k__Bacteria(100);p__Bacteroidetes(100);c__[Saprospirae](100);o__[Saprospirales](100);f__Chitinophagaceae(100);f__Chitinophagaceae_unclassified(100);f__Chitinophagaceae_unclassified(100);
Otu00485	870	k__Bacteria(100);p__Proteobacteria(100);c__Alphaproteobacteria(100);o__Rhizobiales(100);f__Hyphomicrobiaceae(100);g__Rhodoplanes(100);g__Rhodoplanes_unclassified(100);
Otu00486	869	k__Bacteria(100);p__Actinobacteria(100);c__Actinobacteria(100);o__Actinomycetales(100);f__Nocardioidaceae(100);f__Nocardioidaceae_unclassified(86);f__Nocardioidaceae_unclassified(86);
Otu00487	867	k__Bacteria(100);p__Actinobacteria(100);c__Actinobacteria(100);o__Actinomycetales(100);f__Nocardioidaceae(100);g__Aeromicrobium(100);g__Aeromicrobium_unclassified(100);
Otu00488	866	k__Bacteria(100);p__Bacteroidetes(100);c__[Saprospirae](100);o__[Saprospirales](100);f__Chitinophagaceae(100);f__Chitinophagaceae_unclassified(77);f__Chitinophagaceae_unclassified(77);
Otu00489	861	k__Bacteria(100);p__Actinobacteria(100);c__Acidimicrobiia(100);o__Acidimicrobiales(100);f__EB1017(100);f__EB1017_unclassified(100);f__EB1017_unclassified(100);
Otu00490	860	k__Bacteria(100);p__Proteobacteria(100);c__Betaproteobacteria(100);o__A21b(100);f__EB1003(100);f__EB1003_unclassified(100);f__EB1003_unclassified(100);
Otu00491	860	k__Bacteria(100);p__Acidobacteria(100);c__Acidobacteria-6(100);o__iii1-15(100);o__iii1-15_unclassified(100);o__iii1-15_unclassified(100);o__iii1-15_unclassified(100);
Otu00492	860	k__Bacteria(100);p__Proteobacteria(100);c__Alphaproteobacteria(100);o__Rhodospirillales(100);f__Rhodospirillaceae(100);g__Dongia(100);s__mobilis(100);
Otu00493	857	k__Bacteria(100);p__Acidobacteria(100);c__Acidobacteria-6(100);o__CCU21(100);o__CCU21_unclassified(100);o__CCU21_unclassified(100);o__CCU21_unclassified(100);
Otu00494	854	k__Bacteria(100);p__Acidobacteria(100);c__S035(100);c__S035_unclassified(100);c__S035_unclassified(100);c__S035_unclassified(100);c__S035_unclassified(100);
Otu00495	853	k__Bacteria(100);p__Proteobacteria(100);c__Betaproteobacteria(100);o__SC-I-84(100);o__SC-I-84_unclassified(100);o__SC-I-84_unclassified(100);o__SC-I-84_unclassified(100);
Otu00496	852	k__Bacteria(100);p__Bacteroidetes(100);p__Bacteroidetes_unclassified(100);p__Bacteroidetes_unclassified(100);p__Bacteroidetes_unclassified(100);p__Bacteroidetes_unclassified(100);p__Bacteroidetes_unclassified(100);
Otu00497	851	k__Bacteria(100);p__TM7(100);c__TM7-3(100);c__TM7-3_unclassified(100);c__TM7-3_unclassified(100);c__TM7-3_unclassified(100);c__TM7-3_unclassified(100);
Otu00498	846	k__Bacteria(100);p__Bacteroidetes(100);c__Sphingobacteriia(100);o__Sphingobacteriales(100);f__Sphingobacteriaceae(100);g__Pedobacter(100);g__Pedobacter_unclassified(54);
Otu00499	844	k__Bacteria(100);p__Acidobacteria(100);c__Sva0725(100);o__Sva0725(100);o__Sva0725_unclassified(100);o__Sva0725_unclassified(100);o__Sva0725_unclassified(100);
Otu00500	844	k__Bacteria(100);p__Proteobacteria(100);c__Alphaproteobacteria(100);o__Rhizobiales(100);f__Hyphomicrobiaceae(100);g__Pedomicrobium(100);g__Pedomicrobium_unclassified(100);
Otu00501	843	k__Bacteria(100);p__Proteobacteria(100);c__Gammaproteobacteria(100);o__Xanthomonadales(100);f__Sinobacteraceae(100);f__Sinobacteraceae_unclassified(100);f__Sinobacteraceae_unclassified(100);
Otu00502	842	k__Bacteria(100);p__Bacteroidetes(100);c__Sphingobacteriia(100);o__Sphingobacteriales(100);f__Sphingobacteriaceae(100);g__Pedobacter(100);g__Pedobacter_unclassified(100);
Otu00503	841	k__Bacteria(100);p__Nitrospirae(100);c__Nitrospira(100);o__Nitrospirales(100);f__0319-6A21(100);f__0319-6A21_unclassified(100);f__0319-6A21_unclassified(100);
Otu00504	840	k__Bacteria(100);p__Proteobacteria(100);c__Gammaproteobacteria(100);o__Xanthomonadales(100);f__Sinobacteraceae(100);f__Sinobacteraceae_unclassified(100);f__Sinobacteraceae_unclassified(100);
Otu00505	838	k__Bacteria(100);p__Bacteroidetes(100);c__Cytophagia(100);o__Cytophagales(100);f__Cytophagaceae(100);g__Runella(100);g__Runella_unclassified(100);
Otu00506	836	k__Bacteria(100);p__Verrucomicrobia(100);c__[Spartobacteria](100);o__[Chthoniobacterales](100);f__[Chthoniobacteraceae](100);f__[Chthoniobacteraceae]_unclassified(100);f__[Chthoniobacteraceae]_unclassified(100);
Otu00507	834	k__Bacteria(100);p__Actinobacteria(100);c__Acidimicrobiia(100);o__Acidimicrobiales(100);f__EB1017(100);f__EB1017_unclassified(100);f__EB1017_unclassified(100);
Otu00508	834	k__Bacteria(100);p__Verrucomicrobia(100);c__[Pedosphaerae](100);o__[Pedosphaerales](100);f__Ellin515(100);f__Ellin515_unclassified(100);f__Ellin515_unclassified(100);
Otu00509	833	k__Bacteria(100);k__Bacteria_unclassified(100);k__Bacteria_unclassified(100);k__Bacteria_unclassified(100);k__Bacteria_unclassified(100);k__Bacteria_unclassified(100);k__Bacteria_unclassified(100);
Otu00510	830	k__Bacteria(100);p__Proteobacteria(100);c__Betaproteobacteria(100);c__Betaproteobacteria_unclassified(100);c__Betaproteobacteria_unclassified(100);c__Betaproteobacteria_unclassified(100);c__Betaproteobacteria_unclassified(100);
Otu00511	829	k__Bacteria(100);p__Bacteroidetes(100);c__[Saprospirae](100);o__[Saprospirales](100);f__Chitinophagaceae(100);f__Chitinophagaceae_unclassified(100);f__Chitinophagaceae_unclassified(100);
Otu00512	829	k__Bacteria(100);p__Bacteroidetes(100);c__Cytophagia(100);o__Cytophagales(100);f__Cytophagaceae(100);g__Pontibacter(100);g__Pontibacter_unclassified(100);
Otu00513	827	k__Bacteria(100);p__Acidobacteria(100);c__Acidobacteria-6(100);o__iii1-15(100);f__mb2424(100);f__mb2424_unclassified(100);f__mb2424_unclassified(100);
Otu00514	826	k__Bacteria(100);p__Bacteroidetes(100);c__Sphingobacteriia(100);o__Sphingobacteriales(100);f__Sphingobacteriaceae(100);f__Sphingobacteriaceae_unclassified(95);f__Sphingobacteriaceae_unclassified(95);
Otu00515	825	k__Bacteria(100);p__Armatimonadetes(100);c__Chthonomonadetes(100);o__Chthonomonadales(100);f__Chthonomonadaceae(100);f__Chthonomonadaceae_unclassified(100);f__Chthonomonadaceae_unclassified(100);
Otu00516	822	k__Bacteria(100);p__Actinobacteria(100);c__Acidimicrobiia(100);o__Acidimicrobiales(100);f__C111(100);f__C111_unclassified(100);f__C111_unclassified(100);
Otu00517	821	k__Bacteria(100);p__Proteobacteria(100);c__Gammaproteobacteria(100);o__Xanthomonadales(100);f__Xanthomonadaceae(100);f__Xanthomonadaceae_unclassified(96);f__Xanthomonadaceae_unclassified(96);
Otu00518	818	k__Bacteria(100);p__Chloroflexi(100);c__Anaerolineae(100);o__SBR1031(100);f__A4b(100);f__A4b_unclassified(100);f__A4b_unclassified(100);
Otu00519	817	k__Bacteria(100);p__Proteobacteria(100);c__Gammaproteobacteria(100);c__Gammaproteobacteria_unclassified(100);c__Gammaproteobacteria_unclassified(100);c__Gammaproteobacteria_unclassified(100);c__Gammaproteobacteria_unclassified(100);
Otu00520	816	k__Bacteria(100);p__Proteobacteria(100);c__Alphaproteobacteria(100);o__Rhizobiales(100);f__Rhodobiaceae(100);g__Afifella(100);g__Afifella_unclassified(100);
Otu00521	808	k__Bacteria(100);p__Chloroflexi(100);c__S085(100);c__S085_unclassified(100);c__S085_unclassified(100);c__S085_unclassified(100);c__S085_unclassified(100);
Otu00522	808	k__Bacteria(100);p__Planctomycetes(100);c__Planctomycetia(100);o__Pirellulales(100);f__Pirellulaceae(100);f__Pirellulaceae_unclassified(100);f__Pirellulaceae_unclassified(100);
Otu00523	808	k__Bacteria(100);p__Verrucomicrobia(100);c__Opitutae(100);o__Opitutales(100);f__Opitutaceae(100);g__Opitutus(100);g__Opitutus_unclassified(100);
Otu00524	805	k__Bacteria(100);p__Proteobacteria(100);c__Gammaproteobacteria(100);o__Legionellales(100);f__Coxiellaceae(100);g__Rickettsiella(100);g__Rickettsiella_unclassified(100);
Otu00525	805	k__Bacteria(100);p__Proteobacteria(100);c__Betaproteobacteria(100);o__Burkholderiales(100);f__Alcaligenaceae(100);f__Alcaligenaceae_unclassified(99);f__Alcaligenaceae_unclassified(99);
Otu00526	803	k__Bacteria(100);p__Proteobacteria(100);c__Alphaproteobacteria(100);o__Rhizobiales(100);o__Rhizobiales_unclassified(100);o__Rhizobiales_unclassified(100);o__Rhizobiales_unclassified(100);
Otu00527	803	k__Bacteria(100);p__Acidobacteria(100);c__RB25(100);c__RB25_unclassified(100);c__RB25_unclassified(100);c__RB25_unclassified(100);c__RB25_unclassified(100);
Otu00528	798	k__Bacteria(100);p__Proteobacteria(100);c__Deltaproteobacteria(100);o__Bdellovibrionales(100);f__Bacteriovoracaceae(100);g__Peredibacter(100);s__starrii(100);
Otu00529	796	k__Bacteria(100);p__Firmicutes(100);c__Bacilli(100);o__Bacillales(100);f__Paenibacillaceae(100);g__Paenibacillus(100);s__amylolyticus(88);
Otu00530	795	k__Bacteria(100);p__Elusimicrobia(100);c__Elusimicrobia(100);o__FAC88(100);o__FAC88_unclassified(100);o__FAC88_unclassified(100);o__FAC88_unclassified(100);
Otu00531	793	k__Bacteria(100);p__Bacteroidetes(100);c__[Saprospirae](100);o__[Saprospirales](100);f__Chitinophagaceae(100);f__Chitinophagaceae_unclassified(100);f__Chitinophagaceae_unclassified(100);
Otu00532	787	k__Bacteria(100);p__Cyanobacteria(100);c__ML635J-21(100);c__ML635J-21_unclassified(100);c__ML635J-21_unclassified(100);c__ML635J-21_unclassified(100);c__ML635J-21_unclassified(100);
Otu00533	786	k__Bacteria(100);p__Bacteroidetes(100);c__[Saprospirae](100);o__[Saprospirales](100);f__Chitinophagaceae(100);g__Segetibacter(100);g__Segetibacter_unclassified(100);
Otu00534	781	k__Bacteria(100);p__TM7(100);c__TM7-3(100);o__EW055(100);o__EW055_unclassified(100);o__EW055_unclassified(100);o__EW055_unclassified(100);
Otu00535	779	k__Bacteria(100);p__Proteobacteria(100);c__Alphaproteobacteria(100);o__Sphingomonadales(100);f__Sphingomonadaceae(94);g__Sphingobium(94);g__Sphingobium_unclassified(94);
Otu00536	779	k__Bacteria(100);p__Proteobacteria(100);c__Alphaproteobacteria(100);o__Rhizobiales(100);f__Xanthobacteraceae(100);g__Labrys(100);g__Labrys_unclassified(100);
Otu00537	778	k__Bacteria(100);p__Chloroflexi(100);c__Anaerolineae(100);o__S0208(100);o__S0208_unclassified(100);o__S0208_unclassified(100);o__S0208_unclassified(100);
Otu00538	776	k__Bacteria(100);p__Proteobacteria(100);c__Deltaproteobacteria(100);o__Myxococcales(100);f__Polyangiaceae(100);f__Polyangiaceae_unclassified(100);f__Polyangiaceae_unclassified(100);
Otu00539	776	k__Bacteria(100);p__Bacteroidetes(100);c__Flavobacteriia(100);o__Flavobacteriales(100);f__Flavobacteriaceae(100);g__Flavobacterium(100);s__frigidarium(59);
Otu00540	776	k__Bacteria(100);p__Bacteroidetes(100);c__[Saprospirae](100);o__[Saprospirales](100);f__Chitinophagaceae(100);f__Chitinophagaceae_unclassified(100);f__Chitinophagaceae_unclassified(100);
Otu00541	775	k__Bacteria(100);p__Acidobacteria(100);c__[Chloracidobacteria](100);o__PK29(100);o__PK29_unclassified(100);o__PK29_unclassified(100);o__PK29_unclassified(100);
Otu00542	774	k__Bacteria(100);p__Chloroflexi(100);c__S085(100);c__S085_unclassified(100);c__S085_unclassified(100);c__S085_unclassified(100);c__S085_unclassified(100);
Otu00543	774	k__Bacteria(100);p__Chloroflexi(100);c__S085(100);c__S085_unclassified(100);c__S085_unclassified(100);c__S085_unclassified(100);c__S085_unclassified(100);
Otu00544	773	k__Bacteria(100);p__Bacteroidetes(100);c__Sphingobacteriia(100);o__Sphingobacteriales(100);f__Sphingobacteriaceae(100);f__Sphingobacteriaceae_unclassified(93);f__Sphingobacteriaceae_unclassified(93);
Otu00545	771	k__Bacteria(100);p__Verrucomicrobia(100);c__[Spartobacteria](100);o__[Chthoniobacterales](100);f__[Chthoniobacteraceae](94);f__[Chthoniobacteraceae]_unclassified(94);f__[Chthoniobacteraceae]_unclassified(94);
Otu00546	765	k__Bacteria(100);p__Acidobacteria(100);c__Acidobacteria-6(100);o__CCU21(100);o__CCU21_unclassified(100);o__CCU21_unclassified(100);o__CCU21_unclassified(100);
Otu00547	763	k__Bacteria(100);p__Proteobacteria(100);c__Betaproteobacteria(100);o__A21b(100);f__UD5(100);f__UD5_unclassified(100);f__UD5_unclassified(100);
Otu00548	761	k__Bacteria(100);p__Proteobacteria(100);c__Alphaproteobacteria(100);o__Sphingomonadales(100);f__Erythrobacteraceae(100);f__Erythrobacteraceae_unclassified(78);f__Erythrobacteraceae_unclassified(78);
Otu00549	760	k__Bacteria(100);p__Acidobacteria(100);c__Acidobacteriia(100);o__Acidobacteriales(100);o__Acidobacteriales_unclassified(95);o__Acidobacteriales_unclassified(95);o__Acidobacteriales_unclassified(95);
Otu00550	760	k__Bacteria(100);p__Verrucomicrobia(100);c__Verrucomicrobiae(100);o__Verrucomicrobiales(100);f__Verrucomicrobiaceae(100);g__Verrucomicrobium(100);s__spinosum(100);
Otu00551	760	k__Bacteria(100);p__Bacteroidetes(100);c__[Saprospirae](100);o__[Saprospirales](100);f__Chitinophagaceae(100);f__Chitinophagaceae_unclassified(100);f__Chitinophagaceae_unclassified(100);
Otu00552	758	k__Bacteria(100);p__WS3(100);c__PRR-12(100);o__Sediment-1(100);o__Sediment-1_unclassified(100);o__Sediment-1_unclassified(100);o__Sediment-1_unclassified(100);
Otu00553	757	k__Bacteria(100);p__Proteobacteria(100);c__Alphaproteobacteria(100);o__Ellin329(100);o__Ellin329_unclassified(100);o__Ellin329_unclassified(100);o__Ellin329_unclassified(100);
Otu00554	755	k__Bacteria(100);p__Planctomycetes(100);c__Phycisphaerae(100);o__WD2101(100);o__WD2101_unclassified(100);o__WD2101_unclassified(100);o__WD2101_unclassified(100);
Otu00555	753	k__Bacteria(100);p__Acidobacteria(100);c__Acidobacteria-6(100);o__iii1-15(100);o__iii1-15_unclassified(100);o__iii1-15_unclassified(100);o__iii1-15_unclassified(100);
Otu00556	750	k__Bacteria(100);p__Chloroflexi(100);c__Ellin6529(100);c__Ellin6529_unclassified(100);c__Ellin6529_unclassified(100);c__Ellin6529_unclassified(100);c__Ellin6529_unclassified(100);
Otu00557	750	k__Bacteria(100);p__Bacteroidetes(100);c__[Saprospirae](100);o__[Saprospirales](100);f__Chitinophagaceae(100);f__Chitinophagaceae_unclassified(100);f__Chitinophagaceae_unclassified(100);
Otu00558	750	k__Bacteria(100);p__Proteobacteria(100);c__Deltaproteobacteria(100);o__NB1-j(100);f__NB1-i(100);f__NB1-i_unclassified(100);f__NB1-i_unclassified(100);
Otu00559	749	k__Bacteria(100);p__Chloroflexi(100);c__Gitt-GS-136(100);c__Gitt-GS-136_unclassified(100);c__Gitt-GS-136_unclassified(100);c__Gitt-GS-136_unclassified(100);c__Gitt-GS-136_unclassified(100);
Otu00560	748	k__Bacteria(100);p__Acidobacteria(100);c__[Chloracidobacteria](100);o__RB41(100);f__Ellin6075(100);f__Ellin6075_unclassified(100);f__Ellin6075_unclassified(100);
Otu00561	746	k__Bacteria(100);p__Proteobacteria(100);c__Alphaproteobacteria(100);c__Alphaproteobacteria_unclassified(100);c__Alphaproteobacteria_unclassified(100);c__Alphaproteobacteria_unclassified(100);c__Alphaproteobacteria_unclassified(100);
Otu00562	742	k__Bacteria(100);k__Bacteria_unclassified(100);k__Bacteria_unclassified(100);k__Bacteria_unclassified(100);k__Bacteria_unclassified(100);k__Bacteria_unclassified(100);k__Bacteria_unclassified(100);
Otu00563	742	k__Bacteria(100);p__Actinobacteria(100);c__MB-A2-108(100);o__0319-7L14(100);o__0319-7L14_unclassified(100);o__0319-7L14_unclassified(100);o__0319-7L14_unclassified(100);
Otu00564	741	k__Bacteria(100);p__Actinobacteria(100);c__Thermoleophilia(100);o__Gaiellales(100);f__Gaiellaceae(100);f__Gaiellaceae_unclassified(100);f__Gaiellaceae_unclassified(100);
Otu00565	737	k__Bacteria(100);p__TM7(100);c__TM7-3(100);c__TM7-3_unclassified(100);c__TM7-3_unclassified(100);c__TM7-3_unclassified(100);c__TM7-3_unclassified(100);
Otu00566	733	k__Bacteria(100);p__Acidobacteria(100);c__Acidobacteriia(100);o__Acidobacteriales(100);f__Koribacteraceae(99);f__Koribacteraceae_unclassified(99);f__Koribacteraceae_unclassified(99);
Otu00567	728	k__Bacteria(100);p__Bacteroidetes(100);c__[Saprospirae](100);o__[Saprospirales](100);f__Chitinophagaceae(100);f__Chitinophagaceae_unclassified(100);f__Chitinophagaceae_unclassified(100);
Otu00568	726	k__Bacteria(100);p__Chloroflexi(100);c__Chloroflexi(100);o__[Roseiflexales](100);f__[Kouleothrixaceae](100);f__[Kouleothrixaceae]_unclassified(100);f__[Kouleothrixaceae]_unclassified(100);
Otu00569	725	k__Bacteria(100);p__Proteobacteria(100);c__Deltaproteobacteria(100);o__Myxococcales(100);f__Myxococcaceae(99);f__Myxococcaceae_unclassified(99);f__Myxococcaceae_unclassified(99);
Otu00570	723	k__Bacteria(100);p__Chloroflexi(100);c__Ktedonobacteria(100);o__JG30-KF-AS9(100);o__JG30-KF-AS9_unclassified(100);o__JG30-KF-AS9_unclassified(100);o__JG30-KF-AS9_unclassified(100);
Otu00571	722	k__Bacteria(100);p__Acidobacteria(100);c__Acidobacteria-6(100);o__iii1-15(100);o__iii1-15_unclassified(100);o__iii1-15_unclassified(100);o__iii1-15_unclassified(100);
Otu00572	722	k__Bacteria(100);p__Acidobacteria(100);c__[Chloracidobacteria](100);o__11-24(100);o__11-24_unclassified(100);o__11-24_unclassified(100);o__11-24_unclassified(100);
Otu00573	720	k__Bacteria(100);p__Acidobacteria(100);c__Acidobacteriia(100);o__Acidobacteriales(100);f__Koribacteraceae(100);g__Candidatus_Koribacter(100);g__Candidatus_Koribacter_unclassified(100);
Otu00574	718	k__Bacteria(100);p__Proteobacteria(100);c__Deltaproteobacteria(100);o__MIZ46(100);o__MIZ46_unclassified(100);o__MIZ46_unclassified(100);o__MIZ46_unclassified(100);
Otu00575	717	k__Bacteria(100);p__TM7(100);c__TM7-3(100);o__EW055(100);o__EW055_unclassified(100);o__EW055_unclassified(100);o__EW055_unclassified(100);
Otu00576	716	k__Bacteria(100);p__Gemmatimonadetes(100);c__Gemmatimonadetes(100);c__Gemmatimonadetes_unclassified(100);c__Gemmatimonadetes_unclassified(100);c__Gemmatimonadetes_unclassified(100);c__Gemmatimonadetes_unclassified(100);
Otu00577	715	k__Bacteria(100);p__TM7(100);c__TM7-1(100);c__TM7-1_unclassified(100);c__TM7-1_unclassified(100);c__TM7-1_unclassified(100);c__TM7-1_unclassified(100);
Otu00578	714	k__Bacteria(100);p__Acidobacteria(100);c__Acidobacteria-6(100);o__iii1-15(100);o__iii1-15_unclassified(100);o__iii1-15_unclassified(100);o__iii1-15_unclassified(100);
Otu00579	713	k__Bacteria(100);p__Proteobacteria(100);c__Deltaproteobacteria(100);o__Bdellovibrionales(100);f__Bacteriovoracaceae(100);f__Bacteriovoracaceae_unclassified(100);f__Bacteriovoracaceae_unclassified(100);
Otu00580	711	k__Bacteria(100);p__Acidobacteria(100);c__Sva0725(100);o__Sva0725(100);o__Sva0725_unclassified(100);o__Sva0725_unclassified(100);o__Sva0725_unclassified(100);
Otu00581	711	k__Bacteria(100);p__Proteobacteria(100);c__Alphaproteobacteria(100);o__Rhizobiales(100);f__Hyphomicrobiaceae(100);g__Devosia(100);g__Devosia_unclassified(100);
Otu00582	709	k__Bacteria(100);p__Proteobacteria(100);c__Alphaproteobacteria(100);o__Rhizobiales(100);f__Hyphomicrobiaceae(100);g__Rhodoplanes(100);g__Rhodoplanes_unclassified(100);
Otu00583	709	k__Bacteria(100);p__Acidobacteria(100);c__Solibacteres(100);o__Solibacterales(100);o__Solibacterales_unclassified(100);o__Solibacterales_unclassified(100);o__Solibacterales_unclassified(100);
Otu00584	708	k__Bacteria(100);p__Gemmatimonadetes(100);c__Gemmatimonadetes(100);c__Gemmatimonadetes_unclassified(100);c__Gemmatimonadetes_unclassified(100);c__Gemmatimonadetes_unclassified(100);c__Gemmatimonadetes_unclassified(100);
Otu00585	707	k__Bacteria(100);p__Chloroflexi(100);c__Anaerolineae(100);o__SBR1031(100);f__A4b(100);f__A4b_unclassified(100);f__A4b_unclassified(100);
Otu00586	705	k__Bacteria(100);p__Proteobacteria(100);c__Alphaproteobacteria(100);o__Rhizobiales(100);o__Rhizobiales_unclassified(81);o__Rhizobiales_unclassified(81);o__Rhizobiales_unclassified(81);
Otu00587	705	k__Bacteria(100);p__Verrucomicrobia(100);c__[Pedosphaerae](100);o__[Pedosphaerales](100);f__Ellin517(100);f__Ellin517_unclassified(100);f__Ellin517_unclassified(100);
Otu00588	704	k__Bacteria(100);p__Proteobacteria(100);c__Alphaproteobacteria(100);o__Rhodospirillales(100);f__Rhodospirillaceae(100);f__Rhodospirillaceae_unclassified(100);f__Rhodospirillaceae_unclassified(100);
Otu00589	703	k__Bacteria(100);p__Gemmatimonadetes(100);c__Gemmatimonadetes(100);c__Gemmatimonadetes_unclassified(100);c__Gemmatimonadetes_unclassified(100);c__Gemmatimonadetes_unclassified(100);c__Gemmatimonadetes_unclassified(100);
Otu00590	703	k__Bacteria(100);p__Firmicutes(100);c__Bacilli(100);o__Bacillales(100);f__Paenibacillaceae(100);g__Paenibacillus(100);g__Paenibacillus_unclassified(100);
Otu00591	701	k__Bacteria(100);p__Proteobacteria(100);c__Alphaproteobacteria(100);o__Ellin329(100);o__Ellin329_unclassified(100);o__Ellin329_unclassified(100);o__Ellin329_unclassified(100);
Otu00592	696	k__Bacteria(100);p__Firmicutes(100);c__Bacilli(100);o__Bacillales(100);f__[Exiguobacteraceae](100);g__Exiguobacterium(100);g__Exiguobacterium_unclassified(100);
Otu00593	695	k__Bacteria(100);p__Chloroflexi(100);c__Ellin6529(100);c__Ellin6529_unclassified(100);c__Ellin6529_unclassified(100);c__Ellin6529_unclassified(100);c__Ellin6529_unclassified(100);
Otu00594	694	k__Bacteria(100);p__Acidobacteria(100);c__Acidobacteriia(100);o__Acidobacteriales(100);f__Acidobacteriaceae(100);f__Acidobacteriaceae_unclassified(100);f__Acidobacteriaceae_unclassified(100);
Otu00595	689	k__Bacteria(100);p__Bacteroidetes(100);c__[Saprospirae](100);o__[Saprospirales](100);f__Chitinophagaceae(100);f__Chitinophagaceae_unclassified(100);f__Chitinophagaceae_unclassified(100);
Otu00596	687	k__Bacteria(100);p__Proteobacteria(100);c__Betaproteobacteria(100);o__MND1(100);o__MND1_unclassified(100);o__MND1_unclassified(100);o__MND1_unclassified(100);
Otu00597	686	k__Bacteria(100);p__Acidobacteria(100);c__[Chloracidobacteria](100);o__DS-100(100);o__DS-100_unclassified(100);o__DS-100_unclassified(100);o__DS-100_unclassified(100);
Otu00598	685	k__Bacteria(100);p__Bacteroidetes(100);c__[Saprospirae](100);o__[Saprospirales](100);f__Chitinophagaceae(100);f__Chitinophagaceae_unclassified(100);f__Chitinophagaceae_unclassified(100);
Otu00599	684	k__Bacteria(100);p__Nitrospirae(100);c__Nitrospira(100);o__Nitrospirales(100);f__Nitrospiraceae(100);g__Nitrospira(100);g__Nitrospira_unclassified(100);
Otu00600	684	k__Bacteria(100);p__Verrucomicrobia(100);c__[Spartobacteria](100);o__[Chthoniobacterales](100);f__[Chthoniobacteraceae](100);g__OR-59(100);g__OR-59_unclassified(100);
Otu00601	682	k__Bacteria(100);p__Actinobacteria(100);p__Actinobacteria_unclassified(100);p__Actinobacteria_unclassified(100);p__Actinobacteria_unclassified(100);p__Actinobacteria_unclassified(100);p__Actinobacteria_unclassified(100);
Otu00602	679	k__Bacteria(100);p__Planctomycetes(100);c__Planctomycetia(100);o__Pirellulales(100);f__Pirellulaceae(100);f__Pirellulaceae_unclassified(100);f__Pirellulaceae_unclassified(100);
Otu00603	677	k__Bacteria(100);p__Chloroflexi(100);c__Ellin6529(100);c__Ellin6529_unclassified(100);c__Ellin6529_unclassified(100);c__Ellin6529_unclassified(100);c__Ellin6529_unclassified(100);
Otu00604	675	k__Bacteria(100);p__Bacteroidetes(100);c__Sphingobacteriia(100);o__Sphingobacteriales(100);f__Sphingobacteriaceae(100);f__Sphingobacteriaceae_unclassified(100);f__Sphingobacteriaceae_unclassified(100);
Otu00605	674	k__Bacteria(100);p__Acidobacteria(100);c__Acidobacteriia(100);o__Acidobacteriales(100);f__Koribacteraceae(100);g__Candidatus_Koribacter(100);g__Candidatus_Koribacter_unclassified(100);
Otu00606	674	k__Bacteria(100);p__Proteobacteria(100);c__Alphaproteobacteria(100);o__Rhizobiales(100);f__Rhizobiaceae(99);g__Kaistia(99);g__Kaistia_unclassified(99);
Otu00607	673	k__Bacteria(100);p__Verrucomicrobia(100);c__[Spartobacteria](100);o__[Chthoniobacterales](100);f__[Chthoniobacteraceae](100);f__[Chthoniobacteraceae]_unclassified(100);f__[Chthoniobacteraceae]_unclassified(100);
Otu00608	673	k__Bacteria(100);p__Planctomycetes(100);c__Planctomycetia(100);o__Pirellulales(100);f__Pirellulaceae(100);f__Pirellulaceae_unclassified(100);f__Pirellulaceae_unclassified(100);
Otu00609	671	k__Bacteria(100);p__Planctomycetes(100);c__Phycisphaerae(100);o__WD2101(100);o__WD2101_unclassified(100);o__WD2101_unclassified(100);o__WD2101_unclassified(100);
Otu00610	671	k__Bacteria(100);p__Actinobacteria(100);c__Thermoleophilia(100);o__Gaiellales(100);f__Gaiellaceae(100);f__Gaiellaceae_unclassified(100);f__Gaiellaceae_unclassified(100);
Otu00611	671	k__Bacteria(100);p__WS3(100);c__PRR-12(100);o__Sediment-1(100);f__PRR-10(100);f__PRR-10_unclassified(100);f__PRR-10_unclassified(100);
Otu00612	671	k__Bacteria(100);p__Acidobacteria(100);c__[Chloracidobacteria](100);o__PK29(100);o__PK29_unclassified(100);o__PK29_unclassified(100);o__PK29_unclassified(100);
Otu00613	668	k__Bacteria(100);p__Proteobacteria(100);c__Alphaproteobacteria(100);o__Rhizobiales(100);f__Hyphomicrobiaceae(100);g__Rhodoplanes(100);g__Rhodoplanes_unclassified(100);
Otu00614	666	k__Bacteria(100);p__Verrucomicrobia(100);c__Verrucomicrobiae(100);o__Verrucomicrobiales(100);f__Verrucomicrobiaceae(100);g__Luteolibacter(100);g__Luteolibacter_unclassified(100);
Otu00615	664	k__Bacteria(100);p__Acidobacteria(100);c__Acidobacteria-6(100);o__iii1-15(100);o__iii1-15_unclassified(100);o__iii1-15_unclassified(100);o__iii1-15_unclassified(100);
Otu00616	664	k__Bacteria(100);p__TM7(100);c__TM7-3(100);o__I025(100);o__I025_unclassified(100);o__I025_unclassified(100);o__I025_unclassified(100);
Otu00617	663	k__Bacteria(100);p__Acidobacteria(100);c__Acidobacteriia(100);o__Acidobacteriales(100);f__Koribacteraceae(100);f__Koribacteraceae_unclassified(100);f__Koribacteraceae_unclassified(100);
Otu00618	660	k__Bacteria(100);p__Acidobacteria(100);c__Solibacteres(100);o__Solibacterales(100);o__Solibacterales_unclassified(100);o__Solibacterales_unclassified(100);o__Solibacterales_unclassified(100);
Otu00619	658	k__Bacteria(100);p__Proteobacteria(100);c__Betaproteobacteria(100);o__Rhodocyclales(100);f__Rhodocyclaceae(100);f__Rhodocyclaceae_unclassified(63);f__Rhodocyclaceae_unclassified(63);
Otu00620	656	k__Bacteria(100);p__Proteobacteria(100);c__Alphaproteobacteria(100);o__Sphingomonadales(100);f__Sphingomonadaceae(100);g__Kaistobacter(100);g__Kaistobacter_unclassified(100);
Otu00621	655	k__Bacteria(100);p__Proteobacteria(100);c__Gammaproteobacteria(100);o__Xanthomonadales(100);f__Xanthomonadaceae(100);f__Xanthomonadaceae_unclassified(100);f__Xanthomonadaceae_unclassified(100);
Otu00622	655	k__Bacteria(100);p__Actinobacteria(100);c__Acidimicrobiia(100);o__Acidimicrobiales(100);f__EB1017(100);f__EB1017_unclassified(100);f__EB1017_unclassified(100);
Otu00623	654	k__Bacteria(100);p__Proteobacteria(100);c__Alphaproteobacteria(100);o__Ellin329(100);o__Ellin329_unclassified(100);o__Ellin329_unclassified(100);o__Ellin329_unclassified(100);
Otu00624	654	k__Bacteria(100);p__Nitrospirae(100);c__Nitrospira(100);o__Nitrospirales(100);f__0319-6A21(100);f__0319-6A21_unclassified(100);f__0319-6A21_unclassified(100);
Otu00625	653	k__Bacteria(100);p__Acidobacteria(100);c__Acidobacteriia(100);o__Acidobacteriales(100);f__Koribacteraceae(100);f__Koribacteraceae_unclassified(100);f__Koribacteraceae_unclassified(100);
Otu00626	653	k__Bacteria(100);p__Proteobacteria(100);c__Alphaproteobacteria(100);o__Rhodospirillales(100);f__Rhodospirillaceae(100);g__Dongia(64);s__mobilis(64);
Otu00627	653	k__Bacteria(100);p__Proteobacteria(100);c__Alphaproteobacteria(100);o__Rhizobiales(100);f__Phyllobacteriaceae(100);g__Aminobacter(84);g__Aminobacter_unclassified(84);
Otu00628	652	k__Bacteria(100);p__Acidobacteria(100);c__Acidobacteria-6(100);o__iii1-15(100);o__iii1-15_unclassified(100);o__iii1-15_unclassified(100);o__iii1-15_unclassified(100);
Otu00629	652	k__Bacteria(100);p__Proteobacteria(100);c__Alphaproteobacteria(100);o__Caulobacterales(100);f__Caulobacteraceae(100);g__Phenylobacterium(99);g__Phenylobacterium_unclassified(99);
Otu00630	650	k__Bacteria(100);p__Acidobacteria(100);c__[Chloracidobacteria](100);o__RB41(100);o__RB41_unclassified(100);o__RB41_unclassified(100);o__RB41_unclassified(100);
Otu00631	648	k__Bacteria(100);p__Proteobacteria(100);c__Deltaproteobacteria(100);o__Myxococcales(100);f__Myxococcaceae(100);g__Anaeromyxobacter(100);g__Anaeromyxobacter_unclassified(100);
Otu00632	647	k__Bacteria(100);p__Actinobacteria(100);c__MB-A2-108(100);o__0319-7L14(100);o__0319-7L14_unclassified(100);o__0319-7L14_unclassified(100);o__0319-7L14_unclassified(100);
Otu00633	644	k__Bacteria(100);p__Bacteroidetes(100);c__[Saprospirae](100);o__[Saprospirales](100);f__Chitinophagaceae(100);f__Chitinophagaceae_unclassified(100);f__Chitinophagaceae_unclassified(100);
Otu00634	644	k__Bacteria(100);p__Actinobacteria(100);c__Actinobacteria(100);o__Actinomycetales(100);o__Actinomycetales_unclassified(100);o__Actinomycetales_unclassified(100);o__Actinomycetales_unclassified(100);
Otu00635	643	k__Bacteria(100);p__Acidobacteria(100);c__DA052(100);o__Ellin6513(100);o__Ellin6513_unclassified(100);o__Ellin6513_unclassified(100);o__Ellin6513_unclassified(100);
Otu00636	641	k__Bacteria(100);p__Actinobacteria(100);c__Actinobacteria(100);o__Actinomycetales(100);f__Micromonosporaceae(100);g__Catellatospora(100);g__Catellatospora_unclassified(100);
Otu00637	641	k__Bacteria(100);p__Bacteroidetes(100);c__Sphingobacteriia(100);o__Sphingobacteriales(100);f__Sphingobacteriaceae(100);g__Mucilaginibacter(94);g__Mucilaginibacter_unclassified(94);
Otu00638	640	k__Bacteria(100);p__Planctomycetes(100);c__Planctomycetia(100);o__Pirellulales(100);f__Pirellulaceae(100);f__Pirellulaceae_unclassified(100);f__Pirellulaceae_unclassified(100);
Otu00639	639	k__Bacteria(100);p__Proteobacteria(100);c__Alphaproteobacteria(100);o__Rhizobiales(100);f__Rhodobiaceae(100);g__Afifella(100);g__Afifella_unclassified(100);
Otu00640	639	k__Bacteria(100);p__Acidobacteria(100);c__[Chloracidobacteria](100);o__PK29(100);o__PK29_unclassified(100);o__PK29_unclassified(100);o__PK29_unclassified(100);
Otu00641	636	k__Bacteria(100);p__Proteobacteria(100);c__Betaproteobacteria(100);c__Betaproteobacteria_unclassified(100);c__Betaproteobacteria_unclassified(100);c__Betaproteobacteria_unclassified(100);c__Betaproteobacteria_unclassified(100);
Otu00642	632	k__Bacteria(100);p__Proteobacteria(100);c__Deltaproteobacteria(100);o__[Entotheonellales](100);f__[Entotheonellaceae](100);f__[Entotheonellaceae]_unclassified(100);f__[Entotheonellaceae]_unclassified(100);
Otu00643	631	k__Bacteria(100);p__Proteobacteria(100);c__Betaproteobacteria(100);o__Burkholderiales(100);f__Oxalobacteraceae(100);g__Cupriavidus(95);g__Cupriavidus_unclassified(95);
Otu00644	627	k__Bacteria(100);p__Acidobacteria(100);c__[Chloracidobacteria](100);o__11-24(100);o__11-24_unclassified(100);o__11-24_unclassified(100);o__11-24_unclassified(100);
Otu00645	627	k__Bacteria(100);p__Bacteroidetes(100);c__Cytophagia(100);o__Cytophagales(100);f__Cyclobacteriaceae(100);f__Cyclobacteriaceae_unclassified(100);f__Cyclobacteriaceae_unclassified(100);
Otu00646	627	k__Bacteria(100);p__Proteobacteria(100);c__Betaproteobacteria(100);c__Betaproteobacteria_unclassified(100);c__Betaproteobacteria_unclassified(100);c__Betaproteobacteria_unclassified(100);c__Betaproteobacteria_unclassified(100);
Otu00647	626	k__Bacteria(100);p__Actinobacteria(100);c__Actinobacteria(100);o__Actinomycetales(100);f__Micromonosporaceae(100);f__Micromonosporaceae_unclassified(88);f__Micromonosporaceae_unclassified(88);
Otu00648	625	k__Bacteria(100);p__Proteobacteria(100);c__Alphaproteobacteria(100);o__Caulobacterales(100);f__Caulobacteraceae(100);g__Asticcacaulis(100);s__biprosthecium(100);
Otu00649	623	k__Bacteria(100);p__Chloroflexi(100);c__Chloroflexi(100);o__[Roseiflexales](100);f__[Kouleothrixaceae](100);f__[Kouleothrixaceae]_unclassified(100);f__[Kouleothrixaceae]_unclassified(100);
Otu00650	623	k__Bacteria(100);p__Proteobacteria(100);c__Alphaproteobacteria(100);o__Rhizobiales(100);f__Rhizobiaceae(100);g__Agrobacterium(100);g__Agrobacterium_unclassified(99);
Otu00651	621	k__Bacteria(100);p__Proteobacteria(100);c__Betaproteobacteria(100);o__Rhodocyclales(100);f__Rhodocyclaceae(100);f__Rhodocyclaceae_unclassified(100);f__Rhodocyclaceae_unclassified(100);
Otu00652	619	k__Bacteria(100);k__Bacteria_unclassified(100);k__Bacteria_unclassified(100);k__Bacteria_unclassified(100);k__Bacteria_unclassified(100);k__Bacteria_unclassified(100);k__Bacteria_unclassified(100);
Otu00653	617	k__Bacteria(100);p__Proteobacteria(100);c__Deltaproteobacteria(100);o__Myxococcales(100);f__Polyangiaceae(100);f__Polyangiaceae_unclassified(99);f__Polyangiaceae_unclassified(99);
Otu00654	617	k__Bacteria(100);p__Bacteroidetes(100);c__[Saprospirae](100);o__[Saprospirales](100);f__Chitinophagaceae(100);f__Chitinophagaceae_unclassified(100);f__Chitinophagaceae_unclassified(100);
Otu00655	615	k__Bacteria(100);p__Gemmatimonadetes(100);c__Gemm-1(100);c__Gemm-1_unclassified(100);c__Gemm-1_unclassified(100);c__Gemm-1_unclassified(100);c__Gemm-1_unclassified(100);
Otu00656	613	k__Bacteria(100);p__Firmicutes(100);c__Bacilli(100);o__Bacillales(100);f__Staphylococcaceae(100);g__Staphylococcus(100);s__equorum(98);
Otu00657	612	k__Bacteria(100);p__Proteobacteria(100);c__Deltaproteobacteria(100);o__Myxococcales(100);f__Myxococcaceae(100);g__Anaeromyxobacter(100);g__Anaeromyxobacter_unclassified(100);
Otu00658	611	k__Bacteria(100);p__Bacteroidetes(100);c__Sphingobacteriia(100);o__Sphingobacteriales(100);f__Sphingobacteriaceae(100);g__Pedobacter(100);g__Pedobacter_unclassified(100);
Otu00659	611	k__Bacteria(100);p__Proteobacteria(100);c__Betaproteobacteria(100);c__Betaproteobacteria_unclassified(100);c__Betaproteobacteria_unclassified(100);c__Betaproteobacteria_unclassified(100);c__Betaproteobacteria_unclassified(100);
Otu00660	611	k__Bacteria(100);p__Chloroflexi(100);c__S085(100);c__S085_unclassified(100);c__S085_unclassified(100);c__S085_unclassified(100);c__S085_unclassified(100);
Otu00661	609	k__Bacteria(100);p__Gemmatimonadetes(100);c__Gemmatimonadetes(100);o__Ellin5290(100);o__Ellin5290_unclassified(100);o__Ellin5290_unclassified(100);o__Ellin5290_unclassified(100);
Otu00662	609	k__Bacteria(100);p__Gemmatimonadetes(100);c__Gemm-1(100);c__Gemm-1_unclassified(100);c__Gemm-1_unclassified(100);c__Gemm-1_unclassified(100);c__Gemm-1_unclassified(100);
Otu00663	607	k__Bacteria(100);p__Planctomycetes(100);c__Phycisphaerae(100);o__WD2101(100);o__WD2101_unclassified(100);o__WD2101_unclassified(100);o__WD2101_unclassified(100);
Otu00664	607	k__Bacteria(100);p__Actinobacteria(100);c__Acidimicrobiia(100);o__Acidimicrobiales(100);f__C111(100);f__C111_unclassified(100);f__C111_unclassified(100);
Otu00665	604	k__Bacteria(100);p__Chloroflexi(100);c__S085(100);c__S085_unclassified(100);c__S085_unclassified(100);c__S085_unclassified(100);c__S085_unclassified(100);
Otu00666	604	k__Bacteria(100);p__Acidobacteria(100);c__Solibacteres(100);o__Solibacterales(100);o__Solibacterales_unclassified(100);o__Solibacterales_unclassified(100);o__Solibacterales_unclassified(100);
Otu00667	603	k__Bacteria(100);p__Proteobacteria(100);c__Alphaproteobacteria(100);o__Rhizobiales(100);f__Hyphomicrobiaceae(100);g__Hyphomicrobium(55);g__Hyphomicrobium_unclassified(55);
Otu00668	601	k__Bacteria(100);p__Gemmatimonadetes(100);c__Gemmatimonadetes(100);c__Gemmatimonadetes_unclassified(100);c__Gemmatimonadetes_unclassified(100);c__Gemmatimonadetes_unclassified(100);c__Gemmatimonadetes_unclassified(100);
Otu00669	600	k__Bacteria(100);p__Proteobacteria(100);c__Alphaproteobacteria(100);o__Rhizobiales(100);f__Hyphomicrobiaceae(100);g__Devosia(100);g__Devosia_unclassified(100);
Otu00670	600	k__Bacteria(100);p__Proteobacteria(100);c__Deltaproteobacteria(100);o__MIZ46(100);o__MIZ46_unclassified(100);o__MIZ46_unclassified(100);o__MIZ46_unclassified(100);
Otu00671	598	k__Bacteria(100);p__Planctomycetes(100);c__OM190(100);o__agg27(100);o__agg27_unclassified(100);o__agg27_unclassified(100);o__agg27_unclassified(100);
Otu00672	598	k__Bacteria(100);p__Chloroflexi(100);c__Anaerolineae(100);o__SBR1031(100);f__A4b(100);f__A4b_unclassified(100);f__A4b_unclassified(100);
Otu00673	598	k__Bacteria(100);p__Proteobacteria(100);c__Alphaproteobacteria(100);o__Rhizobiales(100);f__Methylobacteriaceae(100);g__Methylobacterium(100);g__Methylobacterium_unclassified(100);
Otu00674	597	k__Bacteria(100);p__Gemmatimonadetes(100);c__Gemmatimonadetes(100);c__Gemmatimonadetes_unclassified(100);c__Gemmatimonadetes_unclassified(100);c__Gemmatimonadetes_unclassified(100);c__Gemmatimonadetes_unclassified(100);
Otu00675	596	k__Bacteria(100);p__Actinobacteria(100);c__Thermoleophilia(100);o__Gaiellales(100);f__Gaiellaceae(100);f__Gaiellaceae_unclassified(100);f__Gaiellaceae_unclassified(100);
Otu00676	595	k__Bacteria(100);p__Verrucomicrobia(100);p__Verrucomicrobia_unclassified(100);p__Verrucomicrobia_unclassified(100);p__Verrucomicrobia_unclassified(100);p__Verrucomicrobia_unclassified(100);p__Verrucomicrobia_unclassified(100);
Otu00677	595	k__Bacteria(100);p__Bacteroidetes(100);c__Cytophagia(100);o__Cytophagales(100);f__Cytophagaceae(100);f__Cytophagaceae_unclassified(100);f__Cytophagaceae_unclassified(100);
Otu00678	594	k__Bacteria(100);p__Firmicutes(100);c__Bacilli(100);o__Bacillales(100);f__Paenibacillaceae(100);g__Aneurinibacillus(100);g__Aneurinibacillus_unclassified(100);
Otu00679	593	k__Bacteria(100);p__Actinobacteria(100);c__Acidimicrobiia(100);o__Acidimicrobiales(100);o__Acidimicrobiales_unclassified(100);o__Acidimicrobiales_unclassified(100);o__Acidimicrobiales_unclassified(100);
Otu00680	591	k__Bacteria(100);p__Verrucomicrobia(100);c__Opitutae(100);o__[Cerasicoccales](100);f__[Cerasicoccaceae](100);f__[Cerasicoccaceae]_unclassified(100);f__[Cerasicoccaceae]_unclassified(100);
Otu00681	590	k__Bacteria(100);p__Chloroflexi(100);c__Anaerolineae(100);o__S0208(100);o__S0208_unclassified(100);o__S0208_unclassified(100);o__S0208_unclassified(100);
Otu00682	590	k__Bacteria(100);p__Proteobacteria(100);c__Alphaproteobacteria(100);c__Alphaproteobacteria_unclassified(100);c__Alphaproteobacteria_unclassified(100);c__Alphaproteobacteria_unclassified(100);c__Alphaproteobacteria_unclassified(100);
Otu00683	590	k__Bacteria(100);p__Proteobacteria(100);c__Gammaproteobacteria(100);o__Pseudomonadales(100);f__Pseudomonadaceae(100);g__Pseudomonas(100);s__stutzeri(100);
Otu00684	587	k__Bacteria(100);p__Bacteroidetes(100);c__[Saprospirae](100);o__[Saprospirales](100);f__Chitinophagaceae(100);f__Chitinophagaceae_unclassified(100);f__Chitinophagaceae_unclassified(100);
Otu00685	584	k__Bacteria(100);p__Proteobacteria(100);c__Alphaproteobacteria(100);o__Rhizobiales(100);f__Hyphomicrobiaceae(100);g__Devosia(100);g__Devosia_unclassified(100);
Otu00686	583	k__Bacteria(100);p__Acidobacteria(100);c__iii1-8(100);o__32-20(100);o__32-20_unclassified(100);o__32-20_unclassified(100);o__32-20_unclassified(100);
Otu00687	583	k__Bacteria(100);p__Acidobacteria(100);c__Acidobacteria-5(100);c__Acidobacteria-5_unclassified(100);c__Acidobacteria-5_unclassified(100);c__Acidobacteria-5_unclassified(100);c__Acidobacteria-5_unclassified(100);
Otu00688	582	k__Bacteria(100);p__Armatimonadetes(100);c__Chthonomonadetes(100);o__SJA-22(100);o__SJA-22_unclassified(100);o__SJA-22_unclassified(100);o__SJA-22_unclassified(100);
Otu00689	582	k__Bacteria(100);p__Gemmatimonadetes(100);c__Gemm-1(100);c__Gemm-1_unclassified(100);c__Gemm-1_unclassified(100);c__Gemm-1_unclassified(100);c__Gemm-1_unclassified(100);
Otu00690	578	k__Bacteria(100);p__TM7(100);c__TM7-1(100);c__TM7-1_unclassified(100);c__TM7-1_unclassified(100);c__TM7-1_unclassified(100);c__TM7-1_unclassified(100);
Otu00691	576	k__Bacteria(100);p__Proteobacteria(100);c__Deltaproteobacteria(100);o__Syntrophobacterales(100);f__Syntrophobacteraceae(100);f__Syntrophobacteraceae_unclassified(100);f__Syntrophobacteraceae_unclassified(100);
Otu00692	574	k__Bacteria(100);p__WS3(100);c__PRR-12(100);o__Sediment-1(100);f__PRR-10(100);f__PRR-10_unclassified(100);f__PRR-10_unclassified(100);
Otu00693	574	k__Bacteria(100);p__WS3(100);c__PRR-12(100);o__Sediment-1(100);f__PRR-10(100);f__PRR-10_unclassified(100);f__PRR-10_unclassified(100);
Otu00694	572	k__Bacteria(100);p__Proteobacteria(100);c__Alphaproteobacteria(100);o__Rickettsiales(100);f__mitochondria(100);g__Pythium(100);s__ultimum(100);
Otu00695	572	k__Bacteria(100);p__Bacteroidetes(100);p__Bacteroidetes_unclassified(100);p__Bacteroidetes_unclassified(100);p__Bacteroidetes_unclassified(100);p__Bacteroidetes_unclassified(100);p__Bacteroidetes_unclassified(100);
Otu00696	567	k__Bacteria(100);p__Acidobacteria(100);c__[Chloracidobacteria](100);o__RB41(100);f__Ellin6075(100);f__Ellin6075_unclassified(100);f__Ellin6075_unclassified(100);
Otu00697	567	k__Bacteria(100);p__Verrucomicrobia(100);c__[Spartobacteria](100);o__[Chthoniobacterales](100);f__[Chthoniobacteraceae](100);f__[Chthoniobacteraceae]_unclassified(100);f__[Chthoniobacteraceae]_unclassified(100);
Otu00698	566	k__Bacteria(100);p__Acidobacteria(100);c__Solibacteres(100);o__Solibacterales(100);o__Solibacterales_unclassified(100);o__Solibacterales_unclassified(100);o__Solibacterales_unclassified(100);
Otu00699	565	k__Bacteria(100);p__Bacteroidetes(100);c__Sphingobacteriia(100);o__Sphingobacteriales(100);f__Sphingobacteriaceae(100);g__Sphingobacterium(100);g__Sphingobacterium_unclassified(100);
Otu00700	564	k__Bacteria(100);p__Actinobacteria(100);c__Actinobacteria(100);o__Actinomycetales(100);f__Pseudonocardiaceae(100);g__Pseudonocardia(100);s__halophobica(72);
Otu00701	561	k__Bacteria(100);p__Proteobacteria(100);c__Betaproteobacteria(100);o__SC-I-84(100);o__SC-I-84_unclassified(100);o__SC-I-84_unclassified(100);o__SC-I-84_unclassified(100);
Otu00702	560	k__Bacteria(100);p__Actinobacteria(100);c__Actinobacteria(100);o__Actinomycetales(100);f__Sporichthyaceae(70);f__Sporichthyaceae_unclassified(70);f__Sporichthyaceae_unclassified(70);
Otu00703	559	k__Bacteria(100);p__Chloroflexi(100);c__Anaerolineae(100);o__H39(100);o__H39_unclassified(100);o__H39_unclassified(100);o__H39_unclassified(100);
Otu00704	558	k__Bacteria(100);p__Proteobacteria(100);c__Gammaproteobacteria(100);o__Xanthomonadales(100);f__Sinobacteraceae(100);f__Sinobacteraceae_unclassified(100);f__Sinobacteraceae_unclassified(100);
Otu00705	557	k__Bacteria(100);p__Bacteroidetes(100);c__Cytophagia(100);o__Cytophagales(100);f__Cytophagaceae(100);g__Spirosoma(100);g__Spirosoma_unclassified(100);
Otu00706	557	k__Bacteria(100);p__Acidobacteria(100);c__Acidobacteria-6(100);o__iii1-15(100);f__RB40(100);f__RB40_unclassified(100);f__RB40_unclassified(100);
Otu00707	557	k__Bacteria(100);p__Bacteroidetes(100);c__[Saprospirae](100);o__[Saprospirales](100);f__Chitinophagaceae(100);f__Chitinophagaceae_unclassified(100);f__Chitinophagaceae_unclassified(100);
Otu00708	556	k__Bacteria(100);p__Bacteroidetes(100);p__Bacteroidetes_unclassified(100);p__Bacteroidetes_unclassified(100);p__Bacteroidetes_unclassified(100);p__Bacteroidetes_unclassified(100);p__Bacteroidetes_unclassified(100);
Otu00709	555	k__Bacteria(100);p__Proteobacteria(100);c__Alphaproteobacteria(100);o__Sphingomonadales(100);f__Sphingomonadaceae(100);g__Novosphingobium(100);g__Novosphingobium_unclassified(100);
Otu00710	555	k__Bacteria(100);p__Proteobacteria(100);c__Betaproteobacteria(100);o__A21b(100);f__UD5(100);f__UD5_unclassified(100);f__UD5_unclassified(100);
Otu00711	555	k__Bacteria(100);p__Verrucomicrobia(100);c__[Spartobacteria](100);o__[Chthoniobacterales](100);f__[Chthoniobacteraceae](100);g__OR-59(100);g__OR-59_unclassified(100);
Otu00712	552	k__Bacteria(100);p__Bacteroidetes(100);c__[Saprospirae](100);o__[Saprospirales](100);f__Chitinophagaceae(100);f__Chitinophagaceae_unclassified(100);f__Chitinophagaceae_unclassified(100);
Otu00713	552	k__Bacteria(100);p__Proteobacteria(100);c__Betaproteobacteria(100);o__SC-I-84(100);o__SC-I-84_unclassified(100);o__SC-I-84_unclassified(100);o__SC-I-84_unclassified(100);
Otu00714	552	k__Bacteria(100);p__Acidobacteria(100);c__S035(100);c__S035_unclassified(100);c__S035_unclassified(100);c__S035_unclassified(100);c__S035_unclassified(100);
Otu00715	552	k__Bacteria(100);p__Actinobacteria(100);c__Actinobacteria(100);o__Actinomycetales(100);f__Nakamurellaceae(100);f__Nakamurellaceae_unclassified(100);f__Nakamurellaceae_unclassified(100);
Otu00716	551	k__Bacteria(100);p__Actinobacteria(100);c__Actinobacteria(100);o__Actinomycetales(100);f__Micromonosporaceae(100);g__Pilimelia(89);g__Pilimelia_unclassified(89);
Otu00717	550	k__Bacteria(100);p__Actinobacteria(100);c__Actinobacteria(100);o__Actinomycetales(100);f__Micromonosporaceae(100);f__Micromonosporaceae_unclassified(55);f__Micromonosporaceae_unclassified(55);
Otu00718	549	k__Bacteria(100);p__Elusimicrobia(100);c__Elusimicrobia(100);o__FAC88(100);o__FAC88_unclassified(100);o__FAC88_unclassified(100);o__FAC88_unclassified(100);
Otu00719	549	k__Bacteria(100);p__Chloroflexi(100);c__Anaerolineae(100);o__SBR1031(100);f__A4b(100);f__A4b_unclassified(100);f__A4b_unclassified(100);
Otu00720	549	k__Bacteria(100);p__TM7(100);c__TM7-3(100);o__EW055(100);o__EW055_unclassified(100);o__EW055_unclassified(100);o__EW055_unclassified(100);
Otu00721	546	k__Bacteria(100);p__Acidobacteria(100);c__Acidobacteria-6(100);o__CCU21(100);o__CCU21_unclassified(100);o__CCU21_unclassified(100);o__CCU21_unclassified(100);
Otu00722	545	k__Bacteria(100);p__Proteobacteria(100);c__Deltaproteobacteria(100);o__Syntrophobacterales(100);f__Syntrophobacteraceae(100);f__Syntrophobacteraceae_unclassified(100);f__Syntrophobacteraceae_unclassified(100);
Otu00723	545	k__Bacteria(100);p__Acidobacteria(100);c__Acidobacteriia(100);o__Acidobacteriales(100);f__Acidobacteriaceae(100);g__Edaphobacter(56);s__modestum(56);
Otu00724	544	k__Bacteria(100);p__Proteobacteria(100);c__Gammaproteobacteria(100);o__Xanthomonadales(100);f__Sinobacteraceae(100);g__Steroidobacter(100);g__Steroidobacter_unclassified(100);
Otu00725	544	k__Bacteria(100);p__Proteobacteria(100);c__Deltaproteobacteria(100);o__Syntrophobacterales(100);f__Syntrophobacteraceae(100);f__Syntrophobacteraceae_unclassified(100);f__Syntrophobacteraceae_unclassified(100);
Otu00726	544	k__Bacteria(100);p__Planctomycetes(100);c__Planctomycetia(100);o__Gemmatales(100);f__Gemmataceae(100);g__Gemmata(100);g__Gemmata_unclassified(100);
Otu00727	542	k__Bacteria(100);p__Acidobacteria(100);c__Acidobacteria-6(100);o__iii1-15(100);f__RB40(100);f__RB40_unclassified(100);f__RB40_unclassified(100);
Otu00728	542	k__Bacteria(100);p__Acidobacteria(100);c__Solibacteres(100);o__Solibacterales(100);f__Solibacteraceae(100);g__Candidatus_Solibacter(100);g__Candidatus_Solibacter_unclassified(100);
Otu00729	540	k__Bacteria(100);p__Proteobacteria(100);c__Deltaproteobacteria(100);o__NB1-j(100);f__NB1-i(100);f__NB1-i_unclassified(100);f__NB1-i_unclassified(100);
Otu00730	539	k__Bacteria(100);p__Bacteroidetes(100);c__Sphingobacteriia(100);o__Sphingobacteriales(100);f__Sphingobacteriaceae(100);g__Pedobacter(100);s__terricola(75);
Otu00731	539	k__Bacteria(100);p__Chloroflexi(100);c__Anaerolineae(100);o__SBR1031(100);f__oc28(100);f__oc28_unclassified(100);f__oc28_unclassified(100);
Otu00732	538	k__Bacteria(100);p__Acidobacteria(100);c__iii1-8(100);o__DS-18(100);o__DS-18_unclassified(100);o__DS-18_unclassified(100);o__DS-18_unclassified(100);
Otu00733	537	k__Bacteria(100);p__Chloroflexi(100);c__Ellin6529(100);c__Ellin6529_unclassified(100);c__Ellin6529_unclassified(100);c__Ellin6529_unclassified(100);c__Ellin6529_unclassified(100);
Otu00734	536	k__Bacteria(100);p__Bacteroidetes(100);c__Flavobacteriia(100);o__Flavobacteriales(100);f__Flavobacteriaceae(100);g__Flavobacterium(100);g__Flavobacterium_unclassified(100);
Otu00735	536	k__Bacteria(100);p__Acidobacteria(100);c__[Chloracidobacteria](100);o__PK29(100);o__PK29_unclassified(100);o__PK29_unclassified(100);o__PK29_unclassified(100);
Otu00736	536	k__Bacteria(100);p__Proteobacteria(100);c__Alphaproteobacteria(100);o__Caulobacterales(100);f__Caulobacteraceae(100);g__Phenylobacterium(80);g__Phenylobacterium_unclassified(80);
Otu00737	536	k__Bacteria(100);p__Proteobacteria(100);c__Deltaproteobacteria(100);o__Myxococcales(100);f__Haliangiaceae(100);f__Haliangiaceae_unclassified(100);f__Haliangiaceae_unclassified(100);
Otu00738	535	k__Bacteria(100);p__Verrucomicrobia(100);c__[Pedosphaerae](100);o__[Pedosphaerales](100);f__Ellin515(100);f__Ellin515_unclassified(100);f__Ellin515_unclassified(100);
Otu00739	535	k__Bacteria(100);p__Acidobacteria(100);c__Acidobacteria-6(100);o__iii1-15(100);f__RB40(100);f__RB40_unclassified(100);f__RB40_unclassified(100);
Otu00740	533	k__Bacteria(100);p__Gemmatimonadetes(100);c__Gemmatimonadetes(100);o__N1423WL(100);o__N1423WL_unclassified(100);o__N1423WL_unclassified(100);o__N1423WL_unclassified(100);
Otu00741	531	k__Bacteria(100);p__Verrucomicrobia(100);c__[Spartobacteria](100);o__[Chthoniobacterales](100);f__[Chthoniobacteraceae](100);g__Ellin506(100);g__Ellin506_unclassified(100);
Otu00742	530	k__Bacteria(100);p__Acidobacteria(100);c__Acidobacteria-6(100);o__iii1-15(100);f__mb2424(100);f__mb2424_unclassified(100);f__mb2424_unclassified(100);
Otu00743	530	k__Bacteria(100);p__Actinobacteria(100);p__Actinobacteria_unclassified(100);p__Actinobacteria_unclassified(100);p__Actinobacteria_unclassified(100);p__Actinobacteria_unclassified(100);p__Actinobacteria_unclassified(100);
Otu00744	529	k__Bacteria(100);p__Proteobacteria(100);c__Gammaproteobacteria(100);o__Pseudomonadales(100);f__Pseudomonadaceae(100);g__Pseudomonas(93);g__Pseudomonas_unclassified(81);
Otu00745	528	k__Bacteria(100);p__Proteobacteria(100);c__Gammaproteobacteria(100);o__Pseudomonadales(100);f__Moraxellaceae(100);g__Psychrobacter(100);s__pulmonis(90);
Otu00746	527	k__Bacteria(100);p__Planctomycetes(100);c__Phycisphaerae(100);o__WD2101(100);o__WD2101_unclassified(100);o__WD2101_unclassified(100);o__WD2101_unclassified(100);
Otu00747	526	k__Bacteria(100);p__Chloroflexi(100);c__Ellin6529(100);c__Ellin6529_unclassified(100);c__Ellin6529_unclassified(100);c__Ellin6529_unclassified(100);c__Ellin6529_unclassified(100);
Otu00748	521	k__Bacteria(100);k__Bacteria_unclassified(100);k__Bacteria_unclassified(100);k__Bacteria_unclassified(100);k__Bacteria_unclassified(100);k__Bacteria_unclassified(100);k__Bacteria_unclassified(100);
Otu00749	521	k__Bacteria(100);p__Proteobacteria(100);c__Betaproteobacteria(100);o__A21b(100);f__EB1003(100);f__EB1003_unclassified(100);f__EB1003_unclassified(100);
Otu00750	520	k__Bacteria(100);p__Proteobacteria(100);c__Betaproteobacteria(100);c__Betaproteobacteria_unclassified(100);c__Betaproteobacteria_unclassified(100);c__Betaproteobacteria_unclassified(100);c__Betaproteobacteria_unclassified(100);
Otu00751	519	k__Bacteria(100);p__Acidobacteria(100);c__Acidobacteria-5(100);c__Acidobacteria-5_unclassified(100);c__Acidobacteria-5_unclassified(100);c__Acidobacteria-5_unclassified(100);c__Acidobacteria-5_unclassified(100);
Otu00752	519	k__Bacteria(100);p__Proteobacteria(100);c__Alphaproteobacteria(100);o__Sphingomonadales(100);f__Sphingomonadaceae(100);g__Sphingomonas(99);s__wittichii(99);
Otu00753	519	k__Bacteria(100);p__Proteobacteria(100);c__Alphaproteobacteria(100);o__Rhizobiales(100);f__Hyphomicrobiaceae(100);g__Pedomicrobium(100);g__Pedomicrobium_unclassified(100);
Otu00754	518	k__Bacteria(100);p__Chloroflexi(100);c__Gitt-GS-136(100);c__Gitt-GS-136_unclassified(100);c__Gitt-GS-136_unclassified(100);c__Gitt-GS-136_unclassified(100);c__Gitt-GS-136_unclassified(100);
Otu00755	518	k__Bacteria(100);p__Proteobacteria(100);c__Deltaproteobacteria(100);o__Bdellovibrionales(100);f__Bacteriovoracaceae(100);f__Bacteriovoracaceae_unclassified(100);f__Bacteriovoracaceae_unclassified(100);
Otu00756	517	k__Bacteria(100);p__Bacteroidetes(100);c__[Saprospirae](100);o__[Saprospirales](100);f__Chitinophagaceae(100);f__Chitinophagaceae_unclassified(100);f__Chitinophagaceae_unclassified(100);
Otu00757	517	k__Bacteria(100);p__Bacteroidetes(100);c__Bacteroidia(100);o__Bacteroidales(100);f__Porphyromonadaceae(100);g__Paludibacter(100);g__Paludibacter_unclassified(100);
Otu00758	517	k__Bacteria(100);p__Bacteroidetes(100);c__Flavobacteriia(100);o__Flavobacteriales(100);f__Flavobacteriaceae(100);g__Flavobacterium(100);g__Flavobacterium_unclassified(100);
Otu00759	516	k__Bacteria(100);p__Firmicutes(100);c__Bacilli(100);o__Bacillales(100);f__Paenibacillaceae(100);g__Ammoniphilus(100);s__oxalaticus(75);
Otu00760	515	k__Bacteria(100);p__Bacteroidetes(100);c__[Saprospirae](100);o__[Saprospirales](100);f__Chitinophagaceae(100);f__Chitinophagaceae_unclassified(100);f__Chitinophagaceae_unclassified(100);
Otu00761	514	k__Bacteria(100);p__WS3(100);c__PRR-12(100);o__Sediment-1(100);f__CV106(100);f__CV106_unclassified(100);f__CV106_unclassified(100);
Otu00762	514	k__Bacteria(100);p__Gemmatimonadetes(100);c__Gemm-1(100);c__Gemm-1_unclassified(100);c__Gemm-1_unclassified(100);c__Gemm-1_unclassified(100);c__Gemm-1_unclassified(100);
Otu00763	513	k__Bacteria(100);p__Bacteroidetes(100);c__Flavobacteriia(100);o__Flavobacteriales(100);f__Flavobacteriaceae(100);g__Flavobacterium(100);g__Flavobacterium_unclassified(100);
Otu00764	513	k__Bacteria(100);p__Chloroflexi(100);c__Anaerolineae(100);o__GCA004(100);o__GCA004_unclassified(100);o__GCA004_unclassified(100);o__GCA004_unclassified(100);
Otu00765	513	k__Bacteria(100);p__Planctomycetes(100);c__Phycisphaerae(100);o__WD2101(100);o__WD2101_unclassified(100);o__WD2101_unclassified(100);o__WD2101_unclassified(100);
Otu00766	513	k__Bacteria(100);p__Bacteroidetes(100);c__Flavobacteriia(100);o__Flavobacteriales(100);f__Flavobacteriaceae(100);g__Flavobacterium(98);s__gelidilacus(76);
Otu00767	513	k__Bacteria(100);p__Acidobacteria(100);c__[Chloracidobacteria](100);o__RB41(100);o__RB41_unclassified(100);o__RB41_unclassified(100);o__RB41_unclassified(100);
Otu00768	512	k__Bacteria(100);p__Acidobacteria(100);c__Acidobacteria-6(100);o__iii1-15(100);o__iii1-15_unclassified(100);o__iii1-15_unclassified(100);o__iii1-15_unclassified(100);
Otu00769	511	k__Bacteria(100);p__Firmicutes(100);c__Bacilli(100);o__Bacillales(100);f__Bacillaceae(100);g__Bacillus(73);s__humi(66);
Otu00770	509	k__Bacteria(100);p__Acidobacteria(100);c__Acidobacteriia(100);o__Acidobacteriales(100);f__Koribacteraceae(100);g__Candidatus_Koribacter(100);g__Candidatus_Koribacter_unclassified(100);
Otu00771	508	k__Bacteria(100);p__Proteobacteria(100);c__Deltaproteobacteria(100);o__Myxococcales(100);o__Myxococcales_unclassified(94);o__Myxococcales_unclassified(94);o__Myxococcales_unclassified(94);
Otu00772	507	k__Bacteria(100);p__Proteobacteria(100);c__Alphaproteobacteria(100);o__Rhizobiales(100);f__Hyphomicrobiaceae(100);g__Rhodoplanes(100);g__Rhodoplanes_unclassified(100);
Otu00773	506	k__Bacteria(100);p__Proteobacteria(100);c__Betaproteobacteria(100);o__Burkholderiales(100);f__Comamonadaceae(100);f__Comamonadaceae_unclassified(100);f__Comamonadaceae_unclassified(100);
Otu00774	506	k__Bacteria(100);k__Bacteria_unclassified(100);k__Bacteria_unclassified(100);k__Bacteria_unclassified(100);k__Bacteria_unclassified(100);k__Bacteria_unclassified(100);k__Bacteria_unclassified(100);
Otu00775	505	k__Bacteria(100);p__Bacteroidetes(100);c__Flavobacteriia(100);o__Flavobacteriales(100);f__Flavobacteriaceae(100);g__Flavobacterium(100);g__Flavobacterium_unclassified(100);
Otu00776	503	k__Bacteria(100);p__Actinobacteria(100);c__Actinobacteria(100);o__Actinomycetales(100);f__Nocardiaceae(100);g__Rhodococcus(98);g__Rhodococcus_unclassified(90);
Otu00777	503	k__Bacteria(100);p__Proteobacteria(100);c__Deltaproteobacteria(100);o__Myxococcales(100);f__Haliangiaceae(93);f__Haliangiaceae_unclassified(93);f__Haliangiaceae_unclassified(93);
Otu00778	502	k__Bacteria(100);p__Planctomycetes(100);c__Phycisphaerae(100);o__WD2101(100);o__WD2101_unclassified(100);o__WD2101_unclassified(100);o__WD2101_unclassified(100);
Otu00779	500	k__Bacteria(100);p__Proteobacteria(100);c__Gammaproteobacteria(100);o__Legionellales(100);f__Legionellaceae(100);g__Legionella(98);g__Legionella_unclassified(97);
Otu00780	498	k__Bacteria(100);p__Proteobacteria(100);c__Betaproteobacteria(100);o__Burkholderiales(100);f__Oxalobacteraceae(100);f__Oxalobacteraceae_unclassified(99);f__Oxalobacteraceae_unclassified(99);
Otu00781	497	k__Bacteria(100);p__Gemmatimonadetes(100);c__Gemmatimonadetes(100);o__Ellin5290(100);o__Ellin5290_unclassified(100);o__Ellin5290_unclassified(100);o__Ellin5290_unclassified(100);
Otu00782	497	k__Bacteria(100);p__Verrucomicrobia(100);c__Verrucomicrobiae(100);o__Verrucomicrobiales(100);f__Verrucomicrobiaceae(100);g__Verrucomicrobium(100);s__spinosum(100);
Otu00783	496	k__Bacteria(100);p__Bacteroidetes(100);c__Cytophagia(100);o__Cytophagales(100);f__Cytophagaceae(100);g__Spirosoma(100);g__Spirosoma_unclassified(100);
Otu00784	496	k__Bacteria(100);p__Acidobacteria(100);c__Acidobacteria-6(100);o__iii1-15(100);f__mb2424(100);f__mb2424_unclassified(100);f__mb2424_unclassified(100);
Otu00785	494	k__Bacteria(100);p__Actinobacteria(100);c__MB-A2-108(100);o__0319-7L14(100);o__0319-7L14_unclassified(100);o__0319-7L14_unclassified(100);o__0319-7L14_unclassified(100);
Otu00786	493	k__Bacteria(100);p__Verrucomicrobia(100);c__[Pedosphaerae](100);o__[Pedosphaerales](100);o__[Pedosphaerales]_unclassified(100);o__[Pedosphaerales]_unclassified(100);o__[Pedosphaerales]_unclassified(100);
Otu00787	493	k__Bacteria(100);p__Bacteroidetes(100);c__Sphingobacteriia(100);o__Sphingobacteriales(100);f__Sphingobacteriaceae(100);g__Pedobacter(100);g__Pedobacter_unclassified(100);
Otu00788	493	k__Bacteria(100);p__Verrucomicrobia(100);c__Verrucomicrobiae(100);o__Verrucomicrobiales(100);f__Verrucomicrobiaceae(100);g__Luteolibacter(100);g__Luteolibacter_unclassified(100);
Otu00789	493	k__Bacteria(100);p__Acidobacteria(100);c__Acidobacteria-6(100);o__iii1-15(100);o__iii1-15_unclassified(100);o__iii1-15_unclassified(100);o__iii1-15_unclassified(100);
Otu00790	493	k__Bacteria(100);p__Acidobacteria(100);c__Acidobacteria-6(100);o__iii1-15(100);o__iii1-15_unclassified(100);o__iii1-15_unclassified(100);o__iii1-15_unclassified(100);
Otu00791	492	k__Bacteria(100);p__Acidobacteria(100);c__RB25(100);c__RB25_unclassified(100);c__RB25_unclassified(100);c__RB25_unclassified(100);c__RB25_unclassified(100);
Otu00792	490	k__Bacteria(100);p__TM7(100);c__TM7-1(100);c__TM7-1_unclassified(100);c__TM7-1_unclassified(100);c__TM7-1_unclassified(100);c__TM7-1_unclassified(100);
Otu00793	489	k__Bacteria(100);p__Acidobacteria(100);c__RB25(100);c__RB25_unclassified(100);c__RB25_unclassified(100);c__RB25_unclassified(100);c__RB25_unclassified(100);
Otu00794	488	k__Bacteria(100);p__Bacteroidetes(100);c__Flavobacteriia(100);o__Flavobacteriales(100);f__Flavobacteriaceae(100);g__Flavobacterium(100);g__Flavobacterium_unclassified(91);
Otu00795	487	k__Bacteria(100);p__Actinobacteria(100);c__Thermoleophilia(100);o__Gaiellales(100);f__Gaiellaceae(100);f__Gaiellaceae_unclassified(100);f__Gaiellaceae_unclassified(100);
Otu00796	486	k__Bacteria(100);p__Firmicutes(100);c__Bacilli(100);o__Bacillales(100);f__Alicyclobacillaceae(100);g__Alicyclobacillus(100);g__Alicyclobacillus_unclassified(100);
Otu00797	486	k__Bacteria(100);p__Planctomycetes(100);c__Phycisphaerae(100);o__WD2101(100);o__WD2101_unclassified(100);o__WD2101_unclassified(100);o__WD2101_unclassified(100);
Otu00798	485	k__Bacteria(100);p__TM7(100);c__TM7-3(100);c__TM7-3_unclassified(100);c__TM7-3_unclassified(100);c__TM7-3_unclassified(100);c__TM7-3_unclassified(100);
Otu00799	485	k__Bacteria(100);p__Planctomycetes(100);c__Phycisphaerae(100);o__WD2101(100);o__WD2101_unclassified(100);o__WD2101_unclassified(100);o__WD2101_unclassified(100);
Otu00800	485	k__Bacteria(100);p__Proteobacteria(100);c__Betaproteobacteria(100);o__MND1(100);o__MND1_unclassified(100);o__MND1_unclassified(100);o__MND1_unclassified(100);
Otu00801	482	k__Bacteria(100);p__WS3(100);c__PRR-12(100);o__LD1-PA13(100);o__LD1-PA13_unclassified(100);o__LD1-PA13_unclassified(100);o__LD1-PA13_unclassified(100);
Otu00802	480	k__Bacteria(100);p__Bacteroidetes(100);c__Flavobacteriia(100);o__Flavobacteriales(100);f__Flavobacteriaceae(100);g__Flavobacterium(100);g__Flavobacterium_unclassified(100);
Otu00803	480	k__Bacteria(100);p__Proteobacteria(100);c__Betaproteobacteria(100);o__SC-I-84(100);o__SC-I-84_unclassified(100);o__SC-I-84_unclassified(100);o__SC-I-84_unclassified(100);
Otu00804	478	k__Bacteria(100);p__Acidobacteria(100);c__[Chloracidobacteria](100);o__11-24(100);o__11-24_unclassified(100);o__11-24_unclassified(100);o__11-24_unclassified(100);
Otu00805	478	k__Bacteria(100);p__Proteobacteria(100);c__Betaproteobacteria(100);o__MND1(100);o__MND1_unclassified(100);o__MND1_unclassified(100);o__MND1_unclassified(100);
Otu00806	477	k__Bacteria(100);p__Acidobacteria(100);c__Sva0725(100);o__Sva0725(100);o__Sva0725_unclassified(100);o__Sva0725_unclassified(100);o__Sva0725_unclassified(100);
Otu00807	476	k__Bacteria(100);p__Actinobacteria(100);c__Thermoleophilia(100);o__Solirubrobacterales(100);o__Solirubrobacterales_unclassified(100);o__Solirubrobacterales_unclassified(100);o__Solirubrobacterales_unclassified(100);
Otu00808	476	k__Bacteria(100);p__Bacteroidetes(100);c__[Saprospirae](100);o__[Saprospirales](100);f__Chitinophagaceae(100);f__Chitinophagaceae_unclassified(100);f__Chitinophagaceae_unclassified(100);
Otu00809	475	k__Bacteria(100);p__Chloroflexi(100);c__Anaerolineae(100);o__SBR1031(100);f__oc28(100);f__oc28_unclassified(100);f__oc28_unclassified(100);
Otu00810	474	k__Bacteria(100);p__Actinobacteria(100);c__Thermoleophilia(100);o__Gaiellales(100);f__Gaiellaceae(100);f__Gaiellaceae_unclassified(100);f__Gaiellaceae_unclassified(100);
Otu00811	473	k__Bacteria(100);p__Bacteroidetes(100);c__Flavobacteriia(100);o__Flavobacteriales(100);f__Flavobacteriaceae(100);g__Flavobacterium(100);g__Flavobacterium_unclassified(100);
Otu00812	473	k__Bacteria(100);p__Actinobacteria(100);c__Thermoleophilia(100);o__Solirubrobacterales(100);o__Solirubrobacterales_unclassified(100);o__Solirubrobacterales_unclassified(100);o__Solirubrobacterales_unclassified(100);
Otu00813	473	k__Bacteria(100);p__Proteobacteria(100);c__Alphaproteobacteria(100);o__Rhizobiales(100);o__Rhizobiales_unclassified(100);o__Rhizobiales_unclassified(100);o__Rhizobiales_unclassified(100);
Otu00814	472	k__Bacteria(100);p__Planctomycetes(100);c__Phycisphaerae(100);o__WD2101(100);o__WD2101_unclassified(100);o__WD2101_unclassified(100);o__WD2101_unclassified(100);
Otu00815	472	k__Bacteria(100);p__Planctomycetes(100);c__Planctomycetia(100);o__Gemmatales(100);f__Isosphaeraceae(100);f__Isosphaeraceae_unclassified(100);f__Isosphaeraceae_unclassified(100);
Otu00816	472	k__Bacteria(100);p__Acidobacteria(100);c__[Chloracidobacteria](100);o__PK29(100);o__PK29_unclassified(100);o__PK29_unclassified(100);o__PK29_unclassified(100);
Otu00817	472	k__Bacteria(100);p__Acidobacteria(100);c__Acidobacteria-6(100);o__iii1-15(100);o__iii1-15_unclassified(100);o__iii1-15_unclassified(100);o__iii1-15_unclassified(100);
Otu00818	471	k__Bacteria(100);p__Proteobacteria(100);c__Alphaproteobacteria(100);o__Sphingomonadales(100);f__Sphingomonadaceae(100);g__Kaistobacter(100);g__Kaistobacter_unclassified(100);
Otu00819	471	k__Bacteria(100);p__Bacteroidetes(100);c__[Saprospirae](100);o__[Saprospirales](100);f__Chitinophagaceae(100);f__Chitinophagaceae_unclassified(100);f__Chitinophagaceae_unclassified(100);
Otu00820	471	k__Bacteria(100);p__Bacteroidetes(100);c__[Saprospirae](100);o__[Saprospirales](100);f__Chitinophagaceae(100);f__Chitinophagaceae_unclassified(100);f__Chitinophagaceae_unclassified(100);
Otu00821	471	k__Bacteria(100);p__Actinobacteria(100);c__Thermoleophilia(100);o__Gaiellales(100);f__Gaiellaceae(100);f__Gaiellaceae_unclassified(100);f__Gaiellaceae_unclassified(100);
Otu00822	469	k__Bacteria(100);p__Bacteroidetes(100);c__Flavobacteriia(100);o__Flavobacteriales(100);f__Flavobacteriaceae(100);g__Flavobacterium(100);g__Flavobacterium_unclassified(100);
Otu00823	468	k__Bacteria(100);p__Planctomycetes(100);c__Phycisphaerae(100);o__WD2101(100);o__WD2101_unclassified(100);o__WD2101_unclassified(100);o__WD2101_unclassified(100);
Otu00824	468	k__Bacteria(100);p__Acidobacteria(100);c__Acidobacteria-5(100);c__Acidobacteria-5_unclassified(100);c__Acidobacteria-5_unclassified(100);c__Acidobacteria-5_unclassified(100);c__Acidobacteria-5_unclassified(100);
Otu00825	467	k__Bacteria(100);p__Proteobacteria(100);c__Betaproteobacteria(100);o__Ellin6067(100);o__Ellin6067_unclassified(100);o__Ellin6067_unclassified(100);o__Ellin6067_unclassified(100);
Otu00826	467	k__Bacteria(100);p__Actinobacteria(100);c__Thermoleophilia(100);o__Gaiellales(100);f__Gaiellaceae(100);f__Gaiellaceae_unclassified(100);f__Gaiellaceae_unclassified(100);
Otu00827	466	k__Bacteria(100);p__Chloroflexi(100);c__Anaerolineae(100);o__GCA004(100);o__GCA004_unclassified(100);o__GCA004_unclassified(100);o__GCA004_unclassified(100);
Otu00828	465	k__Bacteria(100);p__Acidobacteria(100);c__[Chloracidobacteria](100);o__DS-100(100);o__DS-100_unclassified(100);o__DS-100_unclassified(100);o__DS-100_unclassified(100);
Otu00829	465	k__Bacteria(100);p__Planctomycetes(100);c__Phycisphaerae(100);o__WD2101(100);o__WD2101_unclassified(100);o__WD2101_unclassified(100);o__WD2101_unclassified(100);
Otu00830	464	k__Bacteria(100);p__WS3(100);c__PRR-12(100);o__Sediment-1(100);f__PRR-10(100);f__PRR-10_unclassified(100);f__PRR-10_unclassified(100);
Otu00831	463	k__Bacteria(100);p__Proteobacteria(100);c__Deltaproteobacteria(100);o__Myxococcales(100);f__Polyangiaceae(93);f__Polyangiaceae_unclassified(68);f__Polyangiaceae_unclassified(68);
Otu00832	462	k__Bacteria(100);p__Bacteroidetes(100);p__Bacteroidetes_unclassified(100);p__Bacteroidetes_unclassified(100);p__Bacteroidetes_unclassified(100);p__Bacteroidetes_unclassified(100);p__Bacteroidetes_unclassified(100);
Otu00833	462	k__Bacteria(100);p__Acidobacteria(100);c__Solibacteres(100);o__Solibacterales(100);f__Solibacteraceae(100);g__Candidatus_Solibacter(100);g__Candidatus_Solibacter_unclassified(100);
Otu00834	462	k__Bacteria(100);p__Proteobacteria(100);c__Betaproteobacteria(100);o__A21b(100);f__EB1003(100);f__EB1003_unclassified(100);f__EB1003_unclassified(100);
Otu00835	461	k__Bacteria(100);p__Bacteroidetes(100);p__Bacteroidetes_unclassified(100);p__Bacteroidetes_unclassified(100);p__Bacteroidetes_unclassified(100);p__Bacteroidetes_unclassified(100);p__Bacteroidetes_unclassified(100);
Otu00836	461	k__Bacteria(100);p__Proteobacteria(100);c__Betaproteobacteria(100);o__SBla14(100);o__SBla14_unclassified(100);o__SBla14_unclassified(100);o__SBla14_unclassified(100);
Otu00837	461	k__Bacteria(100);p__Proteobacteria(100);c__Deltaproteobacteria(100);o__Myxococcales(100);f__Polyangiaceae(93);f__Polyangiaceae_unclassified(93);f__Polyangiaceae_unclassified(93);
Otu00838	460	k__Bacteria(100);p__Proteobacteria(100);c__Deltaproteobacteria(100);o__Bdellovibrionales(100);f__Bdellovibrionaceae(100);g__Bdellovibrio(100);s__bacteriovorus(100);
Otu00839	459	k__Bacteria(100);p__Bacteroidetes(100);c__[Saprospirae](100);o__[Saprospirales](100);f__Chitinophagaceae(100);g__Flavisolibacter(100);g__Flavisolibacter_unclassified(100);
Otu00840	459	k__Bacteria(100);p__Planctomycetes(100);c__Planctomycetia(100);o__Pirellulales(100);f__Pirellulaceae(100);f__Pirellulaceae_unclassified(100);f__Pirellulaceae_unclassified(100);
Otu00841	456	k__Bacteria(100);p__Bacteroidetes(100);p__Bacteroidetes_unclassified(100);p__Bacteroidetes_unclassified(100);p__Bacteroidetes_unclassified(100);p__Bacteroidetes_unclassified(100);p__Bacteroidetes_unclassified(100);
Otu00842	456	k__Bacteria(100);p__Planctomycetes(100);c__Phycisphaerae(100);o__WD2101(100);o__WD2101_unclassified(100);o__WD2101_unclassified(100);o__WD2101_unclassified(100);
Otu00843	456	k__Bacteria(100);p__Bacteroidetes(100);c__[Saprospirae](100);o__[Saprospirales](100);f__Chitinophagaceae(100);f__Chitinophagaceae_unclassified(100);f__Chitinophagaceae_unclassified(100);
Otu00844	456	k__Bacteria(100);p__Proteobacteria(100);c__Alphaproteobacteria(100);o__Sphingomonadales(100);f__Sphingomonadaceae(100);g__Sphingomonas(100);s__wittichii(100);
Otu00845	456	k__Bacteria(100);p__Armatimonadetes(100);c__Chthonomonadetes(100);o__SJA-22(100);o__SJA-22_unclassified(100);o__SJA-22_unclassified(100);o__SJA-22_unclassified(100);
Otu00846	456	k__Bacteria(100);p__Fibrobacteres(100);c__Fibrobacteria(100);o__258ds10(100);o__258ds10_unclassified(100);o__258ds10_unclassified(100);o__258ds10_unclassified(100);
Otu00847	455	k__Bacteria(100);p__Proteobacteria(100);c__Deltaproteobacteria(100);o__Myxococcales(100);f__Haliangiaceae(100);f__Haliangiaceae_unclassified(100);f__Haliangiaceae_unclassified(100);
Otu00848	453	k__Bacteria(100);p__Bacteroidetes(100);c__Flavobacteriia(100);o__Flavobacteriales(100);f__[Weeksellaceae](100);g__Chryseobacterium(100);g__Chryseobacterium_unclassified(100);
Otu00849	453	k__Bacteria(100);p__Proteobacteria(100);c__Alphaproteobacteria(100);o__Caulobacterales(100);f__Caulobacteraceae(100);f__Caulobacteraceae_unclassified(97);f__Caulobacteraceae_unclassified(97);
Otu00850	453	k__Bacteria(100);p__Bacteroidetes(100);c__Flavobacteriia(100);o__Flavobacteriales(100);f__Flavobacteriaceae(100);g__Flavobacterium(100);g__Flavobacterium_unclassified(100);
Otu00851	453	k__Bacteria(100);p__Acidobacteria(100);c__BPC102(100);o__MVS-40(100);o__MVS-40_unclassified(100);o__MVS-40_unclassified(100);o__MVS-40_unclassified(100);
Otu00852	452	k__Bacteria(100);p__Bacteroidetes(100);c__Sphingobacteriia(100);o__Sphingobacteriales(100);f__Sphingobacteriaceae(100);g__Pedobacter(100);g__Pedobacter_unclassified(100);
Otu00853	451	k__Bacteria(100);p__Proteobacteria(100);c__Alphaproteobacteria(100);c__Alphaproteobacteria_unclassified(100);c__Alphaproteobacteria_unclassified(100);c__Alphaproteobacteria_unclassified(100);c__Alphaproteobacteria_unclassified(100);
Otu00854	451	k__Bacteria(100);p__Acidobacteria(100);c__Acidobacteria-6(100);o__iii1-15(100);f__mb2424(100);f__mb2424_unclassified(100);f__mb2424_unclassified(100);
Otu00855	451	k__Bacteria(100);p__Firmicutes(100);c__Bacilli(100);o__Bacillales(100);f__Bacillaceae(76);g__Bacillus(76);s__thermoamylovorans(57);
Otu00856	449	k__Bacteria(100);p__Proteobacteria(100);c__Alphaproteobacteria(100);o__Sphingomonadales(100);f__Sphingomonadaceae(100);f__Sphingomonadaceae_unclassified(94);f__Sphingomonadaceae_unclassified(94);
Otu00857	449	k__Bacteria(100);p__Acidobacteria(100);c__Acidobacteria-6(100);o__iii1-15(100);f__mb2424(100);f__mb2424_unclassified(100);f__mb2424_unclassified(100);
Otu00858	448	k__Bacteria(100);p__Proteobacteria(100);c__Alphaproteobacteria(100);o__Rhodobacterales(100);f__Rhodobacteraceae(100);f__Rhodobacteraceae_unclassified(90);f__Rhodobacteraceae_unclassified(90);
Otu00859	448	k__Bacteria(100);p__Bacteroidetes(100);p__Bacteroidetes_unclassified(100);p__Bacteroidetes_unclassified(100);p__Bacteroidetes_unclassified(100);p__Bacteroidetes_unclassified(100);p__Bacteroidetes_unclassified(100);
Otu00860	448	k__Bacteria(100);p__Proteobacteria(100);c__Alphaproteobacteria(100);o__Rhodobacterales(100);f__Hyphomonadaceae(100);f__Hyphomonadaceae_unclassified(100);f__Hyphomonadaceae_unclassified(100);
Otu00861	448	k__Bacteria(100);p__Proteobacteria(100);c__Betaproteobacteria(100);o__SC-I-84(100);o__SC-I-84_unclassified(100);o__SC-I-84_unclassified(100);o__SC-I-84_unclassified(100);
Otu00862	447	k__Bacteria(100);p__Verrucomicrobia(100);c__Verrucomicrobiae(100);o__Verrucomicrobiales(100);f__Verrucomicrobiaceae(100);g__Verrucomicrobium(100);s__spinosum(100);
Otu00863	446	k__Bacteria(100);p__Bacteroidetes(100);c__Flavobacteriia(100);o__Flavobacteriales(100);f__Flavobacteriaceae(100);g__Flavobacterium(100);s__succinicans(100);
Otu00864	446	k__Bacteria(100);p__Bacteroidetes(100);c__Cytophagia(100);o__Cytophagales(100);f__Cytophagaceae(100);g__Adhaeribacter(100);g__Adhaeribacter_unclassified(100);
Otu00865	445	k__Bacteria(100);k__Bacteria_unclassified(100);k__Bacteria_unclassified(100);k__Bacteria_unclassified(100);k__Bacteria_unclassified(100);k__Bacteria_unclassified(100);k__Bacteria_unclassified(100);
Otu00866	444	k__Bacteria(100);p__WS3(100);c__PRR-12(100);o__Sediment-1(100);o__Sediment-1_unclassified(90);o__Sediment-1_unclassified(90);o__Sediment-1_unclassified(90);
Otu00867	444	k__Bacteria(100);p__Nitrospirae(100);c__Nitrospira(100);o__Nitrospirales(100);f__0319-6A21(100);f__0319-6A21_unclassified(100);f__0319-6A21_unclassified(100);
Otu00868	444	k__Bacteria(100);p__Planctomycetes(100);c__Planctomycetia(100);o__Pirellulales(100);f__Pirellulaceae(100);f__Pirellulaceae_unclassified(100);f__Pirellulaceae_unclassified(100);
Otu00869	443	k__Bacteria(100);p__Bacteroidetes(100);c__Flavobacteriia(100);o__Flavobacteriales(100);f__Flavobacteriaceae(100);g__Flavobacterium(100);g__Flavobacterium_unclassified(100);
Otu00870	443	k__Bacteria(100);p__Proteobacteria(100);c__Alphaproteobacteria(100);o__Caulobacterales(100);f__Caulobacteraceae(100);g__Phenylobacterium(100);g__Phenylobacterium_unclassified(100);
Otu00871	443	k__Bacteria(100);p__Actinobacteria(100);c__Actinobacteria(100);o__Actinomycetales(100);f__Nocardioidaceae(58);f__Nocardioidaceae_unclassified(58);f__Nocardioidaceae_unclassified(58);
Otu00872	443	k__Bacteria(100);p__Proteobacteria(100);c__Gammaproteobacteria(100);o__Alteromonadales(100);f__Alteromonadaceae(100);g__Cellvibrio(100);g__Cellvibrio_unclassified(100);
Otu00873	443	k__Bacteria(100);p__Bacteroidetes(100);c__Sphingobacteriia(100);o__Sphingobacteriales(100);f__Sphingobacteriaceae(100);g__Pedobacter(100);g__Pedobacter_unclassified(100);
Otu00874	443	k__Bacteria(100);p__Firmicutes(100);c__Clostridia(100);o__OPB54(100);o__OPB54_unclassified(100);o__OPB54_unclassified(100);o__OPB54_unclassified(100);
Otu00875	442	k__Bacteria(100);p__Proteobacteria(100);c__Deltaproteobacteria(100);o__Syntrophobacterales(100);f__Syntrophobacteraceae(100);f__Syntrophobacteraceae_unclassified(100);f__Syntrophobacteraceae_unclassified(100);
Otu00876	442	k__Bacteria(100);p__Proteobacteria(100);c__Deltaproteobacteria(100);o__Myxococcales(100);f__Myxococcaceae(100);g__Anaeromyxobacter(100);g__Anaeromyxobacter_unclassified(100);
Otu00877	441	k__Bacteria(100);p__Planctomycetes(100);c__Phycisphaerae(100);o__WD2101(100);o__WD2101_unclassified(100);o__WD2101_unclassified(100);o__WD2101_unclassified(100);
Otu00878	440	k__Bacteria(100);p__Proteobacteria(100);c__Alphaproteobacteria(100);o__Sphingomonadales(100);f__Sphingomonadaceae(100);g__Sphingomonas(100);g__Sphingomonas_unclassified(58);
Otu00879	439	k__Bacteria(100);p__Planctomycetes(100);c__Planctomycetia(100);o__Pirellulales(100);f__Pirellulaceae(100);g__Pirellula(100);g__Pirellula_unclassified(100);
Otu00880	437	k__Bacteria(100);p__Gemmatimonadetes(100);c__Gemmatimonadetes(100);o__Gemmatimonadales(100);f__Gemmatimonadaceae(100);g__Gemmatimonas(100);g__Gemmatimonas_unclassified(100);
Otu00881	437	k__Bacteria(100);p__Proteobacteria(100);c__Gammaproteobacteria(100);o__HTCC2188(100);f__HTCC2089(100);f__HTCC2089_unclassified(100);f__HTCC2089_unclassified(100);
Otu00882	436	k__Bacteria(100);p__Planctomycetes(100);c__Planctomycetia(100);o__Gemmatales(100);f__Gemmataceae(100);g__Gemmata(100);g__Gemmata_unclassified(97);
Otu00883	436	k__Bacteria(100);k__Bacteria_unclassified(100);k__Bacteria_unclassified(100);k__Bacteria_unclassified(100);k__Bacteria_unclassified(100);k__Bacteria_unclassified(100);k__Bacteria_unclassified(100);
Otu00884	436	k__Bacteria(100);p__Gemmatimonadetes(100);c__Gemm-1(100);c__Gemm-1_unclassified(100);c__Gemm-1_unclassified(100);c__Gemm-1_unclassified(100);c__Gemm-1_unclassified(100);
Otu00885	436	k__Bacteria(100);p__Proteobacteria(100);c__Alphaproteobacteria(100);o__Rhodospirillales(100);f__Rhodospirillaceae(100);f__Rhodospirillaceae_unclassified(100);f__Rhodospirillaceae_unclassified(100);
Otu00886	435	k__Bacteria(100);p__Proteobacteria(100);c__Alphaproteobacteria(100);o__Rhizobiales(100);o__Rhizobiales_unclassified(100);o__Rhizobiales_unclassified(100);o__Rhizobiales_unclassified(100);
Otu00887	435	k__Bacteria(100);p__Acidobacteria(100);c__Acidobacteria-6(100);o__iii1-15(100);o__iii1-15_unclassified(100);o__iii1-15_unclassified(100);o__iii1-15_unclassified(100);
Otu00888	435	k__Bacteria(100);p__Verrucomicrobia(100);c__[Spartobacteria](100);o__[Chthoniobacterales](100);f__[Chthoniobacteraceae](100);g__DA101(100);g__DA101_unclassified(100);
Otu00889	434	k__Bacteria(100);p__Actinobacteria(100);c__Actinobacteria(100);o__Actinomycetales(100);f__Thermomonosporaceae(100);g__Actinoallomurus(100);s__iriomotensis(100);
Otu00890	433	k__Bacteria(100);p__Proteobacteria(100);c__Alphaproteobacteria(100);o__Rhodospirillales(100);f__Rhodospirillaceae(100);g__Reyranella(94);s__massiliensis(94);
Otu00891	432	k__Bacteria(100);p__Proteobacteria(100);c__Deltaproteobacteria(100);o__Syntrophobacterales(100);f__Syntrophobacteraceae(100);f__Syntrophobacteraceae_unclassified(100);f__Syntrophobacteraceae_unclassified(100);
Otu00892	432	k__Bacteria(100);p__Verrucomicrobia(100);c__[Pedosphaerae](100);o__[Pedosphaerales](100);f__Ellin515(100);f__Ellin515_unclassified(100);f__Ellin515_unclassified(100);
Otu00893	432	k__Bacteria(100);p__Bacteroidetes(100);c__Flavobacteriia(100);o__Flavobacteriales(100);f__Flavobacteriaceae(100);g__Flavobacterium(100);g__Flavobacterium_unclassified(100);
Otu00894	432	k__Bacteria(100);p__Bacteroidetes(100);c__[Saprospirae](100);o__[Saprospirales](100);f__Chitinophagaceae(100);f__Chitinophagaceae_unclassified(100);f__Chitinophagaceae_unclassified(100);
Otu00895	431	k__Bacteria(100);p__Proteobacteria(100);c__Deltaproteobacteria(100);o__Desulfuromonadales(100);f__Geobacteraceae(100);g__Geobacter(100);g__Geobacter_unclassified(100);
Otu00896	429	k__Bacteria(100);p__Chloroflexi(100);c__S085(100);c__S085_unclassified(100);c__S085_unclassified(100);c__S085_unclassified(100);c__S085_unclassified(100);
Otu00897	429	k__Bacteria(100);p__TM7(100);c__TM7-1(100);c__TM7-1_unclassified(100);c__TM7-1_unclassified(100);c__TM7-1_unclassified(100);c__TM7-1_unclassified(100);
Otu00898	428	k__Bacteria(100);p__Gemmatimonadetes(100);c__Gemm-5(100);c__Gemm-5_unclassified(100);c__Gemm-5_unclassified(100);c__Gemm-5_unclassified(100);c__Gemm-5_unclassified(100);
Otu00899	428	k__Bacteria(100);p__Acidobacteria(100);c__Acidobacteria-6(100);o__iii1-15(100);o__iii1-15_unclassified(100);o__iii1-15_unclassified(100);o__iii1-15_unclassified(100);
Otu00900	426	k__Bacteria(100);p__Bacteroidetes(100);c__[Saprospirae](100);o__[Saprospirales](100);f__Chitinophagaceae(100);f__Chitinophagaceae_unclassified(100);f__Chitinophagaceae_unclassified(100);
Otu00901	425	k__Bacteria(100);p__Actinobacteria(100);c__Actinobacteria(100);o__Actinomycetales(100);f__Cellulomonadaceae(100);g__Cellulomonas(73);s__xylanilytica(56);
Otu00902	424	k__Bacteria(100);p__Bacteroidetes(100);c__[Saprospirae](100);o__[Saprospirales](100);o__[Saprospirales]_unclassified(100);o__[Saprospirales]_unclassified(100);o__[Saprospirales]_unclassified(100);
Otu00903	424	k__Bacteria(100);p__Actinobacteria(100);p__Actinobacteria_unclassified(100);p__Actinobacteria_unclassified(100);p__Actinobacteria_unclassified(100);p__Actinobacteria_unclassified(100);p__Actinobacteria_unclassified(100);
Otu00904	423	k__Bacteria(100);p__Bacteroidetes(100);p__Bacteroidetes_unclassified(100);p__Bacteroidetes_unclassified(100);p__Bacteroidetes_unclassified(100);p__Bacteroidetes_unclassified(100);p__Bacteroidetes_unclassified(100);
Otu00905	423	k__Bacteria(100);p__Proteobacteria(100);c__Alphaproteobacteria(100);o__Ellin329(100);o__Ellin329_unclassified(100);o__Ellin329_unclassified(100);o__Ellin329_unclassified(100);
Otu00906	422	k__Bacteria(100);p__Actinobacteria(100);c__Actinobacteria(100);o__Actinomycetales(100);f__Microbacteriaceae(100);f__Microbacteriaceae_unclassified(69);f__Microbacteriaceae_unclassified(69);
Otu00907	422	k__Bacteria(100);p__Firmicutes(100);c__Clostridia(100);o__Clostridiales(100);f__Clostridiaceae(66);g__SMB53(66);g__SMB53_unclassified(66);
Otu00908	421	k__Bacteria(100);p__Chloroflexi(100);c__Anaerolineae(100);c__Anaerolineae_unclassified(100);c__Anaerolineae_unclassified(100);c__Anaerolineae_unclassified(100);c__Anaerolineae_unclassified(100);
Otu00909	421	k__Bacteria(100);p__Bacteroidetes(100);c__Flavobacteriia(100);o__Flavobacteriales(100);f__Flavobacteriaceae(100);g__Flavobacterium(100);g__Flavobacterium_unclassified(100);
Otu00910	421	k__Bacteria(100);p__Actinobacteria(100);c__Actinobacteria(100);o__Actinomycetales(100);f__Frankiaceae(90);f__Frankiaceae_unclassified(90);f__Frankiaceae_unclassified(90);
Otu00911	420	k__Bacteria(100);p__TM7(100);c__TM7-1(100);c__TM7-1_unclassified(100);c__TM7-1_unclassified(100);c__TM7-1_unclassified(100);c__TM7-1_unclassified(100);
Otu00912	419	k__Bacteria(100);p__Bacteroidetes(100);c__Cytophagia(100);o__Cytophagales(100);f__Cytophagaceae(94);f__Cytophagaceae_unclassified(94);f__Cytophagaceae_unclassified(94);
Otu00913	419	k__Bacteria(100);p__Acidobacteria(100);c__Acidobacteria-6(100);o__CCU21(100);o__CCU21_unclassified(100);o__CCU21_unclassified(100);o__CCU21_unclassified(100);
Otu00914	419	k__Bacteria(100);p__Planctomycetes(100);c__Phycisphaerae(100);o__WD2101(100);o__WD2101_unclassified(100);o__WD2101_unclassified(100);o__WD2101_unclassified(100);
Otu00915	418	k__Bacteria(100);p__Planctomycetes(100);c__Planctomycetia(100);o__Gemmatales(100);f__Gemmataceae(100);f__Gemmataceae_unclassified(100);f__Gemmataceae_unclassified(100);
Otu00916	418	k__Bacteria(100);p__Bacteroidetes(100);c__[Saprospirae](100);o__[Saprospirales](100);f__Chitinophagaceae(100);f__Chitinophagaceae_unclassified(100);f__Chitinophagaceae_unclassified(100);
Otu00917	417	k__Bacteria(100);p__Actinobacteria(100);c__Thermoleophilia(100);o__Solirubrobacterales(100);o__Solirubrobacterales_unclassified(100);o__Solirubrobacterales_unclassified(100);o__Solirubrobacterales_unclassified(100);
Otu00918	417	k__Bacteria(100);p__Chloroflexi(100);c__Anaerolineae(100);o__SBR1031(100);f__A4b(100);f__A4b_unclassified(100);f__A4b_unclassified(100);
Otu00919	416	k__Bacteria(100);p__Proteobacteria(100);c__Alphaproteobacteria(100);o__Rhizobiales(100);f__Methylobacteriaceae(100);g__Methylobacterium(100);s__hispanicum(96);
Otu00920	416	k__Bacteria(100);p__Planctomycetes(100);c__Planctomycetia(100);o__Pirellulales(100);f__Pirellulaceae(100);f__Pirellulaceae_unclassified(100);f__Pirellulaceae_unclassified(100);
Otu00921	415	k__Bacteria(100);p__Gemmatimonadetes(100);c__Gemm-1(100);c__Gemm-1_unclassified(100);c__Gemm-1_unclassified(100);c__Gemm-1_unclassified(100);c__Gemm-1_unclassified(100);
Otu00922	415	k__Bacteria(100);p__Planctomycetes(100);c__Phycisphaerae(100);o__WD2101(100);o__WD2101_unclassified(100);o__WD2101_unclassified(100);o__WD2101_unclassified(100);
Otu00923	413	k__Bacteria(100);p__TM6(100);c__SJA-4(100);c__SJA-4_unclassified(100);c__SJA-4_unclassified(100);c__SJA-4_unclassified(100);c__SJA-4_unclassified(100);
Otu00924	413	k__Bacteria(100);p__Armatimonadetes(100);c__[Fimbriimonadia](100);o__[Fimbriimonadales](100);f__[Fimbriimonadaceae](100);g__Fimbriimonas(100);g__Fimbriimonas_unclassified(100);
Otu00925	413	k__Bacteria(100);p__Proteobacteria(100);c__Deltaproteobacteria(100);o__Desulfuromonadales(100);f__Geobacteraceae(100);g__Geobacter(100);g__Geobacter_unclassified(100);
Otu00926	411	k__Bacteria(100);p__Bacteroidetes(100);c__Cytophagia(100);o__Cytophagales(100);f__Cytophagaceae(92);f__Cytophagaceae_unclassified(92);f__Cytophagaceae_unclassified(92);
Otu00927	411	k__Bacteria(100);p__Planctomycetes(100);c__Planctomycetia(100);o__Pirellulales(100);f__Pirellulaceae(100);f__Pirellulaceae_unclassified(100);f__Pirellulaceae_unclassified(100);
Otu00928	410	k__Bacteria(100);p__Actinobacteria(100);c__Thermoleophilia(100);o__Gaiellales(100);f__Gaiellaceae(100);f__Gaiellaceae_unclassified(100);f__Gaiellaceae_unclassified(100);
Otu00929	410	k__Bacteria(100);p__Proteobacteria(100);c__Gammaproteobacteria(100);o__Xanthomonadales(100);f__Xanthomonadaceae(100);g__Pseudoxanthomonas(100);g__Pseudoxanthomonas_unclassified(100);
Otu00930	409	k__Bacteria(100);p__Acidobacteria(100);c__iii1-8(100);o__SJA-36(100);o__SJA-36_unclassified(100);o__SJA-36_unclassified(100);o__SJA-36_unclassified(100);
Otu00931	409	k__Bacteria(100);p__Proteobacteria(100);c__Gammaproteobacteria(100);o__Legionellales(100);f__Coxiellaceae(100);f__Coxiellaceae_unclassified(100);f__Coxiellaceae_unclassified(100);
Otu00932	409	k__Bacteria(100);p__Proteobacteria(100);c__Deltaproteobacteria(100);c__Deltaproteobacteria_unclassified(100);c__Deltaproteobacteria_unclassified(100);c__Deltaproteobacteria_unclassified(100);c__Deltaproteobacteria_unclassified(100);
Otu00933	409	k__Bacteria(100);p__Chloroflexi(100);c__Anaerolineae(100);o__SBR1031(100);f__oc28(100);f__oc28_unclassified(100);f__oc28_unclassified(100);
Otu00934	408	k__Bacteria(100);p__Actinobacteria(100);c__Actinobacteria(100);o__Actinomycetales(100);f__Nocardioidaceae(100);g__Nocardioides(100);g__Nocardioides_unclassified(61);
Otu00935	407	k__Bacteria(100);p__Bacteroidetes(100);c__Flavobacteriia(100);o__Flavobacteriales(100);f__Flavobacteriaceae(100);g__Flavobacterium(100);g__Flavobacterium_unclassified(100);
Otu00936	407	k__Bacteria(100);p__Bacteroidetes(100);c__Cytophagia(100);o__Cytophagales(100);f__Cytophagaceae(100);g__Dyadobacter(100);g__Dyadobacter_unclassified(100);
Otu00937	407	k__Bacteria(100);p__Acidobacteria(100);c__Acidobacteria-6(100);o__iii1-15(100);o__iii1-15_unclassified(100);o__iii1-15_unclassified(100);o__iii1-15_unclassified(100);
Otu00938	406	k__Bacteria(100);p__Proteobacteria(100);c__Gammaproteobacteria(100);o__Enterobacteriales(100);f__Enterobacteriaceae(100);g__Yersinia(88);g__Yersinia_unclassified(88);
Otu00939	406	k__Bacteria(100);p__Actinobacteria(100);c__Actinobacteria(100);o__Actinomycetales(100);o__Actinomycetales_unclassified(100);o__Actinomycetales_unclassified(100);o__Actinomycetales_unclassified(100);
Otu00940	406	k__Bacteria(100);p__Bacteroidetes(100);c__[Saprospirae](100);o__[Saprospirales](100);f__Chitinophagaceae(100);f__Chitinophagaceae_unclassified(100);f__Chitinophagaceae_unclassified(100);
Otu00941	405	k__Bacteria(100);p__Acidobacteria(100);c__Acidobacteria-6(100);o__CCU21(100);o__CCU21_unclassified(100);o__CCU21_unclassified(100);o__CCU21_unclassified(100);
Otu00942	405	k__Bacteria(100);p__Proteobacteria(100);c__Alphaproteobacteria(100);o__Rhizobiales(100);o__Rhizobiales_unclassified(100);o__Rhizobiales_unclassified(100);o__Rhizobiales_unclassified(100);
Otu00943	404	k__Bacteria(100);p__Bacteroidetes(100);c__Cytophagia(100);o__Cytophagales(100);o__Cytophagales_unclassified(100);o__Cytophagales_unclassified(100);o__Cytophagales_unclassified(100);
Otu00944	402	k__Bacteria(100);p__Actinobacteria(100);c__Acidimicrobiia(100);o__Acidimicrobiales(100);f__EB1017(100);f__EB1017_unclassified(100);f__EB1017_unclassified(100);
Otu00945	400	k__Bacteria(100);p__Chloroflexi(100);c__Anaerolineae(100);o__GCA004(100);o__GCA004_unclassified(100);o__GCA004_unclassified(100);o__GCA004_unclassified(100);
Otu00946	399	k__Bacteria(100);p__Firmicutes(100);c__Bacilli(100);o__Bacillales(100);f__Bacillaceae(100);f__Bacillaceae_unclassified(100);f__Bacillaceae_unclassified(100);
Otu00947	398	k__Bacteria(100);p__Bacteroidetes(100);c__[Saprospirae](100);o__[Saprospirales](100);f__Chitinophagaceae(100);f__Chitinophagaceae_unclassified(100);f__Chitinophagaceae_unclassified(100);
Otu00948	398	k__Bacteria(100);p__Acidobacteria(100);c__[Chloracidobacteria](100);o__RB41(100);o__RB41_unclassified(100);o__RB41_unclassified(100);o__RB41_unclassified(100);
Otu00949	397	k__Bacteria(100);p__TM7(100);c__TM7-3(100);c__TM7-3_unclassified(100);c__TM7-3_unclassified(100);c__TM7-3_unclassified(100);c__TM7-3_unclassified(100);
Otu00950	397	k__Bacteria(100);p__Armatimonadetes(100);c__0319-6E2(100);c__0319-6E2_unclassified(100);c__0319-6E2_unclassified(100);c__0319-6E2_unclassified(100);c__0319-6E2_unclassified(100);
Otu00951	397	k__Bacteria(100);p__Acidobacteria(100);c__Acidobacteria-6(100);o__CCU21(100);o__CCU21_unclassified(100);o__CCU21_unclassified(100);o__CCU21_unclassified(100);
Otu00952	396	k__Bacteria(100);p__Proteobacteria(100);c__Alphaproteobacteria(100);c__Alphaproteobacteria_unclassified(100);c__Alphaproteobacteria_unclassified(100);c__Alphaproteobacteria_unclassified(100);c__Alphaproteobacteria_unclassified(100);
Otu00953	396	k__Bacteria(100);p__Proteobacteria(100);c__Alphaproteobacteria(100);o__Rhodobacterales(100);f__Hyphomonadaceae(100);g__Woodsholea(100);s__maritima(100);
Otu00954	395	k__Bacteria(100);p__Verrucomicrobia(100);c__Verrucomicrobiae(100);o__Verrucomicrobiales(100);f__Verrucomicrobiaceae(100);f__Verrucomicrobiaceae_unclassified(100);f__Verrucomicrobiaceae_unclassified(100);
Otu00955	395	k__Bacteria(100);p__Gemmatimonadetes(100);c__Gemmatimonadetes(100);o__Ellin5290(100);o__Ellin5290_unclassified(100);o__Ellin5290_unclassified(100);o__Ellin5290_unclassified(100);
Otu00956	395	k__Bacteria(100);k__Bacteria_unclassified(100);k__Bacteria_unclassified(100);k__Bacteria_unclassified(100);k__Bacteria_unclassified(100);k__Bacteria_unclassified(100);k__Bacteria_unclassified(100);
Otu00957	393	k__Bacteria(100);p__Planctomycetes(100);c__Phycisphaerae(100);o__WD2101(100);o__WD2101_unclassified(100);o__WD2101_unclassified(100);o__WD2101_unclassified(100);
Otu00958	392	k__Bacteria(100);p__Bacteroidetes(100);c__Sphingobacteriia(100);o__Sphingobacteriales(100);f__Sphingobacteriaceae(100);f__Sphingobacteriaceae_unclassified(97);f__Sphingobacteriaceae_unclassified(97);
Otu00959	392	k__Bacteria(100);p__Chloroflexi(100);c__Anaerolineae(100);o__H39(100);o__H39_unclassified(100);o__H39_unclassified(100);o__H39_unclassified(100);
Otu00960	392	k__Bacteria(100);p__WS3(100);c__PRR-12(100);o__wb1_H11(100);o__wb1_H11_unclassified(100);o__wb1_H11_unclassified(100);o__wb1_H11_unclassified(100);
Otu00961	392	k__Bacteria(100);p__Proteobacteria(100);c__Gammaproteobacteria(100);c__Gammaproteobacteria_unclassified(100);c__Gammaproteobacteria_unclassified(100);c__Gammaproteobacteria_unclassified(100);c__Gammaproteobacteria_unclassified(100);
Otu00962	392	k__Bacteria(100);p__Gemmatimonadetes(100);c__Gemm-1(100);c__Gemm-1_unclassified(100);c__Gemm-1_unclassified(100);c__Gemm-1_unclassified(100);c__Gemm-1_unclassified(100);
Otu00963	391	k__Bacteria(100);p__Planctomycetes(100);c__Planctomycetia(100);o__Planctomycetales(100);f__Planctomycetaceae(100);g__Planctomyces(100);g__Planctomyces_unclassified(100);
Otu00964	391	k__Bacteria(100);p__Cyanobacteria(100);c__Oscillatoriophycideae(100);o__Oscillatoriales(100);f__Phormidiaceae(100);g__Phormidium(100);g__Phormidium_unclassified(100);
Otu00965	391	k__Bacteria(100);p__Planctomycetes(100);c__Planctomycetia(100);o__Planctomycetales(100);f__Planctomycetaceae(100);g__Planctomyces(100);g__Planctomyces_unclassified(100);
Otu00966	390	k__Bacteria(100);k__Bacteria_unclassified(100);k__Bacteria_unclassified(100);k__Bacteria_unclassified(100);k__Bacteria_unclassified(100);k__Bacteria_unclassified(100);k__Bacteria_unclassified(100);
Otu00967	390	k__Bacteria(100);p__TM7(100);c__TM7-1(100);c__TM7-1_unclassified(100);c__TM7-1_unclassified(100);c__TM7-1_unclassified(100);c__TM7-1_unclassified(100);
Otu00968	390	k__Bacteria(100);p__Bacteroidetes(100);c__[Saprospirae](100);o__[Saprospirales](100);f__Chitinophagaceae(100);f__Chitinophagaceae_unclassified(100);f__Chitinophagaceae_unclassified(100);
Otu00969	390	k__Bacteria(100);p__Actinobacteria(100);c__MB-A2-108(100);o__0319-7L14(100);o__0319-7L14_unclassified(100);o__0319-7L14_unclassified(100);o__0319-7L14_unclassified(100);
Otu00970	390	k__Bacteria(100);p__Bacteroidetes(100);c__Flavobacteriia(100);o__Flavobacteriales(100);f__Flavobacteriaceae(100);g__Flavobacterium(100);g__Flavobacterium_unclassified(100);
Otu00971	389	k__Bacteria(100);p__Planctomycetes(100);c__Planctomycetia(100);o__Pirellulales(100);f__Pirellulaceae(100);g__Pirellula(100);g__Pirellula_unclassified(100);
Otu00972	389	k__Bacteria(100);p__Acidobacteria(100);c__Acidobacteria-6(100);o__CCU21(100);o__CCU21_unclassified(100);o__CCU21_unclassified(100);o__CCU21_unclassified(100);
Otu00973	388	k__Bacteria(100);p__Proteobacteria(100);c__Alphaproteobacteria(100);o__Rhizobiales(100);f__Beijerinckiaceae(100);f__Beijerinckiaceae_unclassified(100);f__Beijerinckiaceae_unclassified(100);
Otu00974	387	k__Bacteria(100);p__Verrucomicrobia(100);c__[Spartobacteria](100);o__[Chthoniobacterales](100);f__[Chthoniobacteraceae](100);f__[Chthoniobacteraceae]_unclassified(100);f__[Chthoniobacteraceae]_unclassified(100);
Otu00975	386	k__Bacteria(100);p__Proteobacteria(100);c__Deltaproteobacteria(100);o__Spirobacillales(100);o__Spirobacillales_unclassified(100);o__Spirobacillales_unclassified(100);o__Spirobacillales_unclassified(100);
Otu00976	386	k__Bacteria(100);p__Actinobacteria(100);c__Actinobacteria(100);o__Actinomycetales(100);f__Micromonosporaceae(99);f__Micromonosporaceae_unclassified(85);f__Micromonosporaceae_unclassified(85);
Otu00977	384	k__Bacteria(100);p__Actinobacteria(100);c__Actinobacteria(100);o__Actinomycetales(100);f__Geodermatophilaceae(100);g__Blastococcus(75);g__Blastococcus_unclassified(64);
Otu00978	384	k__Bacteria(100);p__Actinobacteria(100);c__Actinobacteria(100);o__Actinomycetales(100);f__Actinosynnemataceae(98);f__Actinosynnemataceae_unclassified(98);f__Actinosynnemataceae_unclassified(98);
Otu00979	383	k__Bacteria(100);p__Proteobacteria(100);c__Betaproteobacteria(100);c__Betaproteobacteria_unclassified(100);c__Betaproteobacteria_unclassified(100);c__Betaproteobacteria_unclassified(100);c__Betaproteobacteria_unclassified(100);
Otu00980	382	k__Bacteria(100);p__Chloroflexi(100);c__Anaerolineae(100);o__H39(100);o__H39_unclassified(100);o__H39_unclassified(100);o__H39_unclassified(100);
Otu00981	382	k__Bacteria(100);p__Actinobacteria(100);c__Actinobacteria(100);o__Actinomycetales(100);f__Micrococcaceae(100);g__Arthrobacter(100);g__Arthrobacter_unclassified(94);
Otu00982	381	k__Bacteria(100);p__Bacteroidetes(100);c__[Saprospirae](100);o__[Saprospirales](100);f__Chitinophagaceae(100);f__Chitinophagaceae_unclassified(100);f__Chitinophagaceae_unclassified(100);
Otu00983	381	k__Bacteria(100);p__Bacteroidetes(100);p__Bacteroidetes_unclassified(100);p__Bacteroidetes_unclassified(100);p__Bacteroidetes_unclassified(100);p__Bacteroidetes_unclassified(100);p__Bacteroidetes_unclassified(100);
Otu00984	381	k__Bacteria(100);p__Gemmatimonadetes(100);c__Gemmatimonadetes(100);c__Gemmatimonadetes_unclassified(100);c__Gemmatimonadetes_unclassified(100);c__Gemmatimonadetes_unclassified(100);c__Gemmatimonadetes_unclassified(100);
Otu00985	380	k__Bacteria(100);p__Bacteroidetes(100);c__[Saprospirae](100);o__[Saprospirales](100);f__Chitinophagaceae(100);g__Flavisolibacter(100);g__Flavisolibacter_unclassified(100);
Otu00986	380	k__Bacteria(100);p__Planctomycetes(100);c__Planctomycetia(100);o__Pirellulales(100);f__Pirellulaceae(100);g__Pirellula(100);g__Pirellula_unclassified(100);
Otu00987	380	k__Bacteria(100);p__Proteobacteria(100);c__Alphaproteobacteria(100);o__Rhizobiales(100);f__Phyllobacteriaceae(100);g__Phyllobacterium(100);g__Phyllobacterium_unclassified(100);
Otu00988	379	k__Bacteria(100);p__Chloroflexi(100);c__Chloroflexi(100);o__[Roseiflexales](100);o__[Roseiflexales]_unclassified(100);o__[Roseiflexales]_unclassified(100);o__[Roseiflexales]_unclassified(100);
Otu00989	378	k__Bacteria(100);p__Proteobacteria(100);c__Alphaproteobacteria(100);o__Sphingomonadales(100);f__Sphingomonadaceae(100);g__Sphingopyxis(100);s__alaskensis(100);
Otu00990	378	k__Bacteria(100);p__Planctomycetes(100);c__Phycisphaerae(100);o__WD2101(100);o__WD2101_unclassified(100);o__WD2101_unclassified(100);o__WD2101_unclassified(100);
Otu00991	377	k__Bacteria(100);p__Actinobacteria(100);c__Thermoleophilia(100);o__Solirubrobacterales(100);o__Solirubrobacterales_unclassified(100);o__Solirubrobacterales_unclassified(100);o__Solirubrobacterales_unclassified(100);
Otu00992	377	k__Bacteria(100);p__Acidobacteria(100);c__Solibacteres(100);o__Solibacterales(100);f__Solibacteraceae(100);g__Candidatus_Solibacter(100);g__Candidatus_Solibacter_unclassified(100);
Otu00993	377	k__Bacteria(100);p__Actinobacteria(100);c__Acidimicrobiia(100);o__Acidimicrobiales(100);f__EB1017(100);f__EB1017_unclassified(100);f__EB1017_unclassified(100);
Otu00994	376	k__Bacteria(100);p__Bacteroidetes(100);c__[Saprospirae](100);o__[Saprospirales](100);f__Chitinophagaceae(100);f__Chitinophagaceae_unclassified(100);f__Chitinophagaceae_unclassified(100);
Otu00995	376	k__Bacteria(100);p__Bacteroidetes(100);c__[Saprospirae](100);o__[Saprospirales](100);f__Chitinophagaceae(100);f__Chitinophagaceae_unclassified(100);f__Chitinophagaceae_unclassified(100);
Otu00996	376	k__Bacteria(100);p__Proteobacteria(100);c__Betaproteobacteria(100);c__Betaproteobacteria_unclassified(100);c__Betaproteobacteria_unclassified(100);c__Betaproteobacteria_unclassified(100);c__Betaproteobacteria_unclassified(100);
Otu00997	375	k__Bacteria(100);p__Proteobacteria(100);c__Alphaproteobacteria(100);o__Ellin329(100);o__Ellin329_unclassified(100);o__Ellin329_unclassified(100);o__Ellin329_unclassified(100);
Otu00998	375	k__Bacteria(100);p__Chloroflexi(100);c__TK10(100);o__AKYG885(100);f__5B-12(100);f__5B-12_unclassified(100);f__5B-12_unclassified(100);
Otu00999	375	k__Bacteria(100);p__Bacteroidetes(100);c__Flavobacteriia(100);o__Flavobacteriales(100);f__Cryomorphaceae(100);g__Fluviicola(100);g__Fluviicola_unclassified(100);
Otu01000	375	k__Bacteria(100);p__Bacteroidetes(100);c__[Saprospirae](100);o__[Saprospirales](100);o__[Saprospirales]_unclassified(100);o__[Saprospirales]_unclassified(100);o__[Saprospirales]_unclassified(100);
Otu01001	374	k__Bacteria(100);p__Proteobacteria(100);c__Deltaproteobacteria(100);o__Myxococcales(100);f__Polyangiaceae(100);f__Polyangiaceae_unclassified(53);f__Polyangiaceae_unclassified(53);
Otu01002	374	k__Bacteria(100);p__Bacteroidetes(100);c__Sphingobacteriia(100);o__Sphingobacteriales(100);o__Sphingobacteriales_unclassified(100);o__Sphingobacteriales_unclassified(100);o__Sphingobacteriales_unclassified(100);
Otu01003	374	k__Bacteria(100);p__Chloroflexi(100);c__Anaerolineae(100);o__S0208(100);o__S0208_unclassified(100);o__S0208_unclassified(100);o__S0208_unclassified(100);
Otu01004	373	k__Bacteria(100);p__Bacteroidetes(100);c__[Saprospirae](100);o__[Saprospirales](100);f__Chitinophagaceae(100);f__Chitinophagaceae_unclassified(100);f__Chitinophagaceae_unclassified(100);
Otu01005	371	k__Bacteria(100);p__Firmicutes(100);c__Bacilli(100);o__Bacillales(100);f__Staphylococcaceae(100);g__Jeotgalicoccus(100);s__psychrophilus(100);
Otu01006	370	k__Bacteria(100);p__Proteobacteria(100);c__Deltaproteobacteria(100);o__Bdellovibrionales(100);f__Bacteriovoracaceae(100);g__Peredibacter(100);s__starrii(100);
Otu01007	370	k__Bacteria(100);p__Acidobacteria(100);c__[Chloracidobacteria](100);o__RB41(100);f__Ellin6075(100);f__Ellin6075_unclassified(100);f__Ellin6075_unclassified(100);
Otu01008	370	k__Bacteria(100);p__Proteobacteria(100);c__Betaproteobacteria(100);o__Rhodocyclales(100);f__Rhodocyclaceae(100);f__Rhodocyclaceae_unclassified(82);f__Rhodocyclaceae_unclassified(82);
Otu01009	369	k__Bacteria(100);p__Proteobacteria(100);c__Deltaproteobacteria(100);o__Myxococcales(100);o__Myxococcales_unclassified(57);o__Myxococcales_unclassified(57);o__Myxococcales_unclassified(57);
Otu01010	368	k__Bacteria(100);p__Bacteroidetes(100);c__[Saprospirae](100);o__[Saprospirales](100);o__[Saprospirales]_unclassified(100);o__[Saprospirales]_unclassified(100);o__[Saprospirales]_unclassified(100);
Otu01011	368	k__Bacteria(100);p__Bacteroidetes(100);c__Flavobacteriia(100);o__Flavobacteriales(100);f__Flavobacteriaceae(100);g__Flavobacterium(100);g__Flavobacterium_unclassified(100);
Otu01012	367	k__Bacteria(100);p__Actinobacteria(100);c__Actinobacteria(100);o__Actinomycetales(100);f__Nocardioidaceae(100);g__Nocardioides(100);g__Nocardioides_unclassified(84);
Otu01013	366	k__Bacteria(100);p__Bacteroidetes(100);c__[Saprospirae](100);o__[Saprospirales](100);f__Chitinophagaceae(100);f__Chitinophagaceae_unclassified(100);f__Chitinophagaceae_unclassified(100);
Otu01014	366	k__Bacteria(100);p__Acidobacteria(100);c__[Chloracidobacteria](100);o__DS-100(100);o__DS-100_unclassified(100);o__DS-100_unclassified(100);o__DS-100_unclassified(100);
Otu01015	365	k__Bacteria(100);p__Actinobacteria(100);c__Thermoleophilia(100);o__Solirubrobacterales(100);o__Solirubrobacterales_unclassified(100);o__Solirubrobacterales_unclassified(100);o__Solirubrobacterales_unclassified(100);
Otu01016	364	k__Bacteria(100);p__Chloroflexi(100);c__Anaerolineae(100);o__SJA-15(100);o__SJA-15_unclassified(100);o__SJA-15_unclassified(100);o__SJA-15_unclassified(100);
Otu01017	363	k__Bacteria(100);k__Bacteria_unclassified(100);k__Bacteria_unclassified(100);k__Bacteria_unclassified(100);k__Bacteria_unclassified(100);k__Bacteria_unclassified(100);k__Bacteria_unclassified(100);
Otu01018	363	k__Bacteria(100);p__Proteobacteria(100);c__Alphaproteobacteria(100);o__Sphingomonadales(100);f__Sphingomonadaceae(100);g__Sphingomonas(100);g__Sphingomonas_unclassified(100);
Otu01019	362	k__Bacteria(100);p__Bacteroidetes(100);c__[Saprospirae](100);o__[Saprospirales](100);f__Chitinophagaceae(71);f__Chitinophagaceae_unclassified(71);f__Chitinophagaceae_unclassified(71);
Otu01020	362	k__Bacteria(100);p__Acidobacteria(100);c__Acidobacteriia(100);o__Acidobacteriales(100);f__Koribacteraceae(100);g__Candidatus_Koribacter(100);g__Candidatus_Koribacter_unclassified(100);
Otu01021	361	k__Bacteria(100);p__Actinobacteria(100);c__Thermoleophilia(100);o__Gaiellales(100);f__Gaiellaceae(100);f__Gaiellaceae_unclassified(100);f__Gaiellaceae_unclassified(100);
Otu01022	360	k__Bacteria(100);p__TM7(100);c__TM7-3(100);c__TM7-3_unclassified(100);c__TM7-3_unclassified(100);c__TM7-3_unclassified(100);c__TM7-3_unclassified(100);
Otu01023	360	k__Bacteria(100);p__Proteobacteria(100);c__Gammaproteobacteria(100);o__Thiotrichales(100);f__Piscirickettsiaceae(100);f__Piscirickettsiaceae_unclassified(100);f__Piscirickettsiaceae_unclassified(100);
Otu01024	360	k__Bacteria(100);p__Proteobacteria(100);c__Alphaproteobacteria(100);o__Sphingomonadales(100);f__Sphingomonadaceae(100);g__Sphingomonas(99);g__Sphingomonas_unclassified(99);
Otu01025	360	k__Bacteria(100);p__Proteobacteria(100);c__Betaproteobacteria(100);o__SC-I-84(100);o__SC-I-84_unclassified(100);o__SC-I-84_unclassified(100);o__SC-I-84_unclassified(100);
Otu01026	360	k__Bacteria(100);p__Proteobacteria(100);c__Alphaproteobacteria(100);o__Rickettsiales(100);f__mitochondria(100);f__mitochondria_unclassified(98);f__mitochondria_unclassified(98);
Otu01027	359	k__Bacteria(100);p__Chloroflexi(100);c__Thermomicrobia(100);o__JG30-KF-CM45(100);o__JG30-KF-CM45_unclassified(100);o__JG30-KF-CM45_unclassified(100);o__JG30-KF-CM45_unclassified(100);
Otu01028	359	k__Bacteria(100);p__Proteobacteria(100);c__Deltaproteobacteria(100);o__MIZ46(100);o__MIZ46_unclassified(100);o__MIZ46_unclassified(100);o__MIZ46_unclassified(100);
Otu01029	359	k__Bacteria(100);p__Actinobacteria(100);c__Actinobacteria(100);o__Micrococcales(100);o__Micrococcales_unclassified(100);o__Micrococcales_unclassified(100);o__Micrococcales_unclassified(100);
Otu01030	358	k__Bacteria(100);p__Actinobacteria(100);c__MB-A2-108(100);o__0319-7L14(100);o__0319-7L14_unclassified(100);o__0319-7L14_unclassified(100);o__0319-7L14_unclassified(100);
Otu01031	358	k__Bacteria(100);p__Proteobacteria(100);c__Deltaproteobacteria(100);o__Syntrophobacterales(100);f__Syntrophobacteraceae(100);f__Syntrophobacteraceae_unclassified(100);f__Syntrophobacteraceae_unclassified(100);
Otu01032	358	k__Bacteria(100);p__Acidobacteria(100);c__[Chloracidobacteria](100);o__11-24(100);o__11-24_unclassified(100);o__11-24_unclassified(100);o__11-24_unclassified(100);
Otu01033	358	k__Bacteria(100);p__Planctomycetes(100);c__Planctomycetia(100);o__Pirellulales(100);f__Pirellulaceae(100);f__Pirellulaceae_unclassified(100);f__Pirellulaceae_unclassified(100);
Otu01034	358	k__Bacteria(100);p__Bacteroidetes(100);c__[Saprospirae](100);o__[Saprospirales](100);f__Chitinophagaceae(100);g__Ferruginibacter(97);s__lapsinanis(97);
Otu01035	357	k__Bacteria(100);p__Planctomycetes(100);c__Phycisphaerae(100);o__CPla-3(100);o__CPla-3_unclassified(100);o__CPla-3_unclassified(100);o__CPla-3_unclassified(100);
Otu01036	357	k__Bacteria(100);p__Bacteroidetes(100);c__[Saprospirae](100);o__[Saprospirales](100);f__Chitinophagaceae(100);f__Chitinophagaceae_unclassified(100);f__Chitinophagaceae_unclassified(100);
Otu01037	357	k__Bacteria(100);p__Proteobacteria(100);c__Alphaproteobacteria(100);o__Rhodospirillales(100);f__Rhodospirillaceae(100);g__Reyranella(92);s__massiliensis(92);
Otu01038	357	k__Bacteria(100);p__Actinobacteria(100);c__Thermoleophilia(100);o__Solirubrobacterales(100);f__Conexibacteraceae(100);f__Conexibacteraceae_unclassified(100);f__Conexibacteraceae_unclassified(100);
Otu01039	357	k__Bacteria(100);p__Planctomycetes(100);c__Planctomycetia(100);o__Pirellulales(100);f__Pirellulaceae(100);f__Pirellulaceae_unclassified(70);f__Pirellulaceae_unclassified(70);
Otu01040	357	k__Bacteria(100);p__Planctomycetes(100);c__Planctomycetia(100);o__Pirellulales(100);f__Pirellulaceae(100);f__Pirellulaceae_unclassified(100);f__Pirellulaceae_unclassified(100);
Otu01041	356	k__Bacteria(100);p__Proteobacteria(100);c__Alphaproteobacteria(100);o__Rhizobiales(100);f__Bradyrhizobiaceae(86);g__Balneimonas(86);g__Balneimonas_unclassified(86);
Otu01042	356	k__Bacteria(100);p__Gemmatimonadetes(100);c__Gemmatimonadetes(100);c__Gemmatimonadetes_unclassified(100);c__Gemmatimonadetes_unclassified(100);c__Gemmatimonadetes_unclassified(100);c__Gemmatimonadetes_unclassified(100);
Otu01043	356	k__Bacteria(100);p__Chloroflexi(100);c__Anaerolineae(100);o__SBR1031(100);f__A4b(100);f__A4b_unclassified(100);f__A4b_unclassified(100);
Otu01044	356	k__Bacteria(100);p__Actinobacteria(100);c__Thermoleophilia(100);o__Gaiellales(100);f__Gaiellaceae(100);f__Gaiellaceae_unclassified(100);f__Gaiellaceae_unclassified(100);
Otu01045	356	k__Bacteria(100);p__Chloroflexi(100);c__Thermomicrobia(100);o__JG30-KF-CM45(100);o__JG30-KF-CM45_unclassified(100);o__JG30-KF-CM45_unclassified(100);o__JG30-KF-CM45_unclassified(100);
Otu01046	356	k__Bacteria(100);p__Chloroflexi(100);c__Anaerolineae(100);o__H39(100);o__H39_unclassified(100);o__H39_unclassified(100);o__H39_unclassified(100);
Otu01047	355	k__Bacteria(100);p__Acidobacteria(100);c__Acidobacteria-6(100);o__iii1-15(100);f__RB40(100);f__RB40_unclassified(100);f__RB40_unclassified(100);
Otu01048	355	k__Bacteria(100);p__Actinobacteria(100);p__Actinobacteria_unclassified(100);p__Actinobacteria_unclassified(100);p__Actinobacteria_unclassified(100);p__Actinobacteria_unclassified(100);p__Actinobacteria_unclassified(100);
Otu01049	355	k__Bacteria(100);p__Verrucomicrobia(100);c__[Pedosphaerae](100);o__[Pedosphaerales](100);f__Ellin515(100);f__Ellin515_unclassified(100);f__Ellin515_unclassified(100);
Otu01050	354	k__Bacteria(100);p__Chloroflexi(100);c__Anaerolineae(100);o__SBR1031(100);f__A4b(100);f__A4b_unclassified(100);f__A4b_unclassified(100);
Otu01051	354	k__Bacteria(100);p__Planctomycetes(100);c__Pla3(100);c__Pla3_unclassified(100);c__Pla3_unclassified(100);c__Pla3_unclassified(100);c__Pla3_unclassified(100);
Otu01052	354	k__Bacteria(100);k__Bacteria_unclassified(100);k__Bacteria_unclassified(100);k__Bacteria_unclassified(100);k__Bacteria_unclassified(100);k__Bacteria_unclassified(100);k__Bacteria_unclassified(100);
Otu01053	353	k__Bacteria(100);p__Chloroflexi(100);c__Anaerolineae(100);o__SBR1031(100);f__A4b(100);f__A4b_unclassified(100);f__A4b_unclassified(100);
Otu01054	353	k__Bacteria(100);p__Bacteroidetes(100);c__[Saprospirae](100);o__[Saprospirales](100);f__Chitinophagaceae(81);f__Chitinophagaceae_unclassified(81);f__Chitinophagaceae_unclassified(81);
Otu01055	352	k__Bacteria(100);p__Proteobacteria(100);c__Deltaproteobacteria(100);o__MBNT15(100);o__MBNT15_unclassified(100);o__MBNT15_unclassified(100);o__MBNT15_unclassified(100);
Otu01056	352	k__Bacteria(100);p__Chloroflexi(100);c__Anaerolineae(100);o__SBR1031(100);f__oc28(100);f__oc28_unclassified(100);f__oc28_unclassified(100);
Otu01057	352	k__Bacteria(100);p__TM6(100);c__SJA-4(100);c__SJA-4_unclassified(100);c__SJA-4_unclassified(100);c__SJA-4_unclassified(100);c__SJA-4_unclassified(100);
Otu01058	352	k__Bacteria(100);p__Actinobacteria(100);c__Actinobacteria(100);o__Actinomycetales(100);f__Streptomycetaceae(100);g__Streptomyces(100);s__mirabilis(99);
Otu01059	352	k__Bacteria(100);p__Chloroflexi(100);c__Chloroflexi(100);o__[Roseiflexales](100);f__[Kouleothrixaceae](100);f__[Kouleothrixaceae]_unclassified(100);f__[Kouleothrixaceae]_unclassified(100);
Otu01060	351	k__Bacteria(100);p__Planctomycetes(100);c__Phycisphaerae(100);o__WD2101(100);o__WD2101_unclassified(100);o__WD2101_unclassified(100);o__WD2101_unclassified(100);
Otu01061	351	k__Bacteria(100);p__Planctomycetes(100);c__Phycisphaerae(100);o__WD2101(100);o__WD2101_unclassified(100);o__WD2101_unclassified(100);o__WD2101_unclassified(100);
Otu01062	350	k__Bacteria(100);p__Proteobacteria(100);c__Betaproteobacteria(100);c__Betaproteobacteria_unclassified(100);c__Betaproteobacteria_unclassified(100);c__Betaproteobacteria_unclassified(100);c__Betaproteobacteria_unclassified(100);
Otu01063	350	k__Bacteria(100);p__Bacteroidetes(100);c__Flavobacteriia(100);o__Flavobacteriales(100);f__Cryomorphaceae(100);g__Fluviicola(100);g__Fluviicola_unclassified(100);
Otu01064	350	k__Bacteria(100);p__Planctomycetes(100);c__Planctomycetia(100);o__Gemmatales(100);f__Isosphaeraceae(100);f__Isosphaeraceae_unclassified(99);f__Isosphaeraceae_unclassified(99);
Otu01065	349	k__Bacteria(100);p__Proteobacteria(100);c__Gammaproteobacteria(100);o__Xanthomonadales(100);f__Xanthomonadaceae(100);g__Pseudoxanthomonas(100);s__dokdonensis(90);
Otu01066	349	k__Bacteria(100);p__Armatimonadetes(100);c__SJA-176(100);o__RB046(100);o__RB046_unclassified(100);o__RB046_unclassified(100);o__RB046_unclassified(100);
Otu01067	349	k__Bacteria(100);p__Verrucomicrobia(100);c__[Pedosphaerae](100);o__[Pedosphaerales](100);f__OPB35(100);f__OPB35_unclassified(100);f__OPB35_unclassified(100);
Otu01068	348	k__Bacteria(100);p__Verrucomicrobia(100);c__[Pedosphaerae](100);o__[Pedosphaerales](100);f__Ellin515(100);f__Ellin515_unclassified(100);f__Ellin515_unclassified(100);
Otu01069	348	k__Bacteria(100);p__Bacteroidetes(100);p__Bacteroidetes_unclassified(100);p__Bacteroidetes_unclassified(100);p__Bacteroidetes_unclassified(100);p__Bacteroidetes_unclassified(100);p__Bacteroidetes_unclassified(100);
Otu01070	348	k__Bacteria(100);p__Gemmatimonadetes(100);c__Gemm-1(100);c__Gemm-1_unclassified(100);c__Gemm-1_unclassified(100);c__Gemm-1_unclassified(100);c__Gemm-1_unclassified(100);
Otu01071	347	k__Bacteria(100);p__Chloroflexi(100);c__Ktedonobacteria(100);o__Thermogemmatisporales(100);f__Thermogemmatisporaceae(100);f__Thermogemmatisporaceae_unclassified(100);f__Thermogemmatisporaceae_unclassified(100);
Otu01072	347	k__Bacteria(100);p__Bacteroidetes(100);c__Sphingobacteriia(100);o__Sphingobacteriales(100);f__Sphingobacteriaceae(100);f__Sphingobacteriaceae_unclassified(88);f__Sphingobacteriaceae_unclassified(88);
Otu01073	347	k__Bacteria(100);p__Planctomycetes(100);c__Phycisphaerae(100);o__WD2101(100);o__WD2101_unclassified(100);o__WD2101_unclassified(100);o__WD2101_unclassified(100);
Otu01074	347	k__Bacteria(100);p__Proteobacteria(100);c__Gammaproteobacteria(100);o__Xanthomonadales(100);f__Xanthomonadaceae(100);g__Luteibacter(64);s__rhizovicinus(64);
Otu01075	347	k__Bacteria(100);k__Bacteria_unclassified(100);k__Bacteria_unclassified(100);k__Bacteria_unclassified(100);k__Bacteria_unclassified(100);k__Bacteria_unclassified(100);k__Bacteria_unclassified(100);
Otu01076	346	k__Bacteria(100);p__Bacteroidetes(100);c__[Saprospirae](100);o__[Saprospirales](100);f__Chitinophagaceae(100);f__Chitinophagaceae_unclassified(100);f__Chitinophagaceae_unclassified(100);
Otu01077	345	k__Bacteria(100);p__Planctomycetes(100);c__Planctomycetia(100);o__Pirellulales(100);f__Pirellulaceae(100);f__Pirellulaceae_unclassified(100);f__Pirellulaceae_unclassified(100);
Otu01078	344	k__Bacteria(100);p__Bacteroidetes(100);c__[Saprospirae](100);o__[Saprospirales](100);f__Chitinophagaceae(100);g__Niastella(85);g__Niastella_unclassified(85);
Otu01079	344	k__Bacteria(100);p__Actinobacteria(100);c__Thermoleophilia(100);o__Gaiellales(100);f__Gaiellaceae(100);f__Gaiellaceae_unclassified(100);f__Gaiellaceae_unclassified(100);
Otu01080	343	k__Bacteria(100);p__Proteobacteria(100);c__Alphaproteobacteria(100);o__Sphingomonadales(100);f__Sphingomonadaceae(100);g__Kaistobacter(71);g__Kaistobacter_unclassified(71);
Otu01081	343	k__Bacteria(100);p__Proteobacteria(100);c__Deltaproteobacteria(100);o__Desulfuromonadales(100);f__Geobacteraceae(100);g__Geobacter(100);g__Geobacter_unclassified(100);
Otu01082	342	k__Bacteria(100);p__Chloroflexi(100);c__Anaerolineae(100);o__SBR1031(100);f__oc28(100);f__oc28_unclassified(100);f__oc28_unclassified(100);
Otu01083	342	k__Bacteria(100);p__Verrucomicrobia(100);c__[Spartobacteria](100);o__[Chthoniobacterales](100);f__[Chthoniobacteraceae](100);g__DA101(100);g__DA101_unclassified(100);
Otu01084	342	k__Bacteria(100);p__Bacteroidetes(100);c__Flavobacteriia(100);o__Flavobacteriales(100);f__Flavobacteriaceae(100);g__Flavobacterium(100);g__Flavobacterium_unclassified(100);
Otu01085	342	k__Bacteria(100);p__Planctomycetes(100);c__Phycisphaerae(100);o__WD2101(100);o__WD2101_unclassified(100);o__WD2101_unclassified(100);o__WD2101_unclassified(100);
Otu01086	342	k__Bacteria(100);p__Chloroflexi(100);c__S085(100);c__S085_unclassified(100);c__S085_unclassified(100);c__S085_unclassified(100);c__S085_unclassified(100);
Otu01087	341	k__Bacteria(100);p__Proteobacteria(100);c__Betaproteobacteria(100);c__Betaproteobacteria_unclassified(100);c__Betaproteobacteria_unclassified(100);c__Betaproteobacteria_unclassified(100);c__Betaproteobacteria_unclassified(100);
Otu01088	341	k__Bacteria(100);p__Gemmatimonadetes(100);c__Gemmatimonadetes(100);o__Gemmatimonadales(100);f__Ellin5301(100);f__Ellin5301_unclassified(100);f__Ellin5301_unclassified(100);
Otu01089	341	k__Bacteria(100);p__Proteobacteria(100);c__Gammaproteobacteria(100);o__Xanthomonadales(100);f__Xanthomonadaceae(100);g__Pseudoxanthomonas(69);s__kaohsiungensis(52);
Otu01090	340	k__Bacteria(100);p__Bacteroidetes(100);c__Cytophagia(100);o__Cytophagales(100);f__Cytophagaceae(100);g__Spirosoma(100);g__Spirosoma_unclassified(100);
Otu01091	340	k__Bacteria(100);p__Bacteroidetes(100);c__Flavobacteriia(100);o__Flavobacteriales(100);f__Flavobacteriaceae(100);g__Flavobacterium(100);g__Flavobacterium_unclassified(100);
Otu01092	340	k__Bacteria(100);p__Verrucomicrobia(100);c__[Pedosphaerae](100);o__[Pedosphaerales](100);o__[Pedosphaerales]_unclassified(100);o__[Pedosphaerales]_unclassified(100);o__[Pedosphaerales]_unclassified(100);
Otu01093	339	k__Bacteria(100);p__Proteobacteria(100);c__Gammaproteobacteria(100);o__Xanthomonadales(100);f__Xanthomonadaceae(100);g__Luteimonas(54);g__Luteimonas_unclassified(54);
Otu01094	339	k__Bacteria(100);p__Proteobacteria(100);c__Betaproteobacteria(100);c__Betaproteobacteria_unclassified(100);c__Betaproteobacteria_unclassified(100);c__Betaproteobacteria_unclassified(100);c__Betaproteobacteria_unclassified(100);
Otu01095	339	k__Bacteria(100);p__Bacteroidetes(100);c__[Saprospirae](100);o__[Saprospirales](100);f__Chitinophagaceae(100);f__Chitinophagaceae_unclassified(100);f__Chitinophagaceae_unclassified(100);
Otu01096	338	k__Bacteria(100);p__Actinobacteria(100);c__Actinobacteria(100);o__Actinomycetales(100);f__Streptosporangiaceae(100);f__Streptosporangiaceae_unclassified(100);f__Streptosporangiaceae_unclassified(100);
Otu01097	336	k__Bacteria(100);p__Chloroflexi(100);c__Anaerolineae(100);o__Caldilineales(100);f__Caldilineaceae(100);g__Caldilinea(100);g__Caldilinea_unclassified(100);
Otu01098	336	k__Bacteria(100);p__Proteobacteria(100);c__Alphaproteobacteria(100);o__Sphingomonadales(100);f__Sphingomonadaceae(100);g__Sphingomonas(100);s__wittichii(83);
Otu01099	336	k__Bacteria(100);p__Chloroflexi(100);c__TK10(100);o__B07_WMSP1(100);f__FFCH4570(89);f__FFCH4570_unclassified(89);f__FFCH4570_unclassified(89);
Otu01100	336	k__Bacteria(100);p__Firmicutes(100);c__Bacilli(100);o__Bacillales(100);f__Planococcaceae(98);f__Planococcaceae_unclassified(95);f__Planococcaceae_unclassified(95);
Otu01101	335	k__Bacteria(100);p__Verrucomicrobia(100);c__[Spartobacteria](100);o__[Chthoniobacterales](100);f__[Chthoniobacteraceae](100);f__[Chthoniobacteraceae]_unclassified(100);f__[Chthoniobacteraceae]_unclassified(100);
Otu01102	335	k__Bacteria(100);p__Armatimonadetes(100);c__Chthonomonadetes(100);o__SJA-22(100);o__SJA-22_unclassified(100);o__SJA-22_unclassified(100);o__SJA-22_unclassified(100);
Otu01103	334	k__Bacteria(100);p__Armatimonadetes(100);c__[Fimbriimonadia](100);o__[Fimbriimonadales](100);f__[Fimbriimonadaceae](100);g__Fimbriimonas(100);g__Fimbriimonas_unclassified(100);
Otu01104	333	k__Bacteria(100);p__Planctomycetes(100);c__OM190(100);o__agg27(100);o__agg27_unclassified(100);o__agg27_unclassified(100);o__agg27_unclassified(100);
Otu01105	333	k__Bacteria(100);p__Actinobacteria(100);c__Rubrobacteria(100);o__Rubrobacterales(100);f__Rubrobacteraceae(100);g__Rubrobacter(100);g__Rubrobacter_unclassified(100);
Otu01106	333	k__Bacteria(100);p__Planctomycetes(100);c__Planctomycetia(100);o__Gemmatales(100);f__Gemmataceae(100);f__Gemmataceae_unclassified(100);f__Gemmataceae_unclassified(100);
Otu01107	332	k__Bacteria(100);p__Proteobacteria(100);c__Alphaproteobacteria(100);o__Caulobacterales(100);f__Caulobacteraceae(100);f__Caulobacteraceae_unclassified(100);f__Caulobacteraceae_unclassified(100);
Otu01108	332	k__Bacteria(100);p__Bacteroidetes(100);p__Bacteroidetes_unclassified(100);p__Bacteroidetes_unclassified(100);p__Bacteroidetes_unclassified(100);p__Bacteroidetes_unclassified(100);p__Bacteroidetes_unclassified(100);
Otu01109	332	k__Bacteria(100);p__Verrucomicrobia(100);c__[Spartobacteria](100);o__[Chthoniobacterales](100);f__[Chthoniobacteraceae](100);g__Candidatus_Xiphinematobacter(100);g__Candidatus_Xiphinematobacter_unclassified(100);
Otu01110	331	k__Bacteria(100);p__Chloroflexi(100);c__Chloroflexi(100);o__[Roseiflexales](100);f__[Kouleothrixaceae](100);f__[Kouleothrixaceae]_unclassified(100);f__[Kouleothrixaceae]_unclassified(100);
Otu01111	331	k__Bacteria(100);p__Bacteroidetes(100);c__[Saprospirae](100);o__[Saprospirales](100);f__Chitinophagaceae(100);g__Chitinophaga(100);g__Chitinophaga_unclassified(99);
Otu01112	331	k__Bacteria(100);p__Actinobacteria(100);c__Actinobacteria(100);o__Actinomycetales(100);f__Micromonosporaceae(100);g__Actinoplanes(99);g__Actinoplanes_unclassified(99);
Otu01113	330	k__Bacteria(100);p__Acidobacteria(100);c__Acidobacteria-6(100);o__iii1-15(100);f__mb2424(100);f__mb2424_unclassified(100);f__mb2424_unclassified(100);
Otu01114	329	k__Bacteria(100);p__Verrucomicrobia(100);c__[Pedosphaerae](100);o__[Pedosphaerales](100);o__[Pedosphaerales]_unclassified(98);o__[Pedosphaerales]_unclassified(98);o__[Pedosphaerales]_unclassified(98);
Otu01115	328	k__Bacteria(100);p__Firmicutes(100);c__Bacilli(100);o__Bacillales(100);f__Bacillaceae(100);f__Bacillaceae_unclassified(100);f__Bacillaceae_unclassified(100);
Otu01116	328	k__Bacteria(100);p__Bacteroidetes(100);c__[Saprospirae](100);o__[Saprospirales](100);f__Chitinophagaceae(100);f__Chitinophagaceae_unclassified(100);f__Chitinophagaceae_unclassified(100);
Otu01117	328	k__Bacteria(100);p__Proteobacteria(100);c__Alphaproteobacteria(100);o__Rhodospirillales(100);f__Rhodospirillaceae(100);f__Rhodospirillaceae_unclassified(100);f__Rhodospirillaceae_unclassified(100);
Otu01118	327	k__Bacteria(100);p__Firmicutes(100);c__Bacilli(100);o__Bacillales(100);f__Paenibacillaceae(100);g__Paenibacillus(100);g__Paenibacillus_unclassified(82);
Otu01119	327	k__Bacteria(100);p__Proteobacteria(100);p__Proteobacteria_unclassified(100);p__Proteobacteria_unclassified(100);p__Proteobacteria_unclassified(100);p__Proteobacteria_unclassified(100);p__Proteobacteria_unclassified(100);
Otu01120	326	k__Bacteria(100);p__Chloroflexi(100);c__Thermomicrobia(100);o__JG30-KF-CM45(100);o__JG30-KF-CM45_unclassified(100);o__JG30-KF-CM45_unclassified(100);o__JG30-KF-CM45_unclassified(100);
Otu01121	326	k__Bacteria(100);p__Proteobacteria(100);c__Alphaproteobacteria(100);o__Sphingomonadales(100);f__Sphingomonadaceae(100);g__Sphingobium(100);g__Sphingobium_unclassified(100);
Otu01122	326	k__Bacteria(100);p__Actinobacteria(100);c__Actinobacteria(100);o__Actinomycetales(100);f__Pseudonocardiaceae(100);g__Actinomycetospora(100);g__Actinomycetospora_unclassified(100);
Otu01123	326	k__Bacteria(100);p__Chloroflexi(100);c__Anaerolineae(100);o__SBR1031(100);f__A4b(100);f__A4b_unclassified(100);f__A4b_unclassified(100);
Otu01124	325	k__Bacteria(100);p__Proteobacteria(100);c__Gammaproteobacteria(100);o__Xanthomonadales(100);f__Xanthomonadaceae(100);f__Xanthomonadaceae_unclassified(100);f__Xanthomonadaceae_unclassified(100);
Otu01125	325	k__Bacteria(100);p__Proteobacteria(100);c__Alphaproteobacteria(100);o__Rhodospirillales(100);f__Rhodospirillaceae(100);f__Rhodospirillaceae_unclassified(100);f__Rhodospirillaceae_unclassified(100);
Otu01126	324	k__Bacteria(100);p__Acidobacteria(100);c__Acidobacteria-6(100);o__CCU21(100);o__CCU21_unclassified(100);o__CCU21_unclassified(100);o__CCU21_unclassified(100);
Otu01127	323	k__Bacteria(100);p__Verrucomicrobia(100);c__[Pedosphaerae](100);o__[Pedosphaerales](100);f__Ellin517(100);f__Ellin517_unclassified(100);f__Ellin517_unclassified(100);
Otu01128	323	k__Bacteria(100);k__Bacteria_unclassified(100);k__Bacteria_unclassified(100);k__Bacteria_unclassified(100);k__Bacteria_unclassified(100);k__Bacteria_unclassified(100);k__Bacteria_unclassified(100);
Otu01129	323	k__Bacteria(100);p__Verrucomicrobia(100);c__[Pedosphaerae](100);o__[Pedosphaerales](100);f__auto67_4W(100);f__auto67_4W_unclassified(100);f__auto67_4W_unclassified(100);
Otu01130	322	k__Bacteria(100);p__Acidobacteria(100);c__[Chloracidobacteria](100);o__DS-100(100);o__DS-100_unclassified(100);o__DS-100_unclassified(100);o__DS-100_unclassified(100);
Otu01131	322	k__Bacteria(100);p__Planctomycetes(100);c__Planctomycetia(100);o__Gemmatales(100);f__Gemmataceae(100);g__Gemmata(100);g__Gemmata_unclassified(100);
Otu01132	321	k__Bacteria(100);p__Firmicutes(100);c__Bacilli(100);o__Bacillales(100);f__Alicyclobacillaceae(100);g__Alicyclobacillus(100);g__Alicyclobacillus_unclassified(100);
Otu01133	320	k__Bacteria(100);p__Actinobacteria(100);c__Actinobacteria(100);o__Actinomycetales(100);f__Nocardioidaceae(100);g__Nocardioides(87);g__Nocardioides_unclassified(87);
Otu01134	320	k__Bacteria(100);p__Actinobacteria(100);c__MB-A2-108(100);o__0319-7L14(100);o__0319-7L14_unclassified(100);o__0319-7L14_unclassified(100);o__0319-7L14_unclassified(100);
Otu01135	320	k__Bacteria(100);p__Acidobacteria(100);c__[Chloracidobacteria](100);o__RB41(100);o__RB41_unclassified(100);o__RB41_unclassified(100);o__RB41_unclassified(100);
Otu01136	320	k__Bacteria(100);p__Proteobacteria(100);c__Betaproteobacteria(100);c__Betaproteobacteria_unclassified(100);c__Betaproteobacteria_unclassified(100);c__Betaproteobacteria_unclassified(100);c__Betaproteobacteria_unclassified(100);
Otu01137	319	k__Bacteria(100);p__Planctomycetes(100);c__Planctomycetia(100);o__Gemmatales(100);f__Isosphaeraceae(100);f__Isosphaeraceae_unclassified(100);f__Isosphaeraceae_unclassified(100);
Otu01138	319	k__Bacteria(100);p__Planctomycetes(100);c__OM190(100);o__CL500-15(100);o__CL500-15_unclassified(100);o__CL500-15_unclassified(100);o__CL500-15_unclassified(100);
Otu01139	318	k__Bacteria(100);p__Verrucomicrobia(100);c__[Pedosphaerae](100);o__[Pedosphaerales](100);o__[Pedosphaerales]_unclassified(61);o__[Pedosphaerales]_unclassified(61);o__[Pedosphaerales]_unclassified(61);
Otu01140	318	k__Bacteria(100);p__Acidobacteria(100);c__[Chloracidobacteria](100);o__RB41(100);f__Ellin6075(100);f__Ellin6075_unclassified(100);f__Ellin6075_unclassified(100);
Otu01141	318	k__Bacteria(100);p__Verrucomicrobia(100);c__Opitutae(100);o__Opitutales(100);f__Opitutaceae(100);g__Opitutus(100);g__Opitutus_unclassified(100);
Otu01142	318	k__Bacteria(100);p__Actinobacteria(100);c__Acidimicrobiia(100);o__Acidimicrobiales(100);f__C111(100);f__C111_unclassified(100);f__C111_unclassified(100);
Otu01143	318	k__Bacteria(100);p__TM6(100);c__SJA-4(100);c__SJA-4_unclassified(100);c__SJA-4_unclassified(100);c__SJA-4_unclassified(100);c__SJA-4_unclassified(100);
Otu01144	317	k__Bacteria(100);p__Actinobacteria(100);c__Actinobacteria(100);o__Actinomycetales(100);f__Streptosporangiaceae(100);g__Nonomuraea(59);g__Nonomuraea_unclassified(59);
Otu01145	317	k__Bacteria(100);p__Bacteroidetes(100);c__[Saprospirae](100);o__[Saprospirales](100);f__Chitinophagaceae(100);f__Chitinophagaceae_unclassified(100);f__Chitinophagaceae_unclassified(100);
Otu01146	317	k__Bacteria(100);p__Chloroflexi(100);c__Chloroflexi(100);o__[Roseiflexales](100);f__[Kouleothrixaceae](100);f__[Kouleothrixaceae]_unclassified(100);f__[Kouleothrixaceae]_unclassified(100);
Otu01147	316	k__Bacteria(100);p__Armatimonadetes(100);c__Chthonomonadetes(100);o__SJA-22(100);o__SJA-22_unclassified(100);o__SJA-22_unclassified(100);o__SJA-22_unclassified(100);
Otu01148	316	k__Bacteria(100);p__Planctomycetes(100);c__Planctomycetia(100);o__Pirellulales(100);f__Pirellulaceae(100);f__Pirellulaceae_unclassified(100);f__Pirellulaceae_unclassified(100);
Otu01149	316	k__Bacteria(100);p__Proteobacteria(100);c__Alphaproteobacteria(100);o__Rhodospirillales(100);f__Rhodospirillaceae(100);f__Rhodospirillaceae_unclassified(100);f__Rhodospirillaceae_unclassified(100);
Otu01150	316	k__Bacteria(100);p__Proteobacteria(100);c__Alphaproteobacteria(100);o__Rhizobiales(100);f__Aurantimonadaceae(100);f__Aurantimonadaceae_unclassified(97);f__Aurantimonadaceae_unclassified(97);
Otu01151	316	k__Bacteria(100);p__Acidobacteria(100);c__iii1-8(100);o__32-20(100);o__32-20_unclassified(100);o__32-20_unclassified(100);o__32-20_unclassified(100);
Otu01152	316	k__Bacteria(100);p__Acidobacteria(100);c__S035(100);c__S035_unclassified(100);c__S035_unclassified(100);c__S035_unclassified(100);c__S035_unclassified(100);
Otu01153	315	k__Bacteria(100);p__Proteobacteria(100);c__Alphaproteobacteria(100);o__Sphingomonadales(100);f__Erythrobacteraceae(100);f__Erythrobacteraceae_unclassified(61);f__Erythrobacteraceae_unclassified(61);
Otu01154	314	k__Bacteria(100);p__Proteobacteria(100);c__Deltaproteobacteria(100);o__Myxococcales(100);f__Haliangiaceae(100);f__Haliangiaceae_unclassified(100);f__Haliangiaceae_unclassified(100);
Otu01155	313	k__Bacteria(100);k__Bacteria_unclassified(100);k__Bacteria_unclassified(100);k__Bacteria_unclassified(100);k__Bacteria_unclassified(100);k__Bacteria_unclassified(100);k__Bacteria_unclassified(100);
Otu01156	312	k__Bacteria(100);p__Proteobacteria(100);c__Deltaproteobacteria(100);o__Myxococcales(100);o__Myxococcales_unclassified(100);o__Myxococcales_unclassified(100);o__Myxococcales_unclassified(100);
Otu01157	312	k__Bacteria(100);p__Acidobacteria(100);c__Acidobacteria-6(100);o__iii1-15(100);o__iii1-15_unclassified(100);o__iii1-15_unclassified(100);o__iii1-15_unclassified(100);
Otu01158	312	k__Bacteria(100);p__Armatimonadetes(100);c__[Fimbriimonadia](100);o__[Fimbriimonadales](100);f__[Fimbriimonadaceae](100);g__Fimbriimonas(100);g__Fimbriimonas_unclassified(100);
Otu01159	311	k__Bacteria(100);p__Verrucomicrobia(100);c__Verrucomicrobiae(100);o__Verrucomicrobiales(100);f__Verrucomicrobiaceae(100);f__Verrucomicrobiaceae_unclassified(100);f__Verrucomicrobiaceae_unclassified(100);
Otu01160	311	k__Bacteria(100);p__Proteobacteria(100);c__Alphaproteobacteria(100);o__Caulobacterales(100);f__Caulobacteraceae(100);g__Arthrospira(99);s__fusiformis(99);
Otu01161	311	k__Bacteria(100);p__Chlamydiae(100);c__Chlamydiia(100);o__Chlamydiales(100);f__Rhabdochlamydiaceae(100);g__Candidatus_Rhabdochlamydia(100);g__Candidatus_Rhabdochlamydia_unclassified(100);
Otu01162	311	k__Bacteria(100);p__Chloroflexi(100);c__Anaerolineae(100);o__SBR1031(100);f__A4b(100);f__A4b_unclassified(100);f__A4b_unclassified(100);
Otu01163	310	k__Bacteria(100);p__Chloroflexi(100);c__TK10(100);o__B07_WMSP1(100);o__B07_WMSP1_unclassified(100);o__B07_WMSP1_unclassified(100);o__B07_WMSP1_unclassified(100);
Otu01164	310	k__Bacteria(100);p__Proteobacteria(100);c__Alphaproteobacteria(100);o__Rhizobiales(100);f__Rhizobiaceae(98);g__Ensifer(95);s__adhaerens(95);
Otu01165	309	k__Bacteria(100);p__Chloroflexi(100);c__Chloroflexi(100);c__Chloroflexi_unclassified(100);c__Chloroflexi_unclassified(100);c__Chloroflexi_unclassified(100);c__Chloroflexi_unclassified(100);
Otu01166	309	k__Bacteria(100);p__Bacteroidetes(100);c__[Saprospirae](100);o__[Saprospirales](100);f__Chitinophagaceae(100);f__Chitinophagaceae_unclassified(100);f__Chitinophagaceae_unclassified(100);
Otu01167	309	k__Bacteria(100);p__Acidobacteria(100);c__[Chloracidobacteria](100);o__RB41(100);f__Ellin6075(100);f__Ellin6075_unclassified(100);f__Ellin6075_unclassified(100);
Otu01168	309	k__Bacteria(100);p__Actinobacteria(100);c__Thermoleophilia(100);o__Solirubrobacterales(100);f__Conexibacteraceae(100);f__Conexibacteraceae_unclassified(99);f__Conexibacteraceae_unclassified(99);
Otu01169	308	k__Bacteria(100);k__Bacteria_unclassified(100);k__Bacteria_unclassified(100);k__Bacteria_unclassified(100);k__Bacteria_unclassified(100);k__Bacteria_unclassified(100);k__Bacteria_unclassified(100);
Otu01170	308	k__Bacteria(100);p__Firmicutes(100);c__Bacilli(100);o__Bacillales(100);f__Bacillaceae(100);f__Bacillaceae_unclassified(100);f__Bacillaceae_unclassified(100);
Otu01171	307	k__Bacteria(100);p__Planctomycetes(100);c__Planctomycetia(100);o__Planctomycetales(100);f__Planctomycetaceae(100);g__Planctomyces(100);g__Planctomyces_unclassified(100);
Otu01172	307	k__Bacteria(100);p__TM7(100);c__TM7-1(100);c__TM7-1_unclassified(100);c__TM7-1_unclassified(100);c__TM7-1_unclassified(100);c__TM7-1_unclassified(100);
Otu01173	307	k__Bacteria(100);p__Chloroflexi(100);c__Anaerolineae(100);o__SBR1031(100);f__oc28(100);f__oc28_unclassified(100);f__oc28_unclassified(100);
Otu01174	307	k__Bacteria(100);p__Verrucomicrobia(100);c__Opitutae(100);o__Opitutales(100);f__Opitutaceae(100);g__Opitutus(100);g__Opitutus_unclassified(100);
Otu01175	306	k__Bacteria(100);p__Proteobacteria(100);c__Betaproteobacteria(100);o__Gallionellales(100);f__Gallionellaceae(100);g__Gallionella(100);g__Gallionella_unclassified(100);
Otu01176	306	k__Bacteria(100);p__Proteobacteria(100);c__Betaproteobacteria(100);o__MND1(100);o__MND1_unclassified(100);o__MND1_unclassified(100);o__MND1_unclassified(100);
Otu01177	306	k__Bacteria(100);p__Gemmatimonadetes(100);c__Gemmatimonadetes(100);o__Ellin5290(100);o__Ellin5290_unclassified(100);o__Ellin5290_unclassified(100);o__Ellin5290_unclassified(100);
Otu01178	305	k__Bacteria(100);p__WS2(100);c__SHA-109(100);c__SHA-109_unclassified(100);c__SHA-109_unclassified(100);c__SHA-109_unclassified(100);c__SHA-109_unclassified(100);
Otu01179	305	k__Bacteria(100);p__Actinobacteria(100);c__Thermoleophilia(100);o__Gaiellales(100);f__Gaiellaceae(100);f__Gaiellaceae_unclassified(100);f__Gaiellaceae_unclassified(100);
Otu01180	305	k__Bacteria(100);p__Firmicutes(100);c__Bacilli(100);o__Bacillales(100);f__Paenibacillaceae(100);g__Cohnella(100);g__Cohnella_unclassified(100);
Otu01181	305	k__Bacteria(100);p__Acidobacteria(100);c__[Chloracidobacteria](100);o__RB41(100);f__Ellin6075(100);f__Ellin6075_unclassified(100);f__Ellin6075_unclassified(100);
Otu01182	305	k__Bacteria(100);p__Proteobacteria(100);c__Betaproteobacteria(100);o__A21b(100);f__UD5(100);f__UD5_unclassified(100);f__UD5_unclassified(100);
Otu01183	305	k__Bacteria(100);p__Planctomycetes(100);c__Planctomycetia(100);o__Pirellulales(100);f__Pirellulaceae(100);f__Pirellulaceae_unclassified(100);f__Pirellulaceae_unclassified(100);
Otu01184	304	k__Bacteria(100);p__Chloroflexi(100);c__Anaerolineae(100);o__GCA004(100);o__GCA004_unclassified(100);o__GCA004_unclassified(100);o__GCA004_unclassified(100);
Otu01185	304	k__Bacteria(100);p__Proteobacteria(100);c__Alphaproteobacteria(100);c__Alphaproteobacteria_unclassified(100);c__Alphaproteobacteria_unclassified(100);c__Alphaproteobacteria_unclassified(100);c__Alphaproteobacteria_unclassified(100);
Otu01186	303	k__Bacteria(100);p__Acidobacteria(100);c__[Chloracidobacteria](100);o__11-24(100);o__11-24_unclassified(100);o__11-24_unclassified(100);o__11-24_unclassified(100);
Otu01187	303	k__Bacteria(100);p__Proteobacteria(100);c__Gammaproteobacteria(100);c__Gammaproteobacteria_unclassified(100);c__Gammaproteobacteria_unclassified(100);c__Gammaproteobacteria_unclassified(100);c__Gammaproteobacteria_unclassified(100);
Otu01188	303	k__Bacteria(100);p__Bacteroidetes(100);c__[Saprospirae](100);o__[Saprospirales](100);f__Chitinophagaceae(100);f__Chitinophagaceae_unclassified(100);f__Chitinophagaceae_unclassified(100);
Otu01189	302	k__Bacteria(100);p__GAL15(100);p__GAL15_unclassified(100);p__GAL15_unclassified(100);p__GAL15_unclassified(100);p__GAL15_unclassified(100);p__GAL15_unclassified(100);
Otu01190	302	k__Bacteria(100);p__TM6(100);c__SJA-4(100);c__SJA-4_unclassified(100);c__SJA-4_unclassified(100);c__SJA-4_unclassified(100);c__SJA-4_unclassified(100);
Otu01191	301	k__Bacteria(100);p__Bacteroidetes(100);p__Bacteroidetes_unclassified(100);p__Bacteroidetes_unclassified(100);p__Bacteroidetes_unclassified(100);p__Bacteroidetes_unclassified(100);p__Bacteroidetes_unclassified(100);
Otu01192	301	k__Bacteria(100);p__Armatimonadetes(100);c__Chthonomonadetes(100);o__Chthonomonadales(100);f__Chthonomonadaceae(100);f__Chthonomonadaceae_unclassified(100);f__Chthonomonadaceae_unclassified(100);
Otu01193	301	k__Bacteria(100);p__Planctomycetes(100);c__Phycisphaerae(100);o__WD2101(100);o__WD2101_unclassified(100);o__WD2101_unclassified(100);o__WD2101_unclassified(100);
Otu01194	301	k__Bacteria(100);p__Proteobacteria(100);c__Alphaproteobacteria(100);o__Rhizobiales(100);o__Rhizobiales_unclassified(100);o__Rhizobiales_unclassified(100);o__Rhizobiales_unclassified(100);
Otu01195	301	k__Bacteria(100);p__Proteobacteria(100);c__Alphaproteobacteria(100);o__Rhodospirillales(100);f__Rhodospirillaceae(91);f__Rhodospirillaceae_unclassified(91);f__Rhodospirillaceae_unclassified(91);
Otu01196	301	k__Bacteria(100);p__Proteobacteria(100);c__Alphaproteobacteria(100);o__Rhizobiales(100);o__Rhizobiales_unclassified(100);o__Rhizobiales_unclassified(100);o__Rhizobiales_unclassified(100);
Otu01197	301	k__Bacteria(100);p__Actinobacteria(100);c__Actinobacteria(100);o__Actinomycetales(100);f__Micromonosporaceae(100);g__Catellatospora(100);g__Catellatospora_unclassified(100);
Otu01198	300	k__Bacteria(100);p__Proteobacteria(100);c__Gammaproteobacteria(100);o__Xanthomonadales(100);f__Sinobacteraceae(67);f__Sinobacteraceae_unclassified(67);f__Sinobacteraceae_unclassified(67);
Otu01199	300	k__Bacteria(100);p__Proteobacteria(100);c__Alphaproteobacteria(100);o__Sphingomonadales(100);f__Sphingomonadaceae(100);g__Kaistobacter(100);g__Kaistobacter_unclassified(100);
Otu01200	300	k__Bacteria(100);p__Bacteroidetes(100);c__[Saprospirae](100);o__[Saprospirales](100);f__Chitinophagaceae(77);f__Chitinophagaceae_unclassified(77);f__Chitinophagaceae_unclassified(77);
Otu01201	300	k__Bacteria(100);p__Proteobacteria(100);c__Betaproteobacteria(100);o__Rhodocyclales(100);f__Rhodocyclaceae(100);f__Rhodocyclaceae_unclassified(100);f__Rhodocyclaceae_unclassified(100);
Otu01202	300	k__Bacteria(100);p__Bacteroidetes(100);c__[Saprospirae](100);o__[Saprospirales](100);f__Chitinophagaceae(100);f__Chitinophagaceae_unclassified(100);f__Chitinophagaceae_unclassified(100);
Otu01203	300	k__Bacteria(100);k__Bacteria_unclassified(100);k__Bacteria_unclassified(100);k__Bacteria_unclassified(100);k__Bacteria_unclassified(100);k__Bacteria_unclassified(100);k__Bacteria_unclassified(100);
Otu01204	299	k__Bacteria(100);p__Planctomycetes(100);c__Planctomycetia(100);o__Gemmatales(100);f__Gemmataceae(100);g__Gemmata(100);g__Gemmata_unclassified(100);
Otu01205	299	k__Bacteria(100);k__Bacteria_unclassified(100);k__Bacteria_unclassified(100);k__Bacteria_unclassified(100);k__Bacteria_unclassified(100);k__Bacteria_unclassified(100);k__Bacteria_unclassified(100);
Otu01206	299	k__Bacteria(100);p__Proteobacteria(100);c__Gammaproteobacteria(100);o__Alteromonadales(100);f__Alteromonadaceae(100);g__Cellvibrio(100);g__Cellvibrio_unclassified(100);
Otu01207	298	k__Bacteria(100);p__Actinobacteria(100);c__Actinobacteria(100);o__Actinomycetales(100);f__Actinosynnemataceae(80);f__Actinosynnemataceae_unclassified(75);f__Actinosynnemataceae_unclassified(75);
Otu01208	297	k__Bacteria(100);p__Proteobacteria(100);c__Deltaproteobacteria(100);c__Deltaproteobacteria_unclassified(100);c__Deltaproteobacteria_unclassified(100);c__Deltaproteobacteria_unclassified(100);c__Deltaproteobacteria_unclassified(100);
Otu01209	297	k__Bacteria(100);p__Gemmatimonadetes(100);c__Gemmatimonadetes(100);o__Gemmatimonadales(100);f__Ellin5301(100);f__Ellin5301_unclassified(100);f__Ellin5301_unclassified(100);
Otu01210	296	k__Bacteria(100);p__Proteobacteria(100);c__Gammaproteobacteria(100);o__Alteromonadales(100);f__211ds20(100);f__211ds20_unclassified(100);f__211ds20_unclassified(100);
Otu01211	296	k__Bacteria(100);p__Acidobacteria(100);c__[Chloracidobacteria](100);o__11-24(100);o__11-24_unclassified(100);o__11-24_unclassified(100);o__11-24_unclassified(100);
Otu01212	296	k__Bacteria(100);p__Proteobacteria(100);c__Gammaproteobacteria(100);o__Pseudomonadales(100);f__Pseudomonadaceae(100);g__Pseudomonas(100);s__fragi(100);
Otu01213	296	k__Bacteria(100);p__Bacteroidetes(100);p__Bacteroidetes_unclassified(100);p__Bacteroidetes_unclassified(100);p__Bacteroidetes_unclassified(100);p__Bacteroidetes_unclassified(100);p__Bacteroidetes_unclassified(100);
Otu01214	295	k__Bacteria(100);p__Acidobacteria(100);c__[Chloracidobacteria](100);o__PK29(100);o__PK29_unclassified(100);o__PK29_unclassified(100);o__PK29_unclassified(100);
Otu01215	295	k__Bacteria(100);p__Proteobacteria(100);c__Alphaproteobacteria(100);o__Rhodospirillales(100);f__Rhodospirillaceae(100);g__Skermanella(100);g__Skermanella_unclassified(100);
Otu01216	295	k__Bacteria(100);p__Proteobacteria(100);c__Gammaproteobacteria(100);o__Xanthomonadales(100);f__Xanthomonadaceae(100);f__Xanthomonadaceae_unclassified(90);f__Xanthomonadaceae_unclassified(90);
Otu01217	295	k__Bacteria(100);p__Proteobacteria(100);c__Alphaproteobacteria(100);o__Rhizobiales(100);o__Rhizobiales_unclassified(100);o__Rhizobiales_unclassified(100);o__Rhizobiales_unclassified(100);
Otu01218	294	k__Bacteria(100);p__Bacteroidetes(100);c__[Saprospirae](100);o__[Saprospirales](100);f__Chitinophagaceae(100);f__Chitinophagaceae_unclassified(100);f__Chitinophagaceae_unclassified(100);
Otu01219	294	k__Bacteria(100);p__Bacteroidetes(100);p__Bacteroidetes_unclassified(100);p__Bacteroidetes_unclassified(100);p__Bacteroidetes_unclassified(100);p__Bacteroidetes_unclassified(100);p__Bacteroidetes_unclassified(100);
Otu01220	294	k__Bacteria(100);p__Proteobacteria(100);c__Gammaproteobacteria(100);o__Pseudomonadales(100);f__Pseudomonadaceae(100);g__Pseudomonas(100);g__Pseudomonas_unclassified(73);
Otu01221	294	k__Bacteria(100);p__Bacteroidetes(100);p__Bacteroidetes_unclassified(100);p__Bacteroidetes_unclassified(100);p__Bacteroidetes_unclassified(100);p__Bacteroidetes_unclassified(100);p__Bacteroidetes_unclassified(100);
Otu01222	293	k__Bacteria(100);p__Cyanobacteria(100);c__Nostocophycideae(100);o__Nostocales(100);f__Nostocaceae(100);f__Nostocaceae_unclassified(99);f__Nostocaceae_unclassified(99);
Otu01223	293	k__Bacteria(100);p__Verrucomicrobia(100);c__[Spartobacteria](100);o__[Chthoniobacterales](100);f__[Chthoniobacteraceae](100);f__[Chthoniobacteraceae]_unclassified(95);f__[Chthoniobacteraceae]_unclassified(95);
Otu01224	293	k__Bacteria(100);p__Proteobacteria(100);c__Alphaproteobacteria(100);o__Rhizobiales(100);f__Methylobacteriaceae(100);g__Methylobacterium(100);s__adhaesivum(100);
Otu01225	293	k__Bacteria(100);p__Planctomycetes(100);c__Phycisphaerae(100);o__WD2101(100);o__WD2101_unclassified(100);o__WD2101_unclassified(100);o__WD2101_unclassified(100);
Otu01226	293	k__Bacteria(100);p__Proteobacteria(100);c__Betaproteobacteria(100);o__MND1(100);o__MND1_unclassified(100);o__MND1_unclassified(100);o__MND1_unclassified(100);
Otu01227	292	k__Bacteria(100);k__Bacteria_unclassified(100);k__Bacteria_unclassified(100);k__Bacteria_unclassified(100);k__Bacteria_unclassified(100);k__Bacteria_unclassified(100);k__Bacteria_unclassified(100);
Otu01228	291	k__Bacteria(100);p__Chloroflexi(100);c__Anaerolineae(100);o__H39(100);o__H39_unclassified(100);o__H39_unclassified(100);o__H39_unclassified(100);
Otu01229	291	k__Bacteria(100);p__Proteobacteria(100);c__Betaproteobacteria(100);o__SC-I-84(100);o__SC-I-84_unclassified(100);o__SC-I-84_unclassified(100);o__SC-I-84_unclassified(100);
Otu01230	291	k__Bacteria(100);p__Verrucomicrobia(100);c__[Spartobacteria](100);o__[Chthoniobacterales](100);f__[Chthoniobacteraceae](100);f__[Chthoniobacteraceae]_unclassified(100);f__[Chthoniobacteraceae]_unclassified(100);
Otu01231	291	k__Bacteria(100);k__Bacteria_unclassified(100);k__Bacteria_unclassified(100);k__Bacteria_unclassified(100);k__Bacteria_unclassified(100);k__Bacteria_unclassified(100);k__Bacteria_unclassified(100);
Otu01232	290	k__Bacteria(100);p__Planctomycetes(100);c__Phycisphaerae(100);o__WD2101(100);o__WD2101_unclassified(100);o__WD2101_unclassified(100);o__WD2101_unclassified(100);
Otu01233	290	k__Bacteria(100);p__Actinobacteria(100);c__Acidimicrobiia(100);o__Acidimicrobiales(100);o__Acidimicrobiales_unclassified(100);o__Acidimicrobiales_unclassified(100);o__Acidimicrobiales_unclassified(100);
Otu01234	290	k__Bacteria(100);p__Chloroflexi(100);c__Anaerolineae(100);o__SBR1031(100);f__oc28(100);f__oc28_unclassified(100);f__oc28_unclassified(100);
Otu01235	290	k__Bacteria(100);p__Chloroflexi(100);c__Gitt-GS-136(100);c__Gitt-GS-136_unclassified(100);c__Gitt-GS-136_unclassified(100);c__Gitt-GS-136_unclassified(100);c__Gitt-GS-136_unclassified(100);
Otu01236	289	k__Bacteria(100);p__Proteobacteria(100);c__Deltaproteobacteria(100);o__Myxococcales(100);o__Myxococcales_unclassified(96);o__Myxococcales_unclassified(96);o__Myxococcales_unclassified(96);
Otu01237	289	k__Bacteria(100);p__Bacteroidetes(100);c__[Saprospirae](100);o__[Saprospirales](100);f__Chitinophagaceae(100);g__Flavisolibacter(100);g__Flavisolibacter_unclassified(100);
Otu01238	289	k__Bacteria(100);p__Bacteroidetes(100);c__Sphingobacteriia(100);o__Sphingobacteriales(100);f__Sphingobacteriaceae(100);g__Mucilaginibacter(84);g__Mucilaginibacter_unclassified(84);
Otu01239	288	k__Bacteria(100);p__Verrucomicrobia(100);c__[Pedosphaerae](100);o__[Pedosphaerales](100);f__Ellin515(80);f__Ellin515_unclassified(80);f__Ellin515_unclassified(80);
Otu01240	287	k__Bacteria(100);p__Actinobacteria(100);c__Actinobacteria(100);o__Actinomycetales(100);f__Yaniellaceae(100);g__Yaniella(100);g__Yaniella_unclassified(100);
Otu01241	287	k__Bacteria(100);p__Proteobacteria(100);c__Alphaproteobacteria(100);o__Rhodospirillales(100);f__Rhodospirillaceae(100);f__Rhodospirillaceae_unclassified(100);f__Rhodospirillaceae_unclassified(100);
Otu01242	287	k__Bacteria(100);p__Actinobacteria(100);c__Actinobacteria(100);o__Actinomycetales(100);o__Actinomycetales_unclassified(97);o__Actinomycetales_unclassified(97);o__Actinomycetales_unclassified(97);
Otu01243	286	k__Bacteria(100);p__Acidobacteria(100);c__Sva0725(100);o__Sva0725(100);o__Sva0725_unclassified(100);o__Sva0725_unclassified(100);o__Sva0725_unclassified(100);
Otu01244	286	k__Bacteria(100);p__Actinobacteria(100);c__Thermoleophilia(100);o__Solirubrobacterales(100);f__Patulibacteraceae(100);f__Patulibacteraceae_unclassified(100);f__Patulibacteraceae_unclassified(100);
Otu01245	286	k__Bacteria(100);p__Proteobacteria(100);c__Betaproteobacteria(100);o__Burkholderiales(100);f__Oxalobacteraceae(100);f__Oxalobacteraceae_unclassified(87);f__Oxalobacteraceae_unclassified(87);
Otu01246	286	k__Bacteria(100);p__Bacteroidetes(100);p__Bacteroidetes_unclassified(100);p__Bacteroidetes_unclassified(100);p__Bacteroidetes_unclassified(100);p__Bacteroidetes_unclassified(100);p__Bacteroidetes_unclassified(100);
Otu01247	285	k__Bacteria(100);k__Bacteria_unclassified(100);k__Bacteria_unclassified(100);k__Bacteria_unclassified(100);k__Bacteria_unclassified(100);k__Bacteria_unclassified(100);k__Bacteria_unclassified(100);
Otu01248	285	k__Bacteria(100);p__Acidobacteria(100);c__Acidobacteria-6(100);o__iii1-15(100);o__iii1-15_unclassified(100);o__iii1-15_unclassified(100);o__iii1-15_unclassified(100);
Otu01249	284	k__Bacteria(100);p__Proteobacteria(100);c__Deltaproteobacteria(100);o__Syntrophobacterales(100);f__Syntrophobacteraceae(100);f__Syntrophobacteraceae_unclassified(100);f__Syntrophobacteraceae_unclassified(100);
Otu01250	284	k__Bacteria(100);p__Planctomycetes(100);c__028H05-P-BN-P5(100);c__028H05-P-BN-P5_unclassified(100);c__028H05-P-BN-P5_unclassified(100);c__028H05-P-BN-P5_unclassified(100);c__028H05-P-BN-P5_unclassified(100);
Otu01251	284	k__Bacteria(100);p__Bacteroidetes(100);c__Sphingobacteriia(100);o__Sphingobacteriales(100);f__Sphingobacteriaceae(100);g__Pedobacter(100);g__Pedobacter_unclassified(100);
Otu01252	284	k__Bacteria(100);p__Acidobacteria(100);c__[Chloracidobacteria](100);o__RB41(100);f__Ellin6075(100);f__Ellin6075_unclassified(100);f__Ellin6075_unclassified(100);
Otu01253	284	k__Bacteria(100);p__Verrucomicrobia(100);c__[Pedosphaerae](100);o__[Pedosphaerales](100);f__auto67_4W(100);f__auto67_4W_unclassified(100);f__auto67_4W_unclassified(100);
Otu01254	284	k__Bacteria(100);p__Planctomycetes(100);c__Planctomycetia(100);o__Gemmatales(100);f__Gemmataceae(100);f__Gemmataceae_unclassified(100);f__Gemmataceae_unclassified(100);
Otu01255	284	k__Bacteria(100);p__Gemmatimonadetes(100);c__Gemm-1(100);c__Gemm-1_unclassified(100);c__Gemm-1_unclassified(100);c__Gemm-1_unclassified(100);c__Gemm-1_unclassified(100);
Otu01256	283	k__Bacteria(100);p__Acidobacteria(100);c__[Chloracidobacteria](100);o__RB41(100);f__Ellin6075(100);f__Ellin6075_unclassified(100);f__Ellin6075_unclassified(100);
Otu01257	283	k__Bacteria(100);p__Actinobacteria(100);c__Thermoleophilia(100);o__Solirubrobacterales(100);f__Solirubrobacteraceae(100);f__Solirubrobacteraceae_unclassified(100);f__Solirubrobacteraceae_unclassified(100);
Otu01258	283	k__Bacteria(100);p__Acidobacteria(100);c__Acidobacteria-6(100);o__CCU21(100);o__CCU21_unclassified(100);o__CCU21_unclassified(100);o__CCU21_unclassified(100);
Otu01259	282	k__Bacteria(100);p__Proteobacteria(100);c__Deltaproteobacteria(100);o__MIZ46(100);o__MIZ46_unclassified(100);o__MIZ46_unclassified(100);o__MIZ46_unclassified(100);
Otu01260	282	k__Bacteria(100);p__Bacteroidetes(100);c__[Saprospirae](100);o__[Saprospirales](100);f__Chitinophagaceae(100);f__Chitinophagaceae_unclassified(100);f__Chitinophagaceae_unclassified(100);
Otu01261	281	k__Bacteria(100);p__Verrucomicrobia(100);c__[Pedosphaerae](100);o__[Pedosphaerales](100);f__Ellin517(100);f__Ellin517_unclassified(100);f__Ellin517_unclassified(100);
Otu01262	281	k__Bacteria(100);p__Proteobacteria(100);c__Alphaproteobacteria(100);o__Sphingomonadales(100);f__Sphingomonadaceae(100);g__Sphingomonas(66);s__wittichii(66);
Otu01263	281	k__Bacteria(100);p__Acidobacteria(100);c__Acidobacteria-6(100);o__iii1-15(100);f__RB40(100);f__RB40_unclassified(100);f__RB40_unclassified(100);
Otu01264	281	k__Bacteria(100);p__FBP(100);p__FBP_unclassified(100);p__FBP_unclassified(100);p__FBP_unclassified(100);p__FBP_unclassified(100);p__FBP_unclassified(100);
Otu01265	281	k__Bacteria(100);p__Proteobacteria(100);c__Gammaproteobacteria(100);o__Xanthomonadales(100);f__Xanthomonadaceae(100);g__Dokdonella(99);g__Dokdonella_unclassified(99);
Otu01266	281	k__Bacteria(100);p__Firmicutes(100);c__Bacilli(100);o__Bacillales(100);f__Paenibacillaceae(100);g__Paenibacillus(100);s__curdlanolyticus(100);
Otu01267	280	k__Bacteria(100);p__Acidobacteria(100);c__Solibacteres(100);o__Solibacterales(100);o__Solibacterales_unclassified(100);o__Solibacterales_unclassified(100);o__Solibacterales_unclassified(100);
Otu01268	280	k__Bacteria(100);p__Acidobacteria(100);c__Solibacteres(100);o__Solibacterales(100);o__Solibacterales_unclassified(97);o__Solibacterales_unclassified(97);o__Solibacterales_unclassified(97);
Otu01269	279	k__Bacteria(100);p__Proteobacteria(100);c__Deltaproteobacteria(100);o__Myxococcales(100);o__Myxococcales_unclassified(100);o__Myxococcales_unclassified(100);o__Myxococcales_unclassified(100);
Otu01270	279	k__Bacteria(100);p__Verrucomicrobia(100);c__[Spartobacteria](100);o__[Chthoniobacterales](100);f__[Chthoniobacteraceae](100);g__Chthoniobacter(100);g__Chthoniobacter_unclassified(100);
Otu01271	279	k__Bacteria(100);p__Chloroflexi(100);c__Anaerolineae(100);o__SBR1031(100);f__oc28(100);f__oc28_unclassified(100);f__oc28_unclassified(100);
Otu01272	279	k__Bacteria(100);p__Acidobacteria(100);c__[Chloracidobacteria](100);o__PK29(100);o__PK29_unclassified(100);o__PK29_unclassified(100);o__PK29_unclassified(100);
Otu01273	279	k__Bacteria(100);p__Planctomycetes(100);c__Planctomycetia(100);o__Gemmatales(100);f__Gemmataceae(100);f__Gemmataceae_unclassified(100);f__Gemmataceae_unclassified(100);
Otu01274	278	k__Bacteria(100);p__Acidobacteria(100);c__[Chloracidobacteria](100);o__11-24(100);o__11-24_unclassified(100);o__11-24_unclassified(100);o__11-24_unclassified(100);
Otu01275	277	k__Bacteria(100);p__Cyanobacteria(100);c__ML635J-21(100);c__ML635J-21_unclassified(100);c__ML635J-21_unclassified(100);c__ML635J-21_unclassified(100);c__ML635J-21_unclassified(100);
Otu01276	277	k__Bacteria(100);p__Bacteroidetes(100);c__Flavobacteriia(100);o__Flavobacteriales(100);f__[Weeksellaceae](100);g__Chryseobacterium(100);g__Chryseobacterium_unclassified(100);
Otu01277	277	k__Bacteria(100);p__Proteobacteria(100);c__Alphaproteobacteria(100);o__Rhizobiales(100);f__Hyphomicrobiaceae(100);g__Rhodoplanes(100);g__Rhodoplanes_unclassified(100);
Otu01278	277	k__Bacteria(100);p__Proteobacteria(100);c__Deltaproteobacteria(100);o__Myxococcales(100);f__OM27(100);f__OM27_unclassified(100);f__OM27_unclassified(100);
Otu01279	277	k__Bacteria(100);p__Actinobacteria(100);c__Thermoleophilia(100);o__Solirubrobacterales(100);o__Solirubrobacterales_unclassified(100);o__Solirubrobacterales_unclassified(100);o__Solirubrobacterales_unclassified(100);
Otu01280	277	k__Bacteria(100);p__Chloroflexi(100);c__Anaerolineae(100);o__SBR1031(100);f__oc28(100);f__oc28_unclassified(100);f__oc28_unclassified(100);
Otu01281	277	k__Bacteria(100);p__Acidobacteria(100);c__Acidobacteria-6(100);o__CCU21(100);o__CCU21_unclassified(100);o__CCU21_unclassified(100);o__CCU21_unclassified(100);
Otu01282	277	k__Bacteria(100);p__Acidobacteria(100);c__Acidobacteria-5(100);c__Acidobacteria-5_unclassified(100);c__Acidobacteria-5_unclassified(100);c__Acidobacteria-5_unclassified(100);c__Acidobacteria-5_unclassified(100);
Otu01283	276	k__Bacteria(100);p__Planctomycetes(100);c__Planctomycetia(100);o__Pirellulales(100);f__Pirellulaceae(100);g__A17(100);g__A17_unclassified(100);
Otu01284	276	k__Bacteria(100);p__Proteobacteria(100);c__Alphaproteobacteria(100);o__Rhizobiales(100);f__Aurantimonadaceae(64);f__Aurantimonadaceae_unclassified(64);f__Aurantimonadaceae_unclassified(64);
Otu01285	276	k__Bacteria(100);p__Chloroflexi(100);c__Anaerolineae(100);o__SBR1031(100);f__oc28(100);f__oc28_unclassified(100);f__oc28_unclassified(100);
Otu01286	275	k__Bacteria(100);p__Bacteroidetes(100);c__Flavobacteriia(100);o__Flavobacteriales(100);f__Flavobacteriaceae(100);g__Flavobacterium(100);g__Flavobacterium_unclassified(71);
Otu01287	275	k__Bacteria(100);p__Verrucomicrobia(100);c__[Pedosphaerae](100);o__[Pedosphaerales](100);o__[Pedosphaerales]_unclassified(100);o__[Pedosphaerales]_unclassified(100);o__[Pedosphaerales]_unclassified(100);
Otu01288	274	k__Bacteria(100);p__Proteobacteria(100);c__Betaproteobacteria(100);c__Betaproteobacteria_unclassified(100);c__Betaproteobacteria_unclassified(100);c__Betaproteobacteria_unclassified(100);c__Betaproteobacteria_unclassified(100);
Otu01289	273	k__Bacteria(100);p__Proteobacteria(100);c__Deltaproteobacteria(100);o__Myxococcales(100);f__Haliangiaceae(100);f__Haliangiaceae_unclassified(100);f__Haliangiaceae_unclassified(100);
Otu01290	273	k__Bacteria(100);p__Gemmatimonadetes(100);c__Gemm-1(100);c__Gemm-1_unclassified(100);c__Gemm-1_unclassified(100);c__Gemm-1_unclassified(100);c__Gemm-1_unclassified(100);
Otu01291	272	k__Bacteria(100);p__Planctomycetes(100);c__Phycisphaerae(100);o__mle1-8(100);o__mle1-8_unclassified(100);o__mle1-8_unclassified(100);o__mle1-8_unclassified(100);
Otu01292	272	k__Bacteria(100);p__TM7(100);c__TM7-1(100);c__TM7-1_unclassified(100);c__TM7-1_unclassified(100);c__TM7-1_unclassified(100);c__TM7-1_unclassified(100);
Otu01293	272	k__Bacteria(100);p__Firmicutes(100);c__Clostridia(100);o__Clostridiales(100);f__Clostridiaceae(100);g__Clostridium(96);s__butyricum(95);
Otu01294	272	k__Bacteria(100);p__Actinobacteria(100);c__Acidimicrobiia(100);o__Acidimicrobiales(100);f__Iamiaceae(100);g__Iamia(100);g__Iamia_unclassified(100);
Otu01295	271	k__Bacteria(100);p__Proteobacteria(100);c__Deltaproteobacteria(100);o__Syntrophobacterales(100);f__Syntrophobacteraceae(100);f__Syntrophobacteraceae_unclassified(100);f__Syntrophobacteraceae_unclassified(100);
Otu01296	271	k__Bacteria(100);p__Gemmatimonadetes(100);c__Gemmatimonadetes(100);o__Gemmatimonadales(100);o__Gemmatimonadales_unclassified(100);o__Gemmatimonadales_unclassified(100);o__Gemmatimonadales_unclassified(100);
Otu01297	271	k__Bacteria(100);p__Proteobacteria(100);c__Alphaproteobacteria(100);o__Rhodospirillales(100);f__Rhodospirillaceae(100);f__Rhodospirillaceae_unclassified(100);f__Rhodospirillaceae_unclassified(100);
Otu01298	271	k__Bacteria(100);p__Proteobacteria(100);c__Deltaproteobacteria(100);o__Syntrophobacterales(100);o__Syntrophobacterales_unclassified(75);o__Syntrophobacterales_unclassified(75);o__Syntrophobacterales_unclassified(75);
Otu01299	270	k__Bacteria(100);p__Acidobacteria(100);c__Acidobacteria-6(100);o__iii1-15(100);o__iii1-15_unclassified(100);o__iii1-15_unclassified(100);o__iii1-15_unclassified(100);
Otu01300	270	k__Bacteria(100);p__TM7(100);c__TM7-1(100);c__TM7-1_unclassified(100);c__TM7-1_unclassified(100);c__TM7-1_unclassified(100);c__TM7-1_unclassified(100);
Otu01301	270	k__Bacteria(100);p__Proteobacteria(100);c__Deltaproteobacteria(100);o__Myxococcales(100);f__Polyangiaceae(100);f__Polyangiaceae_unclassified(100);f__Polyangiaceae_unclassified(100);
Otu01302	270	k__Bacteria(100);p__Proteobacteria(100);c__Betaproteobacteria(100);o__Rhodocyclales(100);f__Rhodocyclaceae(100);g__Dechloromonas(74);g__Dechloromonas_unclassified(67);
Otu01303	270	k__Bacteria(100);p__Chlamydiae(100);c__Chlamydiia(100);o__Chlamydiales(100);f__Rhabdochlamydiaceae(100);g__Candidatus_Rhabdochlamydia(100);g__Candidatus_Rhabdochlamydia_unclassified(100);
Otu01304	270	k__Bacteria(100);p__Verrucomicrobia(100);c__[Pedosphaerae](100);o__[Pedosphaerales](100);o__[Pedosphaerales]_unclassified(97);o__[Pedosphaerales]_unclassified(97);o__[Pedosphaerales]_unclassified(97);
Otu01305	269	k__Bacteria(100);p__Actinobacteria(100);c__Thermoleophilia(100);o__Gaiellales(100);f__Gaiellaceae(100);f__Gaiellaceae_unclassified(100);f__Gaiellaceae_unclassified(100);
Otu01306	269	k__Bacteria(100);p__Verrucomicrobia(100);c__Verrucomicrobiae(100);o__Verrucomicrobiales(100);f__Verrucomicrobiaceae(100);g__Verrucomicrobium(100);s__spinosum(100);
Otu01307	268	k__Bacteria(100);p__Bacteroidetes(100);c__Cytophagia(100);o__Cytophagales(100);f__Cytophagaceae(100);f__Cytophagaceae_unclassified(99);f__Cytophagaceae_unclassified(99);
Otu01308	268	k__Bacteria(100);p__Proteobacteria(100);c__Betaproteobacteria(100);o__Ellin6067(100);o__Ellin6067_unclassified(100);o__Ellin6067_unclassified(100);o__Ellin6067_unclassified(100);
Otu01309	267	k__Bacteria(100);p__Verrucomicrobia(100);c__[Pedosphaerae](100);o__[Pedosphaerales](100);f__Ellin515(100);f__Ellin515_unclassified(100);f__Ellin515_unclassified(100);
Otu01310	267	k__Bacteria(100);p__Proteobacteria(100);c__Alphaproteobacteria(100);c__Alphaproteobacteria_unclassified(100);c__Alphaproteobacteria_unclassified(100);c__Alphaproteobacteria_unclassified(100);c__Alphaproteobacteria_unclassified(100);
Otu01311	267	k__Bacteria(100);p__Actinobacteria(100);c__Acidimicrobiia(100);o__Acidimicrobiales(100);f__EB1017(100);f__EB1017_unclassified(100);f__EB1017_unclassified(100);
Otu01312	267	k__Bacteria(100);p__TM7(100);c__TM7-3(100);o__EW055(100);o__EW055_unclassified(100);o__EW055_unclassified(100);o__EW055_unclassified(100);
Otu01313	266	k__Bacteria(100);p__Planctomycetes(100);c__C6(100);o__MVS-107(100);o__MVS-107_unclassified(100);o__MVS-107_unclassified(100);o__MVS-107_unclassified(100);
Otu01314	266	k__Bacteria(100);p__Bacteroidetes(100);c__Cytophagia(100);o__Cytophagales(100);f__Cytophagaceae(100);g__Cytophaga(100);g__Cytophaga_unclassified(100);
Otu01315	266	k__Bacteria(100);p__Chloroflexi(100);c__Anaerolineae(100);o__GCA004(100);o__GCA004_unclassified(100);o__GCA004_unclassified(100);o__GCA004_unclassified(100);
Otu01316	266	k__Bacteria(100);p__Planctomycetes(100);c__Phycisphaerae(100);o__WD2101(100);o__WD2101_unclassified(100);o__WD2101_unclassified(100);o__WD2101_unclassified(100);
Otu01317	266	k__Bacteria(100);p__Actinobacteria(100);c__Thermoleophilia(100);o__Gaiellales(100);f__Gaiellaceae(100);f__Gaiellaceae_unclassified(100);f__Gaiellaceae_unclassified(100);
Otu01318	266	k__Bacteria(100);p__Planctomycetes(100);c__Phycisphaerae(100);o__WD2101(100);o__WD2101_unclassified(100);o__WD2101_unclassified(100);o__WD2101_unclassified(100);
Otu01319	265	k__Bacteria(100);p__Firmicutes(100);c__Clostridia(100);o__Clostridiales(100);f__Clostridiaceae(100);g__Clostridium(100);s__bowmanii(99);
Otu01320	265	k__Bacteria(100);p__Verrucomicrobia(100);c__[Pedosphaerae](100);o__[Pedosphaerales](100);f__Ellin515(100);f__Ellin515_unclassified(100);f__Ellin515_unclassified(100);
Otu01321	265	k__Bacteria(100);p__Chloroflexi(100);c__TK10(100);o__AKYG885(100);f__Dolo_23(100);f__Dolo_23_unclassified(100);f__Dolo_23_unclassified(100);
Otu01322	264	k__Bacteria(100);p__Planctomycetes(100);c__Phycisphaerae(100);o__WD2101(100);o__WD2101_unclassified(100);o__WD2101_unclassified(100);o__WD2101_unclassified(100);
Otu01323	264	k__Bacteria(100);p__Bacteroidetes(100);c__[Saprospirae](100);o__[Saprospirales](100);f__Chitinophagaceae(100);g__Segetibacter(99);g__Segetibacter_unclassified(99);
Otu01324	264	k__Bacteria(100);p__Bacteroidetes(100);c__[Saprospirae](100);o__[Saprospirales](100);f__Chitinophagaceae(100);f__Chitinophagaceae_unclassified(100);f__Chitinophagaceae_unclassified(100);
Otu01325	264	k__Bacteria(100);k__Bacteria_unclassified(100);k__Bacteria_unclassified(100);k__Bacteria_unclassified(100);k__Bacteria_unclassified(100);k__Bacteria_unclassified(100);k__Bacteria_unclassified(100);
Otu01326	264	k__Bacteria(100);p__Proteobacteria(100);c__Alphaproteobacteria(100);o__Sphingomonadales(100);f__Sphingomonadaceae(100);g__Kaistobacter(100);g__Kaistobacter_unclassified(100);
Otu01327	264	k__Bacteria(100);p__Nitrospirae(100);c__Nitrospira(100);o__Nitrospirales(100);f__FW(100);g__4-29(100);g__4-29_unclassified(100);
Otu01328	263	k__Bacteria(100);p__Planctomycetes(100);c__Planctomycetia(100);o__Gemmatales(100);f__Gemmataceae(100);g__Gemmata(100);g__Gemmata_unclassified(100);
Otu01329	263	k__Bacteria(100);p__Bacteroidetes(100);p__Bacteroidetes_unclassified(100);p__Bacteroidetes_unclassified(100);p__Bacteroidetes_unclassified(100);p__Bacteroidetes_unclassified(100);p__Bacteroidetes_unclassified(100);
Otu01330	263	k__Bacteria(100);p__Proteobacteria(100);c__Gammaproteobacteria(100);o__Xanthomonadales(100);f__Xanthomonadaceae(100);g__Stenotrophomonas(99);s__acidaminiphila(99);
Otu01331	263	k__Bacteria(100);p__Firmicutes(100);c__Bacilli(100);o__Bacillales(100);f__Planococcaceae(100);f__Planococcaceae_unclassified(100);f__Planococcaceae_unclassified(100);
Otu01332	262	k__Bacteria(100);p__Proteobacteria(100);c__Deltaproteobacteria(100);o__Spirobacillales(100);o__Spirobacillales_unclassified(100);o__Spirobacillales_unclassified(100);o__Spirobacillales_unclassified(100);
Otu01333	262	k__Bacteria(100);p__Proteobacteria(100);c__Gammaproteobacteria(100);o__Alteromonadales(100);f__[Chromatiaceae](100);g__Rheinheimera(100);g__Rheinheimera_unclassified(100);
Otu01334	262	k__Bacteria(100);p__Bacteroidetes(100);c__[Saprospirae](100);o__[Saprospirales](100);f__Saprospiraceae(100);f__Saprospiraceae_unclassified(100);f__Saprospiraceae_unclassified(100);
Otu01335	261	k__Bacteria(100);p__Firmicutes(100);c__Bacilli(100);o__Bacillales(100);f__Paenibacillaceae(100);g__Saccharibacillus(100);s__kuerlensis(99);
Otu01336	260	k__Bacteria(100);p__Actinobacteria(100);c__Thermoleophilia(100);o__Gaiellales(100);f__Gaiellaceae(100);f__Gaiellaceae_unclassified(100);f__Gaiellaceae_unclassified(100);
Otu01337	260	k__Bacteria(100);p__Proteobacteria(100);c__Deltaproteobacteria(100);o__Myxococcales(100);f__Cystobacteraceae(97);f__Cystobacteraceae_unclassified(97);f__Cystobacteraceae_unclassified(97);
Otu01338	259	k__Bacteria(100);p__Proteobacteria(100);p__Proteobacteria_unclassified(100);p__Proteobacteria_unclassified(100);p__Proteobacteria_unclassified(100);p__Proteobacteria_unclassified(100);p__Proteobacteria_unclassified(100);
Otu01339	259	k__Bacteria(100);p__Chloroflexi(100);c__Chloroflexi(100);o__[Roseiflexales](100);f__[Kouleothrixaceae](100);f__[Kouleothrixaceae]_unclassified(100);f__[Kouleothrixaceae]_unclassified(100);
Otu01340	259	k__Bacteria(100);p__Bacteroidetes(100);c__Sphingobacteriia(100);o__Sphingobacteriales(100);f__Sphingobacteriaceae(100);g__Mucilaginibacter(100);s__gracilis(100);
Otu01341	258	k__Bacteria(100);p__Planctomycetes(100);c__Planctomycetia(100);o__Gemmatales(100);f__Gemmataceae(100);f__Gemmataceae_unclassified(100);f__Gemmataceae_unclassified(100);
Otu01342	258	k__Bacteria(100);p__Firmicutes(100);c__Bacilli(100);o__Bacillales(100);f__Paenibacillaceae(100);g__Paenibacillus(100);g__Paenibacillus_unclassified(98);
Otu01343	258	k__Bacteria(100);p__Chloroflexi(100);c__Anaerolineae(100);o__GCA004(100);o__GCA004_unclassified(100);o__GCA004_unclassified(100);o__GCA004_unclassified(100);
Otu01344	258	k__Bacteria(100);p__Gemmatimonadetes(100);c__Gemm-1(100);c__Gemm-1_unclassified(100);c__Gemm-1_unclassified(100);c__Gemm-1_unclassified(100);c__Gemm-1_unclassified(100);
Otu01345	257	k__Bacteria(100);p__Proteobacteria(100);c__Gammaproteobacteria(100);o__Pseudomonadales(100);f__Moraxellaceae(100);f__Moraxellaceae_unclassified(66);f__Moraxellaceae_unclassified(66);
Otu01346	257	k__Bacteria(100);p__Acidobacteria(100);c__[Chloracidobacteria](100);o__RB41(100);f__Ellin6075(100);f__Ellin6075_unclassified(100);f__Ellin6075_unclassified(100);
Otu01347	257	k__Bacteria(100);p__Acidobacteria(100);c__[Chloracidobacteria](100);o__11-24(100);o__11-24_unclassified(100);o__11-24_unclassified(100);o__11-24_unclassified(100);
Otu01348	257	k__Bacteria(100);p__Actinobacteria(100);c__Thermoleophilia(100);o__Gaiellales(100);f__Gaiellaceae(100);f__Gaiellaceae_unclassified(100);f__Gaiellaceae_unclassified(100);
Otu01349	257	k__Bacteria(100);p__Acidobacteria(100);c__Acidobacteriia(100);o__Acidobacteriales(100);f__Koribacteraceae(100);f__Koribacteraceae_unclassified(100);f__Koribacteraceae_unclassified(100);
Otu01350	256	k__Bacteria(100);p__Planctomycetes(100);c__Planctomycetia(100);o__Pirellulales(100);f__Pirellulaceae(100);g__Pirellula(100);g__Pirellula_unclassified(100);
Otu01351	256	k__Bacteria(100);p__Proteobacteria(100);p__Proteobacteria_unclassified(100);p__Proteobacteria_unclassified(100);p__Proteobacteria_unclassified(100);p__Proteobacteria_unclassified(100);p__Proteobacteria_unclassified(100);
Otu01352	255	k__Bacteria(100);p__Bacteroidetes(100);c__Cytophagia(100);o__Cytophagales(100);f__Cytophagaceae(100);f__Cytophagaceae_unclassified(100);f__Cytophagaceae_unclassified(100);
Otu01353	255	k__Bacteria(100);p__TM7(100);c__TM7-1(100);c__TM7-1_unclassified(100);c__TM7-1_unclassified(100);c__TM7-1_unclassified(100);c__TM7-1_unclassified(100);
Otu01354	255	k__Bacteria(100);p__Proteobacteria(100);c__Alphaproteobacteria(100);o__Rhodospirillales(100);f__Acetobacteraceae(100);f__Acetobacteraceae_unclassified(72);f__Acetobacteraceae_unclassified(72);
Otu01355	255	k__Bacteria(100);p__Armatimonadetes(100);c__0319-6E2(100);c__0319-6E2_unclassified(100);c__0319-6E2_unclassified(100);c__0319-6E2_unclassified(100);c__0319-6E2_unclassified(100);
Otu01356	255	k__Bacteria(100);p__Firmicutes(100);c__Bacilli(100);o__Bacillales(100);f__Paenibacillaceae(100);g__Brevibacillus(100);g__Brevibacillus_unclassified(100);
Otu01357	255	k__Bacteria(100);p__TM7(100);c__TM7-1(100);c__TM7-1_unclassified(100);c__TM7-1_unclassified(100);c__TM7-1_unclassified(100);c__TM7-1_unclassified(100);
Otu01358	255	k__Bacteria(100);p__Bacteroidetes(100);c__Flavobacteriia(100);o__Flavobacteriales(100);f__Cryomorphaceae(100);g__Fluviicola(100);g__Fluviicola_unclassified(100);
Otu01359	255	k__Bacteria(100);p__Planctomycetes(100);c__Planctomycetia(100);o__Pirellulales(100);f__Pirellulaceae(100);f__Pirellulaceae_unclassified(73);f__Pirellulaceae_unclassified(73);
Otu01360	254	k__Bacteria(100);p__Proteobacteria(100);c__Gammaproteobacteria(100);o__Pseudomonadales(100);f__Moraxellaceae(100);g__Acinetobacter(100);g__Acinetobacter_unclassified(62);
Otu01361	254	k__Bacteria(100);p__Bacteroidetes(100);c__[Saprospirae](100);o__[Saprospirales](100);f__Chitinophagaceae(100);f__Chitinophagaceae_unclassified(100);f__Chitinophagaceae_unclassified(100);
Otu01362	254	k__Bacteria(100);p__Proteobacteria(100);c__Deltaproteobacteria(100);o__Myxococcales(100);f__Polyangiaceae(54);f__Polyangiaceae_unclassified(54);f__Polyangiaceae_unclassified(54);
Otu01363	253	k__Bacteria(100);k__Bacteria_unclassified(100);k__Bacteria_unclassified(100);k__Bacteria_unclassified(100);k__Bacteria_unclassified(100);k__Bacteria_unclassified(100);k__Bacteria_unclassified(100);
Otu01364	253	k__Bacteria(100);p__Proteobacteria(100);c__Alphaproteobacteria(100);o__Rhodospirillales(100);f__Rhodospirillaceae(100);f__Rhodospirillaceae_unclassified(100);f__Rhodospirillaceae_unclassified(100);
Otu01365	253	k__Bacteria(100);k__Bacteria_unclassified(100);k__Bacteria_unclassified(100);k__Bacteria_unclassified(100);k__Bacteria_unclassified(100);k__Bacteria_unclassified(100);k__Bacteria_unclassified(100);
Otu01366	252	k__Bacteria(100);p__Firmicutes(100);c__Bacilli(100);o__Bacillales(100);f__Paenibacillaceae(100);g__Paenibacillus(100);g__Paenibacillus_unclassified(100);
Otu01367	252	k__Bacteria(100);p__Chloroflexi(100);c__Anaerolineae(100);o__S0208(100);o__S0208_unclassified(100);o__S0208_unclassified(100);o__S0208_unclassified(100);
Otu01368	252	k__Bacteria(100);p__Proteobacteria(100);c__Deltaproteobacteria(100);o__Spirobacillales(100);o__Spirobacillales_unclassified(100);o__Spirobacillales_unclassified(100);o__Spirobacillales_unclassified(100);
Otu01369	252	k__Bacteria(100);p__Acidobacteria(100);c__Sva0725(100);o__Sva0725(100);o__Sva0725_unclassified(100);o__Sva0725_unclassified(100);o__Sva0725_unclassified(100);
Otu01370	252	k__Bacteria(100);p__Chloroflexi(100);c__Anaerolineae(100);o__WCHB1-50(100);o__WCHB1-50_unclassified(100);o__WCHB1-50_unclassified(100);o__WCHB1-50_unclassified(100);
Otu01371	252	k__Bacteria(100);p__Proteobacteria(100);c__Alphaproteobacteria(100);o__Rickettsiales(100);f__mitochondria(100);f__mitochondria_unclassified(100);f__mitochondria_unclassified(100);
Otu01372	251	k__Bacteria(100);p__Proteobacteria(100);c__Deltaproteobacteria(100);o__[Entotheonellales](100);o__[Entotheonellales]_unclassified(100);o__[Entotheonellales]_unclassified(100);o__[Entotheonellales]_unclassified(100);
Otu01373	251	k__Bacteria(100);p__Actinobacteria(100);c__Acidimicrobiia(100);o__Acidimicrobiales(100);f__AKIW874(100);f__AKIW874_unclassified(100);f__AKIW874_unclassified(100);
Otu01374	251	k__Bacteria(100);p__Proteobacteria(100);c__Gammaproteobacteria(100);o__Legionellales(100);f__Coxiellaceae(100);g__Aquicella(100);g__Aquicella_unclassified(100);
Otu01375	251	k__Bacteria(100);p__Nitrospirae(100);c__Nitrospira(100);o__Nitrospirales(100);f__FW(100);g__4-29(100);g__4-29_unclassified(100);
Otu01376	251	k__Bacteria(100);p__Proteobacteria(100);c__Alphaproteobacteria(100);o__Rhizobiales(100);o__Rhizobiales_unclassified(74);o__Rhizobiales_unclassified(74);o__Rhizobiales_unclassified(74);
Otu01377	251	k__Bacteria(100);p__Bacteroidetes(100);p__Bacteroidetes_unclassified(100);p__Bacteroidetes_unclassified(100);p__Bacteroidetes_unclassified(100);p__Bacteroidetes_unclassified(100);p__Bacteroidetes_unclassified(100);
Otu01378	250	k__Bacteria(100);p__Acidobacteria(100);c__Acidobacteriia(100);o__Acidobacteriales(100);f__Koribacteraceae(100);f__Koribacteraceae_unclassified(100);f__Koribacteraceae_unclassified(100);
Otu01379	250	k__Bacteria(100);p__Gemmatimonadetes(100);c__Gemm-1(100);c__Gemm-1_unclassified(100);c__Gemm-1_unclassified(100);c__Gemm-1_unclassified(100);c__Gemm-1_unclassified(100);
Otu01380	250	k__Bacteria(100);p__Proteobacteria(100);c__Deltaproteobacteria(100);o__Myxococcales(100);o__Myxococcales_unclassified(82);o__Myxococcales_unclassified(82);o__Myxococcales_unclassified(82);
Otu01381	250	k__Bacteria(100);p__Proteobacteria(100);c__Deltaproteobacteria(100);o__Syntrophobacterales(100);f__Syntrophobacteraceae(100);f__Syntrophobacteraceae_unclassified(100);f__Syntrophobacteraceae_unclassified(100);
Otu01382	250	k__Bacteria(100);p__Actinobacteria(100);c__MB-A2-108(100);o__0319-7L14(100);o__0319-7L14_unclassified(100);o__0319-7L14_unclassified(100);o__0319-7L14_unclassified(100);
Otu01383	248	k__Bacteria(100);p__Chloroflexi(100);c__Chloroflexi(100);o__[Roseiflexales](100);f__[Kouleothrixaceae](100);f__[Kouleothrixaceae]_unclassified(100);f__[Kouleothrixaceae]_unclassified(100);
Otu01384	248	k__Bacteria(100);k__Bacteria_unclassified(100);k__Bacteria_unclassified(100);k__Bacteria_unclassified(100);k__Bacteria_unclassified(100);k__Bacteria_unclassified(100);k__Bacteria_unclassified(100);
Otu01385	248	k__Bacteria(100);p__Gemmatimonadetes(100);c__Gemmatimonadetes(100);c__Gemmatimonadetes_unclassified(100);c__Gemmatimonadetes_unclassified(100);c__Gemmatimonadetes_unclassified(100);c__Gemmatimonadetes_unclassified(100);
Otu01386	248	k__Bacteria(100);p__Actinobacteria(100);c__Actinobacteria(100);o__Actinomycetales(100);f__Microbacteriaceae(100);g__Agromyces(100);s__mediolanus(52);
Otu01387	248	k__Bacteria(100);k__Bacteria_unclassified(100);k__Bacteria_unclassified(100);k__Bacteria_unclassified(100);k__Bacteria_unclassified(100);k__Bacteria_unclassified(100);k__Bacteria_unclassified(100);
Otu01388	248	k__Bacteria(100);p__Proteobacteria(100);c__Alphaproteobacteria(100);o__Caulobacterales(100);f__Caulobacteraceae(100);g__Mycoplana(100);g__Mycoplana_unclassified(100);
Otu01389	247	k__Bacteria(100);p__Firmicutes(100);c__Bacilli(100);o__Bacillales(100);f__Staphylococcaceae(100);g__Staphylococcus(69);s__sciuri(69);
Otu01390	247	k__Bacteria(100);p__Acidobacteria(100);c__Acidobacteriia(100);o__Acidobacteriales(100);f__Koribacteraceae(100);g__Candidatus_Koribacter(100);g__Candidatus_Koribacter_unclassified(100);
Otu01391	247	k__Bacteria(100);p__Actinobacteria(100);c__Acidimicrobiia(100);o__Acidimicrobiales(100);f__EB1017(100);f__EB1017_unclassified(100);f__EB1017_unclassified(100);
Otu01392	247	k__Bacteria(100);p__Proteobacteria(100);c__Alphaproteobacteria(100);o__Rhodospirillales(100);f__Rhodospirillaceae(100);g__Skermanella(100);g__Skermanella_unclassified(100);
Otu01393	246	k__Bacteria(100);p__Proteobacteria(100);c__Deltaproteobacteria(100);o__Myxococcales(100);f__0319-6G20(100);f__0319-6G20_unclassified(100);f__0319-6G20_unclassified(100);
Otu01394	246	k__Bacteria(100);p__Verrucomicrobia(100);c__Opitutae(100);o__Opitutales(100);f__Opitutaceae(100);g__Opitutus(100);g__Opitutus_unclassified(100);
Otu01395	246	k__Bacteria(100);p__TM7(100);c__TM7-1(100);c__TM7-1_unclassified(100);c__TM7-1_unclassified(100);c__TM7-1_unclassified(100);c__TM7-1_unclassified(100);
Otu01396	246	k__Bacteria(100);p__Verrucomicrobia(100);c__[Pedosphaerae](100);o__[Pedosphaerales](100);f__Ellin515(100);f__Ellin515_unclassified(100);f__Ellin515_unclassified(100);
Otu01397	246	k__Bacteria(100);p__Actinobacteria(100);c__Actinobacteria(100);o__Actinomycetales(100);f__Thermomonosporaceae(100);g__Actinomadura(100);s__vinacea(100);
Otu01398	246	k__Bacteria(100);p__Proteobacteria(100);c__Betaproteobacteria(100);o__Burkholderiales(100);f__Oxalobacteraceae(100);g__Cupriavidus(100);g__Cupriavidus_unclassified(100);
Otu01399	246	k__Bacteria(100);p__Proteobacteria(100);c__Gammaproteobacteria(100);o__Xanthomonadales(100);f__Xanthomonadaceae(100);f__Xanthomonadaceae_unclassified(100);f__Xanthomonadaceae_unclassified(100);
Otu01400	245	k__Bacteria(100);p__Proteobacteria(100);c__Deltaproteobacteria(100);o__Myxococcales(100);f__Haliangiaceae(100);f__Haliangiaceae_unclassified(100);f__Haliangiaceae_unclassified(100);
Otu01401	245	k__Bacteria(100);p__Actinobacteria(100);c__Thermoleophilia(100);o__Solirubrobacterales(100);o__Solirubrobacterales_unclassified(100);o__Solirubrobacterales_unclassified(100);o__Solirubrobacterales_unclassified(100);
Otu01402	245	k__Bacteria(100);p__TM7(100);c__TM7-1(100);c__TM7-1_unclassified(100);c__TM7-1_unclassified(100);c__TM7-1_unclassified(100);c__TM7-1_unclassified(100);
Otu01403	245	k__Bacteria(100);p__Bacteroidetes(100);c__Cytophagia(100);o__Cytophagales(100);f__Cytophagaceae(100);g__Pontibacter(100);g__Pontibacter_unclassified(100);
Otu01404	245	k__Bacteria(100);p__Chloroflexi(100);c__S085(100);c__S085_unclassified(100);c__S085_unclassified(100);c__S085_unclassified(100);c__S085_unclassified(100);
Otu01405	245	k__Bacteria(100);p__Verrucomicrobia(100);c__[Spartobacteria](100);o__[Chthoniobacterales](100);f__[Chthoniobacteraceae](100);g__Ellin506(100);g__Ellin506_unclassified(100);
Otu01406	244	k__Bacteria(100);p__Proteobacteria(100);c__Deltaproteobacteria(100);o__Bdellovibrionales(100);f__Bacteriovoracaceae(100);g__Peredibacter(82);s__starrii(82);
Otu01407	244	k__Bacteria(100);p__Actinobacteria(100);c__Thermoleophilia(100);o__Gaiellales(100);f__Gaiellaceae(100);f__Gaiellaceae_unclassified(100);f__Gaiellaceae_unclassified(100);
Otu01408	244	k__Bacteria(100);p__Bacteroidetes(100);c__[Saprospirae](100);o__[Saprospirales](100);f__Chitinophagaceae(100);f__Chitinophagaceae_unclassified(100);f__Chitinophagaceae_unclassified(100);
Otu01409	244	k__Bacteria(100);p__Gemmatimonadetes(100);c__Gemm-2(100);c__Gemm-2_unclassified(100);c__Gemm-2_unclassified(100);c__Gemm-2_unclassified(100);c__Gemm-2_unclassified(100);
Otu01410	244	k__Bacteria(100);p__Chloroflexi(100);c__Anaerolineae(100);o__SBR1031(100);f__A4b(100);f__A4b_unclassified(100);f__A4b_unclassified(100);
Otu01411	243	k__Bacteria(100);p__Proteobacteria(100);c__Gammaproteobacteria(100);o__Aeromonadales(100);f__Aeromonadaceae(100);g__Aeromonas(100);g__Aeromonas_unclassified(100);
Otu01412	243	k__Bacteria(100);p__Chloroflexi(100);c__Anaerolineae(100);o__SBR1031(100);f__oc28(100);f__oc28_unclassified(100);f__oc28_unclassified(100);
Otu01413	243	k__Bacteria(100);k__Bacteria_unclassified(100);k__Bacteria_unclassified(100);k__Bacteria_unclassified(100);k__Bacteria_unclassified(100);k__Bacteria_unclassified(100);k__Bacteria_unclassified(100);
Otu01414	243	k__Bacteria(100);p__Proteobacteria(100);c__Gammaproteobacteria(100);o__Xanthomonadales(100);f__Xanthomonadaceae(100);g__Arenimonas(85);g__Arenimonas_unclassified(85);
Otu01415	243	k__Bacteria(100);p__Bacteroidetes(100);p__Bacteroidetes_unclassified(100);p__Bacteroidetes_unclassified(100);p__Bacteroidetes_unclassified(100);p__Bacteroidetes_unclassified(100);p__Bacteroidetes_unclassified(100);
Otu01416	242	k__Bacteria(100);p__Acidobacteria(100);c__Acidobacteria-6(100);o__CCU21(100);o__CCU21_unclassified(100);o__CCU21_unclassified(100);o__CCU21_unclassified(100);
Otu01417	242	k__Bacteria(100);p__Bacteroidetes(100);c__[Saprospirae](100);o__[Saprospirales](100);f__Chitinophagaceae(100);g__Flavisolibacter(100);g__Flavisolibacter_unclassified(100);
Otu01418	242	k__Bacteria(100);p__Actinobacteria(100);c__Actinobacteria(100);o__Actinomycetales(100);o__Actinomycetales_unclassified(98);o__Actinomycetales_unclassified(98);o__Actinomycetales_unclassified(98);
Otu01419	242	k__Bacteria(100);k__Bacteria_unclassified(100);k__Bacteria_unclassified(100);k__Bacteria_unclassified(100);k__Bacteria_unclassified(100);k__Bacteria_unclassified(100);k__Bacteria_unclassified(100);
Otu01420	242	k__Bacteria(100);p__Proteobacteria(100);c__Alphaproteobacteria(100);o__Rhizobiales(100);f__Hyphomicrobiaceae(81);f__Hyphomicrobiaceae_unclassified(81);f__Hyphomicrobiaceae_unclassified(81);
Otu01421	242	k__Bacteria(100);p__Bacteroidetes(100);c__[Saprospirae](100);o__[Saprospirales](100);f__Chitinophagaceae(100);f__Chitinophagaceae_unclassified(100);f__Chitinophagaceae_unclassified(100);
Otu01422	241	k__Bacteria(100);p__Acidobacteria(100);c__Acidobacteria-6(100);o__iii1-15(100);f__RB40(100);f__RB40_unclassified(100);f__RB40_unclassified(100);
Otu01423	241	k__Bacteria(100);p__TM6(100);c__SJA-4(100);c__SJA-4_unclassified(100);c__SJA-4_unclassified(100);c__SJA-4_unclassified(100);c__SJA-4_unclassified(100);
Otu01424	241	k__Bacteria(100);p__Proteobacteria(100);c__Deltaproteobacteria(100);o__Myxococcales(100);f__Haliangiaceae(100);f__Haliangiaceae_unclassified(100);f__Haliangiaceae_unclassified(100);
Otu01425	241	k__Bacteria(100);p__Proteobacteria(100);c__Betaproteobacteria(100);o__SC-I-84(100);o__SC-I-84_unclassified(100);o__SC-I-84_unclassified(100);o__SC-I-84_unclassified(100);
Otu01426	241	k__Bacteria(100);p__Acidobacteria(100);c__[Chloracidobacteria](100);o__11-24(100);o__11-24_unclassified(100);o__11-24_unclassified(100);o__11-24_unclassified(100);
Otu01427	241	k__Bacteria(100);p__Proteobacteria(100);c__Betaproteobacteria(100);o__SC-I-84(100);o__SC-I-84_unclassified(100);o__SC-I-84_unclassified(100);o__SC-I-84_unclassified(100);
Otu01428	240	k__Bacteria(100);p__Proteobacteria(100);c__Alphaproteobacteria(100);o__Sphingomonadales(100);f__Sphingomonadaceae(100);f__Sphingomonadaceae_unclassified(60);f__Sphingomonadaceae_unclassified(60);
Otu01429	240	k__Bacteria(100);p__Proteobacteria(100);c__Betaproteobacteria(100);o__SC-I-84(100);o__SC-I-84_unclassified(100);o__SC-I-84_unclassified(100);o__SC-I-84_unclassified(100);
Otu01430	240	k__Bacteria(100);p__Actinobacteria(100);c__Acidimicrobiia(100);o__Acidimicrobiales(100);f__C111(100);f__C111_unclassified(100);f__C111_unclassified(100);
Otu01431	240	k__Bacteria(100);p__TM7(100);c__TM7-1(100);c__TM7-1_unclassified(100);c__TM7-1_unclassified(100);c__TM7-1_unclassified(100);c__TM7-1_unclassified(100);
Otu01432	240	k__Bacteria(100);p__Verrucomicrobia(100);c__Opitutae(100);o__[Cerasicoccales](100);f__[Cerasicoccaceae](100);f__[Cerasicoccaceae]_unclassified(100);f__[Cerasicoccaceae]_unclassified(100);
Otu01433	240	k__Bacteria(100);k__Bacteria_unclassified(100);k__Bacteria_unclassified(100);k__Bacteria_unclassified(100);k__Bacteria_unclassified(100);k__Bacteria_unclassified(100);k__Bacteria_unclassified(100);
Otu01434	240	k__Bacteria(100);p__Planctomycetes(100);c__Planctomycetia(100);o__B97(100);o__B97_unclassified(100);o__B97_unclassified(100);o__B97_unclassified(100);
Otu01435	239	k__Bacteria(100);p__Bacteroidetes(100);c__Cytophagia(100);o__Cytophagales(100);f__Cytophagaceae(100);g__Spirosoma(100);g__Spirosoma_unclassified(100);
Otu01436	239	k__Bacteria(100);p__Acidobacteria(100);c__Acidobacteria-6(100);o__CCU21(100);o__CCU21_unclassified(100);o__CCU21_unclassified(100);o__CCU21_unclassified(100);
Otu01437	239	k__Bacteria(100);p__Acidobacteria(100);c__DA052(100);o__Ellin6513(100);o__Ellin6513_unclassified(100);o__Ellin6513_unclassified(100);o__Ellin6513_unclassified(100);
Otu01438	239	k__Bacteria(100);p__Proteobacteria(100);c__Alphaproteobacteria(100);o__Sphingomonadales(100);f__Sphingomonadaceae(87);f__Sphingomonadaceae_unclassified(87);f__Sphingomonadaceae_unclassified(87);
Otu01439	238	k__Bacteria(100);p__Chloroflexi(100);c__Anaerolineae(100);o__GCA004(100);o__GCA004_unclassified(100);o__GCA004_unclassified(100);o__GCA004_unclassified(100);
Otu01440	238	k__Bacteria(100);p__Acidobacteria(100);c__Acidobacteria-6(100);o__iii1-15(100);f__mb2424(100);f__mb2424_unclassified(100);f__mb2424_unclassified(100);
Otu01441	238	k__Bacteria(100);p__Actinobacteria(100);c__Actinobacteria(100);o__Actinomycetales(100);o__Actinomycetales_unclassified(100);o__Actinomycetales_unclassified(100);o__Actinomycetales_unclassified(100);
Otu01442	237	k__Bacteria(100);p__Gemmatimonadetes(100);c__Gemmatimonadetes(100);c__Gemmatimonadetes_unclassified(100);c__Gemmatimonadetes_unclassified(100);c__Gemmatimonadetes_unclassified(100);c__Gemmatimonadetes_unclassified(100);
Otu01443	237	k__Bacteria(100);p__Proteobacteria(100);c__Gammaproteobacteria(100);o__Legionellales(100);f__Coxiellaceae(100);g__Aquicella(100);g__Aquicella_unclassified(100);
Otu01444	237	k__Bacteria(100);p__Proteobacteria(100);c__Betaproteobacteria(100);o__SC-I-84(100);o__SC-I-84_unclassified(100);o__SC-I-84_unclassified(100);o__SC-I-84_unclassified(100);
Otu01445	237	k__Bacteria(100);p__Nitrospirae(100);c__Nitrospira(100);o__Nitrospirales(100);f__0319-6A21(100);f__0319-6A21_unclassified(100);f__0319-6A21_unclassified(100);
Otu01446	237	k__Bacteria(100);p__Proteobacteria(100);c__Gammaproteobacteria(100);o__Legionellales(100);f__Coxiellaceae(95);f__Coxiellaceae_unclassified(95);f__Coxiellaceae_unclassified(95);
Otu01447	236	k__Bacteria(100);p__Proteobacteria(100);c__Alphaproteobacteria(100);o__Rhizobiales(100);o__Rhizobiales_unclassified(100);o__Rhizobiales_unclassified(100);o__Rhizobiales_unclassified(100);
Otu01448	236	k__Bacteria(100);p__NC10(100);c__12-24(100);o__JH-WHS47(100);o__JH-WHS47_unclassified(100);o__JH-WHS47_unclassified(100);o__JH-WHS47_unclassified(100);
Otu01449	236	k__Bacteria(100);p__Proteobacteria(100);c__Gammaproteobacteria(100);c__Gammaproteobacteria_unclassified(100);c__Gammaproteobacteria_unclassified(100);c__Gammaproteobacteria_unclassified(100);c__Gammaproteobacteria_unclassified(100);
Otu01450	235	k__Bacteria(100);p__TM7(100);c__TM7-1(100);c__TM7-1_unclassified(100);c__TM7-1_unclassified(100);c__TM7-1_unclassified(100);c__TM7-1_unclassified(100);
Otu01451	235	k__Bacteria(100);p__Proteobacteria(100);c__Alphaproteobacteria(100);o__Rhizobiales(100);f__Hyphomicrobiaceae(100);g__Devosia(100);g__Devosia_unclassified(100);
Otu01452	235	k__Bacteria(100);p__Actinobacteria(100);c__Acidimicrobiia(100);o__Acidimicrobiales(100);o__Acidimicrobiales_unclassified(100);o__Acidimicrobiales_unclassified(100);o__Acidimicrobiales_unclassified(100);
Otu01453	235	k__Bacteria(100);p__Proteobacteria(100);c__Deltaproteobacteria(100);o__Myxococcales(100);f__Haliangiaceae(100);f__Haliangiaceae_unclassified(100);f__Haliangiaceae_unclassified(100);
Otu01454	235	k__Bacteria(100);p__Gemmatimonadetes(100);c__Gemmatimonadetes(100);o__Ellin5290(100);o__Ellin5290_unclassified(100);o__Ellin5290_unclassified(100);o__Ellin5290_unclassified(100);
Otu01455	234	k__Bacteria(100);p__Proteobacteria(100);c__Deltaproteobacteria(100);o__Myxococcales(100);o__Myxococcales_unclassified(59);o__Myxococcales_unclassified(59);o__Myxococcales_unclassified(59);
Otu01456	234	k__Bacteria(100);p__Proteobacteria(100);c__Deltaproteobacteria(100);o__Myxococcales(100);f__Polyangiaceae(88);f__Polyangiaceae_unclassified(88);f__Polyangiaceae_unclassified(88);
Otu01457	234	k__Bacteria(100);p__Proteobacteria(100);c__Alphaproteobacteria(100);o__Rhizobiales(100);f__Phyllobacteriaceae(87);g__Mesorhizobium(86);g__Mesorhizobium_unclassified(86);
Otu01458	233	k__Bacteria(100);p__Proteobacteria(100);c__Betaproteobacteria(100);c__Betaproteobacteria_unclassified(100);c__Betaproteobacteria_unclassified(100);c__Betaproteobacteria_unclassified(100);c__Betaproteobacteria_unclassified(100);
Otu01459	233	k__Bacteria(100);p__Proteobacteria(100);c__Deltaproteobacteria(100);o__Desulfuromonadales(100);o__Desulfuromonadales_unclassified(100);o__Desulfuromonadales_unclassified(100);o__Desulfuromonadales_unclassified(100);
Otu01460	233	k__Bacteria(100);p__Planctomycetes(100);c__Planctomycetia(100);o__Planctomycetales(100);f__Planctomycetaceae(100);g__Planctomyces(100);g__Planctomyces_unclassified(100);
Otu01461	233	k__Bacteria(100);p__Actinobacteria(100);c__Thermoleophilia(100);o__Solirubrobacterales(100);o__Solirubrobacterales_unclassified(94);o__Solirubrobacterales_unclassified(94);o__Solirubrobacterales_unclassified(94);
Otu01462	232	k__Bacteria(100);p__Armatimonadetes(100);c__[Fimbriimonadia](100);o__[Fimbriimonadales](100);f__[Fimbriimonadaceae](100);g__Fimbriimonas(100);g__Fimbriimonas_unclassified(100);
Otu01463	232	k__Bacteria(100);p__Bacteroidetes(100);c__[Saprospirae](100);o__[Saprospirales](100);f__Chitinophagaceae(100);f__Chitinophagaceae_unclassified(100);f__Chitinophagaceae_unclassified(100);
Otu01464	232	k__Bacteria(100);p__TM7(100);p__TM7_unclassified(100);p__TM7_unclassified(100);p__TM7_unclassified(100);p__TM7_unclassified(100);p__TM7_unclassified(100);
Otu01465	232	k__Bacteria(100);p__Bacteroidetes(100);c__[Saprospirae](100);o__[Saprospirales](100);f__Chitinophagaceae(100);f__Chitinophagaceae_unclassified(61);f__Chitinophagaceae_unclassified(61);
Otu01466	232	k__Bacteria(100);k__Bacteria_unclassified(100);k__Bacteria_unclassified(100);k__Bacteria_unclassified(100);k__Bacteria_unclassified(100);k__Bacteria_unclassified(100);k__Bacteria_unclassified(100);
Otu01467	231	k__Bacteria(100);p__Proteobacteria(100);c__Alphaproteobacteria(100);c__Alphaproteobacteria_unclassified(100);c__Alphaproteobacteria_unclassified(100);c__Alphaproteobacteria_unclassified(100);c__Alphaproteobacteria_unclassified(100);
Otu01468	230	k__Bacteria(100);p__Actinobacteria(100);c__Thermoleophilia(100);o__Gaiellales(100);f__Gaiellaceae(100);f__Gaiellaceae_unclassified(100);f__Gaiellaceae_unclassified(100);
Otu01469	230	k__Bacteria(100);p__WS3(100);c__PRR-12(100);o__LD1-PA13(100);o__LD1-PA13_unclassified(100);o__LD1-PA13_unclassified(100);o__LD1-PA13_unclassified(100);
Otu01470	229	k__Bacteria(100);p__Actinobacteria(100);c__Actinobacteria(100);o__Actinomycetales(100);f__Pseudonocardiaceae(100);f__Pseudonocardiaceae_unclassified(100);f__Pseudonocardiaceae_unclassified(100);
Otu01471	229	k__Bacteria(100);p__Bacteroidetes(100);p__Bacteroidetes_unclassified(100);p__Bacteroidetes_unclassified(100);p__Bacteroidetes_unclassified(100);p__Bacteroidetes_unclassified(100);p__Bacteroidetes_unclassified(100);
Otu01472	229	k__Bacteria(100);p__Chloroflexi(100);c__Anaerolineae(100);o__SBR1031(100);f__oc28(100);f__oc28_unclassified(100);f__oc28_unclassified(100);
Otu01473	229	k__Bacteria(100);p__Acidobacteria(100);c__Sva0725(100);o__Sva0725(100);o__Sva0725_unclassified(100);o__Sva0725_unclassified(100);o__Sva0725_unclassified(100);
Otu01474	228	k__Bacteria(100);p__Actinobacteria(100);c__Acidimicrobiia(100);o__Acidimicrobiales(100);f__EB1017(100);f__EB1017_unclassified(100);f__EB1017_unclassified(100);
Otu01475	228	k__Bacteria(100);p__Chloroflexi(100);c__Chloroflexi(100);o__[Roseiflexales](100);f__[Kouleothrixaceae](100);f__[Kouleothrixaceae]_unclassified(100);f__[Kouleothrixaceae]_unclassified(100);
Otu01476	228	k__Bacteria(100);p__Actinobacteria(100);c__Actinobacteria(100);o__Actinomycetales(100);f__Nocardiaceae(100);g__Rhodococcus(95);s__equi(95);
Otu01477	228	k__Bacteria(100);p__Proteobacteria(100);c__Alphaproteobacteria(100);o__Rhizobiales(100);o__Rhizobiales_unclassified(69);o__Rhizobiales_unclassified(69);o__Rhizobiales_unclassified(69);
Otu01478	227	k__Bacteria(100);p__Firmicutes(100);c__Clostridia(100);o__Clostridiales(100);f__Lachnospiraceae(100);g__Clostridium(98);s__xylanolyticum(97);
Otu01479	227	k__Bacteria(100);p__Proteobacteria(100);c__Alphaproteobacteria(100);o__Rhodospirillales(100);f__Rhodospirillaceae(100);f__Rhodospirillaceae_unclassified(100);f__Rhodospirillaceae_unclassified(100);
Otu01480	227	k__Bacteria(100);p__Acidobacteria(100);c__iii1-8(100);o__DS-18(100);o__DS-18_unclassified(100);o__DS-18_unclassified(100);o__DS-18_unclassified(100);
Otu01481	227	k__Bacteria(100);p__Proteobacteria(100);c__Deltaproteobacteria(100);o__Myxococcales(100);o__Myxococcales_unclassified(87);o__Myxococcales_unclassified(87);o__Myxococcales_unclassified(87);
Otu01482	227	k__Bacteria(100);k__Bacteria_unclassified(100);k__Bacteria_unclassified(100);k__Bacteria_unclassified(100);k__Bacteria_unclassified(100);k__Bacteria_unclassified(100);k__Bacteria_unclassified(100);
Otu01483	226	k__Bacteria(100);p__Bacteroidetes(100);c__Cytophagia(100);o__Cytophagales(100);f__Cytophagaceae(100);f__Cytophagaceae_unclassified(68);f__Cytophagaceae_unclassified(68);
Otu01484	225	k__Bacteria(100);p__Bacteroidetes(100);p__Bacteroidetes_unclassified(100);p__Bacteroidetes_unclassified(100);p__Bacteroidetes_unclassified(100);p__Bacteroidetes_unclassified(100);p__Bacteroidetes_unclassified(100);
Otu01485	225	k__Bacteria(100);p__Verrucomicrobia(100);c__[Spartobacteria](100);o__[Chthoniobacterales](100);f__[Chthoniobacteraceae](100);f__[Chthoniobacteraceae]_unclassified(100);f__[Chthoniobacteraceae]_unclassified(100);
Otu01486	224	k__Bacteria(100);p__Bacteroidetes(100);c__[Saprospirae](100);o__[Saprospirales](100);f__Chitinophagaceae(100);f__Chitinophagaceae_unclassified(100);f__Chitinophagaceae_unclassified(100);
Otu01487	224	k__Bacteria(100);p__WS3(100);c__PRR-12(100);o__Sediment-1(100);f__PRR-10(100);f__PRR-10_unclassified(100);f__PRR-10_unclassified(100);
Otu01488	224	k__Bacteria(100);p__TM7(100);c__TM7-1(100);c__TM7-1_unclassified(100);c__TM7-1_unclassified(100);c__TM7-1_unclassified(100);c__TM7-1_unclassified(100);
Otu01489	224	k__Bacteria(100);p__Planctomycetes(100);c__Phycisphaerae(100);o__WD2101(100);o__WD2101_unclassified(100);o__WD2101_unclassified(100);o__WD2101_unclassified(100);
Otu01490	223	k__Bacteria(100);p__Elusimicrobia(100);c__Elusimicrobia(100);o__FAC88(100);o__FAC88_unclassified(100);o__FAC88_unclassified(100);o__FAC88_unclassified(100);
Otu01491	223	k__Bacteria(100);p__Proteobacteria(100);c__Alphaproteobacteria(100);o__Rhodospirillales(100);o__Rhodospirillales_unclassified(81);o__Rhodospirillales_unclassified(81);o__Rhodospirillales_unclassified(81);
Otu01492	223	k__Bacteria(100);p__Acidobacteria(100);c__S035(100);c__S035_unclassified(100);c__S035_unclassified(100);c__S035_unclassified(100);c__S035_unclassified(100);
Otu01493	223	k__Bacteria(100);k__Bacteria_unclassified(100);k__Bacteria_unclassified(100);k__Bacteria_unclassified(100);k__Bacteria_unclassified(100);k__Bacteria_unclassified(100);k__Bacteria_unclassified(100);
Otu01494	222	k__Bacteria(100);p__Verrucomicrobia(100);c__[Methylacidiphilae](100);o__Methylacidiphilales(100);f__LD19(100);f__LD19_unclassified(100);f__LD19_unclassified(100);
Otu01495	222	k__Bacteria(100);p__Chloroflexi(100);c__Anaerolineae(100);o__CFB-26(100);o__CFB-26_unclassified(100);o__CFB-26_unclassified(100);o__CFB-26_unclassified(100);
Otu01496	222	k__Bacteria(100);p__Actinobacteria(100);c__Acidimicrobiia(100);o__Acidimicrobiales(100);o__Acidimicrobiales_unclassified(100);o__Acidimicrobiales_unclassified(100);o__Acidimicrobiales_unclassified(100);
Otu01497	221	k__Bacteria(100);p__Proteobacteria(100);c__Deltaproteobacteria(100);o__Myxococcales(100);f__Haliangiaceae(98);f__Haliangiaceae_unclassified(98);f__Haliangiaceae_unclassified(98);
Otu01498	221	k__Bacteria(100);p__Proteobacteria(100);c__Betaproteobacteria(100);o__Burkholderiales(100);f__Alcaligenaceae(100);g__Achromobacter(96);g__Achromobacter_unclassified(96);
Otu01499	221	k__Bacteria(100);p__Proteobacteria(100);p__Proteobacteria_unclassified(100);p__Proteobacteria_unclassified(100);p__Proteobacteria_unclassified(100);p__Proteobacteria_unclassified(100);p__Proteobacteria_unclassified(100);
Otu01500	221	k__Bacteria(100);k__Bacteria_unclassified(100);k__Bacteria_unclassified(100);k__Bacteria_unclassified(100);k__Bacteria_unclassified(100);k__Bacteria_unclassified(100);k__Bacteria_unclassified(100);
Otu01501	221	k__Bacteria(100);p__Cyanobacteria(100);c__ML635J-21(100);c__ML635J-21_unclassified(100);c__ML635J-21_unclassified(100);c__ML635J-21_unclassified(100);c__ML635J-21_unclassified(100);
Otu01502	221	k__Bacteria(100);p__Planctomycetes(100);c__Planctomycetia(100);o__Pirellulales(100);f__Pirellulaceae(100);f__Pirellulaceae_unclassified(100);f__Pirellulaceae_unclassified(100);
Otu01503	221	k__Bacteria(100);p__Firmicutes(100);c__Bacilli(100);o__Bacillales(100);o__Bacillales_unclassified(100);o__Bacillales_unclassified(100);o__Bacillales_unclassified(100);
Otu01504	221	k__Bacteria(100);p__Planctomycetes(100);c__OM190(100);o__CL500-15(100);o__CL500-15_unclassified(100);o__CL500-15_unclassified(100);o__CL500-15_unclassified(100);
Otu01505	220	k__Bacteria(100);p__Chloroflexi(100);c__Anaerolineae(100);o__H39(100);o__H39_unclassified(100);o__H39_unclassified(100);o__H39_unclassified(100);
Otu01506	220	k__Bacteria(100);p__Proteobacteria(100);c__Betaproteobacteria(100);o__A21b(100);f__EB1003(100);f__EB1003_unclassified(100);f__EB1003_unclassified(100);
Otu01507	220	k__Bacteria(100);p__TM6(100);c__SJA-4(100);c__SJA-4_unclassified(100);c__SJA-4_unclassified(100);c__SJA-4_unclassified(100);c__SJA-4_unclassified(100);
Otu01508	219	k__Bacteria(100);p__Proteobacteria(100);c__Gammaproteobacteria(100);o__Pseudomonadales(100);f__Moraxellaceae(100);f__Moraxellaceae_unclassified(65);f__Moraxellaceae_unclassified(65);
Otu01509	219	k__Bacteria(100);p__Acidobacteria(100);c__S035(100);c__S035_unclassified(100);c__S035_unclassified(100);c__S035_unclassified(100);c__S035_unclassified(100);
Otu01510	219	k__Bacteria(100);p__Gemmatimonadetes(100);c__Gemmatimonadetes(100);o__Gemmatimonadales(100);f__Ellin5301(100);f__Ellin5301_unclassified(100);f__Ellin5301_unclassified(100);
Otu01511	219	k__Bacteria(100);p__Proteobacteria(100);c__Alphaproteobacteria(100);o__Rhizobiales(100);f__Hyphomicrobiaceae(98);g__Rhodoplanes(98);g__Rhodoplanes_unclassified(96);
Otu01512	219	k__Bacteria(100);p__Actinobacteria(100);c__Thermoleophilia(100);o__Solirubrobacterales(100);o__Solirubrobacterales_unclassified(100);o__Solirubrobacterales_unclassified(100);o__Solirubrobacterales_unclassified(100);
Otu01513	218	k__Bacteria(100);p__Planctomycetes(100);c__Planctomycetia(100);o__Pirellulales(100);f__Pirellulaceae(100);f__Pirellulaceae_unclassified(100);f__Pirellulaceae_unclassified(100);
Otu01514	218	k__Bacteria(100);p__Bacteroidetes(100);c__[Saprospirae](100);o__[Saprospirales](100);f__Chitinophagaceae(100);f__Chitinophagaceae_unclassified(100);f__Chitinophagaceae_unclassified(100);
Otu01515	218	k__Bacteria(100);p__Acidobacteria(100);c__Acidobacteria-6(100);o__iii1-15(100);o__iii1-15_unclassified(100);o__iii1-15_unclassified(100);o__iii1-15_unclassified(100);
Otu01516	218	k__Bacteria(100);p__Bacteroidetes(100);c__[Saprospirae](100);o__[Saprospirales](100);f__Chitinophagaceae(100);f__Chitinophagaceae_unclassified(100);f__Chitinophagaceae_unclassified(100);
Otu01517	217	k__Bacteria(100);p__Armatimonadetes(100);c__0319-6E2(100);c__0319-6E2_unclassified(100);c__0319-6E2_unclassified(100);c__0319-6E2_unclassified(100);c__0319-6E2_unclassified(100);
Otu01518	217	k__Bacteria(100);p__Acidobacteria(100);c__[Chloracidobacteria](100);o__RB41(100);f__Ellin6075(100);f__Ellin6075_unclassified(100);f__Ellin6075_unclassified(100);
Otu01519	217	k__Bacteria(100);p__Verrucomicrobia(100);c__[Spartobacteria](100);o__[Chthoniobacterales](100);f__[Chthoniobacteraceae](100);g__DA101(100);g__DA101_unclassified(100);
Otu01520	217	k__Bacteria(100);p__Actinobacteria(100);c__Actinobacteria(100);o__Actinomycetales(100);f__Microbacteriaceae(100);f__Microbacteriaceae_unclassified(88);f__Microbacteriaceae_unclassified(88);
Otu01521	217	k__Bacteria(100);p__Bacteroidetes(100);c__Cytophagia(100);o__Cytophagales(100);f__Cytophagaceae(100);g__Persicitalea(100);s__jodogahamensis(100);
Otu01522	217	k__Bacteria(100);p__Chloroflexi(100);c__C0119(100);c__C0119_unclassified(100);c__C0119_unclassified(100);c__C0119_unclassified(100);c__C0119_unclassified(100);
Otu01523	216	k__Bacteria(100);p__Gemmatimonadetes(100);c__Gemm-1(100);c__Gemm-1_unclassified(100);c__Gemm-1_unclassified(100);c__Gemm-1_unclassified(100);c__Gemm-1_unclassified(100);
Otu01524	216	k__Bacteria(100);p__Bacteroidetes(100);c__[Saprospirae](100);o__[Saprospirales](100);f__Chitinophagaceae(100);f__Chitinophagaceae_unclassified(77);f__Chitinophagaceae_unclassified(77);
Otu01525	216	k__Bacteria(100);p__Gemmatimonadetes(100);c__Gemm-5(100);c__Gemm-5_unclassified(100);c__Gemm-5_unclassified(100);c__Gemm-5_unclassified(100);c__Gemm-5_unclassified(100);
Otu01526	216	k__Bacteria(100);p__TM7(100);p__TM7_unclassified(100);p__TM7_unclassified(100);p__TM7_unclassified(100);p__TM7_unclassified(100);p__TM7_unclassified(100);
Otu01527	216	k__Bacteria(100);p__Bacteroidetes(100);c__Flavobacteriia(100);o__Flavobacteriales(100);f__Flavobacteriaceae(100);g__Flavobacterium(100);g__Flavobacterium_unclassified(65);
Otu01528	216	k__Bacteria(100);p__Proteobacteria(100);c__Alphaproteobacteria(100);o__Rhodospirillales(100);f__Rhodospirillaceae(72);f__Rhodospirillaceae_unclassified(72);f__Rhodospirillaceae_unclassified(72);
Otu01529	216	k__Bacteria(100);p__Bacteroidetes(100);p__Bacteroidetes_unclassified(100);p__Bacteroidetes_unclassified(100);p__Bacteroidetes_unclassified(100);p__Bacteroidetes_unclassified(100);p__Bacteroidetes_unclassified(100);
Otu01530	216	k__Bacteria(100);p__Acidobacteria(100);c__Acidobacteria-6(100);o__iii1-15(100);f__RB40(100);f__RB40_unclassified(100);f__RB40_unclassified(100);
Otu01531	215	k__Bacteria(100);p__Acidobacteria(100);c__iii1-8(100);o__DS-18(100);o__DS-18_unclassified(100);o__DS-18_unclassified(100);o__DS-18_unclassified(100);
Otu01532	215	k__Bacteria(100);p__Bacteroidetes(100);c__[Saprospirae](100);o__[Saprospirales](100);f__Chitinophagaceae(100);f__Chitinophagaceae_unclassified(100);f__Chitinophagaceae_unclassified(100);
Otu01533	215	k__Bacteria(100);p__Proteobacteria(100);c__Betaproteobacteria(100);o__SC-I-84(100);o__SC-I-84_unclassified(100);o__SC-I-84_unclassified(100);o__SC-I-84_unclassified(100);
Otu01534	215	k__Bacteria(100);p__Proteobacteria(100);c__Alphaproteobacteria(100);o__Ellin329(100);o__Ellin329_unclassified(100);o__Ellin329_unclassified(100);o__Ellin329_unclassified(100);
Otu01535	214	k__Bacteria(100);p__Bacteroidetes(100);p__Bacteroidetes_unclassified(100);p__Bacteroidetes_unclassified(100);p__Bacteroidetes_unclassified(100);p__Bacteroidetes_unclassified(100);p__Bacteroidetes_unclassified(100);
Otu01536	214	k__Bacteria(100);p__Actinobacteria(100);c__Thermoleophilia(100);o__Gaiellales(100);f__Gaiellaceae(100);f__Gaiellaceae_unclassified(100);f__Gaiellaceae_unclassified(100);
Otu01537	214	k__Bacteria(100);p__TM7(100);c__TM7-1(100);c__TM7-1_unclassified(100);c__TM7-1_unclassified(100);c__TM7-1_unclassified(100);c__TM7-1_unclassified(100);
Otu01538	214	k__Bacteria(100);p__Acidobacteria(100);c__Acidobacteria-6(100);o__iii1-15(100);o__iii1-15_unclassified(100);o__iii1-15_unclassified(100);o__iii1-15_unclassified(100);
Otu01539	214	k__Bacteria(100);p__Verrucomicrobia(100);c__[Pedosphaerae](100);o__[Pedosphaerales](100);o__[Pedosphaerales]_unclassified(82);o__[Pedosphaerales]_unclassified(82);o__[Pedosphaerales]_unclassified(82);
Otu01540	214	k__Bacteria(100);p__Proteobacteria(100);c__Alphaproteobacteria(100);o__Caulobacterales(100);f__Caulobacteraceae(100);g__Phenylobacterium(100);g__Phenylobacterium_unclassified(100);
Otu01541	213	k__Bacteria(100);p__Actinobacteria(100);p__Actinobacteria_unclassified(100);p__Actinobacteria_unclassified(100);p__Actinobacteria_unclassified(100);p__Actinobacteria_unclassified(100);p__Actinobacteria_unclassified(100);
Otu01542	213	k__Bacteria(100);p__Planctomycetes(100);c__Planctomycetia(100);o__Pirellulales(100);f__Pirellulaceae(100);f__Pirellulaceae_unclassified(100);f__Pirellulaceae_unclassified(100);
Otu01543	213	k__Bacteria(100);p__Acidobacteria(100);c__Acidobacteriia(100);o__Acidobacteriales(100);f__Koribacteraceae(100);g__Candidatus_Koribacter(100);g__Candidatus_Koribacter_unclassified(100);
Otu01544	213	k__Bacteria(100);p__TM7(100);c__TM7-1(100);c__TM7-1_unclassified(100);c__TM7-1_unclassified(100);c__TM7-1_unclassified(100);c__TM7-1_unclassified(100);
Otu01545	213	k__Bacteria(100);p__Proteobacteria(100);c__Alphaproteobacteria(100);o__Caulobacterales(100);f__Caulobacteraceae(100);g__Phenylobacterium(100);g__Phenylobacterium_unclassified(100);
Otu01546	213	k__Bacteria(100);p__Proteobacteria(100);c__Gammaproteobacteria(100);o__Pseudomonadales(100);f__Pseudomonadaceae(100);g__Pseudomonas(100);g__Pseudomonas_unclassified(100);
Otu01547	212	k__Bacteria(100);p__TM7(100);c__TM7-3(100);c__TM7-3_unclassified(100);c__TM7-3_unclassified(100);c__TM7-3_unclassified(100);c__TM7-3_unclassified(100);
Otu01548	212	k__Bacteria(100);p__Proteobacteria(100);c__Betaproteobacteria(100);o__Burkholderiales(100);f__Oxalobacteraceae(100);g__Massilia(98);g__Massilia_unclassified(72);
Otu01549	212	k__Bacteria(100);p__Planctomycetes(100);c__Planctomycetia(100);o__Pirellulales(100);f__Pirellulaceae(100);f__Pirellulaceae_unclassified(59);f__Pirellulaceae_unclassified(59);
Otu01550	212	k__Bacteria(100);p__Chloroflexi(100);c__Anaerolineae(100);o__Anaerolineales(100);f__Anaerolinaceae(100);g__Anaerolinea(100);g__Anaerolinea_unclassified(100);
Otu01551	212	k__Bacteria(100);p__Proteobacteria(100);c__Alphaproteobacteria(100);c__Alphaproteobacteria_unclassified(100);c__Alphaproteobacteria_unclassified(100);c__Alphaproteobacteria_unclassified(100);c__Alphaproteobacteria_unclassified(100);
Otu01552	212	k__Bacteria(100);p__Bacteroidetes(100);c__Cytophagia(100);o__Cytophagales(100);f__Cytophagaceae(90);f__Cytophagaceae_unclassified(90);f__Cytophagaceae_unclassified(90);
Otu01553	212	k__Bacteria(100);p__Actinobacteria(100);c__Thermoleophilia(100);o__Solirubrobacterales(100);o__Solirubrobacterales_unclassified(100);o__Solirubrobacterales_unclassified(100);o__Solirubrobacterales_unclassified(100);
Otu01554	211	k__Bacteria(100);p__Acidobacteria(100);c__Acidobacteria-6(100);o__iii1-15(100);f__RB40(100);f__RB40_unclassified(100);f__RB40_unclassified(100);
Otu01555	211	k__Bacteria(100);p__Acidobacteria(100);c__[Chloracidobacteria](100);o__11-24(100);o__11-24_unclassified(100);o__11-24_unclassified(100);o__11-24_unclassified(100);
Otu01556	211	k__Bacteria(100);p__Proteobacteria(100);c__Deltaproteobacteria(100);o__Desulfuromonadales(100);f__Geobacteraceae(100);g__Geobacter(100);g__Geobacter_unclassified(100);
Otu01557	211	k__Bacteria(100);p__Bacteroidetes(100);p__Bacteroidetes_unclassified(100);p__Bacteroidetes_unclassified(100);p__Bacteroidetes_unclassified(100);p__Bacteroidetes_unclassified(100);p__Bacteroidetes_unclassified(100);
Otu01558	211	k__Bacteria(100);p__Chloroflexi(100);c__TK10(100);o__AKYG885(100);f__5B-12(100);f__5B-12_unclassified(100);f__5B-12_unclassified(100);
Otu01559	211	k__Bacteria(100);p__Chloroflexi(100);c__Anaerolineae(100);o__Anaerolineales(100);f__Anaerolinaceae(100);g__Anaerolinea(100);g__Anaerolinea_unclassified(100);
Otu01560	210	k__Bacteria(100);p__Proteobacteria(100);c__Betaproteobacteria(100);o__SC-I-84(100);o__SC-I-84_unclassified(100);o__SC-I-84_unclassified(100);o__SC-I-84_unclassified(100);
Otu01561	210	k__Bacteria(100);p__Actinobacteria(100);c__MB-A2-108(100);o__0319-7L14(100);o__0319-7L14_unclassified(100);o__0319-7L14_unclassified(100);o__0319-7L14_unclassified(100);
Otu01562	210	k__Bacteria(100);p__Proteobacteria(100);c__Deltaproteobacteria(100);o__Bdellovibrionales(100);f__Bacteriovoracaceae(100);g__Peredibacter(61);s__starrii(61);
Otu01563	210	k__Bacteria(100);p__Acidobacteria(100);c__Sva0725(100);o__Sva0725(100);o__Sva0725_unclassified(100);o__Sva0725_unclassified(100);o__Sva0725_unclassified(100);
Otu01564	210	k__Bacteria(100);p__Planctomycetes(100);c__Phycisphaerae(100);o__S-70(100);o__S-70_unclassified(100);o__S-70_unclassified(100);o__S-70_unclassified(100);
Otu01565	210	k__Bacteria(100);p__BRC1(100);c__PRR-11(100);c__PRR-11_unclassified(100);c__PRR-11_unclassified(100);c__PRR-11_unclassified(100);c__PRR-11_unclassified(100);
Otu01566	209	k__Bacteria(100);p__Firmicutes(100);c__Bacilli(100);o__Bacillales(100);f__Bacillaceae(100);f__Bacillaceae_unclassified(100);f__Bacillaceae_unclassified(100);
Otu01567	209	k__Bacteria(100);p__Proteobacteria(100);c__Deltaproteobacteria(100);o__Myxococcales(100);o__Myxococcales_unclassified(54);o__Myxococcales_unclassified(54);o__Myxococcales_unclassified(54);
Otu01568	209	k__Bacteria(100);p__Acidobacteria(100);c__Solibacteres(100);o__Solibacterales(100);f__Solibacteraceae(100);g__Candidatus_Solibacter(100);g__Candidatus_Solibacter_unclassified(100);
Otu01569	209	k__Bacteria(100);p__Firmicutes(100);c__Bacilli(100);o__Bacillales(100);f__Bacillaceae(100);g__Bacillus(98);g__Bacillus_unclassified(98);
Otu01570	209	k__Bacteria(100);p__Actinobacteria(100);c__Acidimicrobiia(100);o__Acidimicrobiales(100);f__C111(100);f__C111_unclassified(100);f__C111_unclassified(100);
Otu01571	209	k__Bacteria(100);p__Chloroflexi(100);c__Anaerolineae(100);o__Anaerolineales(100);f__Anaerolinaceae(100);g__Anaerolinea(100);g__Anaerolinea_unclassified(100);
Otu01572	209	k__Bacteria(100);p__Acidobacteria(100);c__Solibacteres(100);o__Solibacterales(100);o__Solibacterales_unclassified(100);o__Solibacterales_unclassified(100);o__Solibacterales_unclassified(100);
Otu01573	208	k__Bacteria(100);p__Actinobacteria(100);c__Actinobacteria(100);o__Actinomycetales(100);f__Nocardioidaceae(100);g__Nocardioides(86);g__Nocardioides_unclassified(86);
Otu01574	208	k__Bacteria(100);p__Proteobacteria(100);c__Alphaproteobacteria(100);c__Alphaproteobacteria_unclassified(100);c__Alphaproteobacteria_unclassified(100);c__Alphaproteobacteria_unclassified(100);c__Alphaproteobacteria_unclassified(100);
Otu01575	208	k__Bacteria(100);p__Planctomycetes(100);c__Planctomycetia(100);o__Gemmatales(100);f__Gemmataceae(100);g__Gemmata(100);g__Gemmata_unclassified(100);
Otu01576	207	k__Bacteria(100);p__Chloroflexi(100);c__Anaerolineae(100);o__WCHB1-50(100);o__WCHB1-50_unclassified(100);o__WCHB1-50_unclassified(100);o__WCHB1-50_unclassified(100);
Otu01577	207	k__Bacteria(100);p__Chloroflexi(100);c__TK10(100);o__B07_WMSP1(100);o__B07_WMSP1_unclassified(100);o__B07_WMSP1_unclassified(100);o__B07_WMSP1_unclassified(100);
Otu01578	207	k__Bacteria(100);k__Bacteria_unclassified(100);k__Bacteria_unclassified(100);k__Bacteria_unclassified(100);k__Bacteria_unclassified(100);k__Bacteria_unclassified(100);k__Bacteria_unclassified(100);
Otu01579	207	k__Bacteria(100);p__Chloroflexi(100);c__Anaerolineae(100);o__Caldilineales(100);f__Caldilineaceae(100);f__Caldilineaceae_unclassified(100);f__Caldilineaceae_unclassified(100);
Otu01580	207	k__Bacteria(100);p__Actinobacteria(100);c__Actinobacteria(100);o__Actinomycetales(100);o__Actinomycetales_unclassified(60);o__Actinomycetales_unclassified(60);o__Actinomycetales_unclassified(60);
Otu01581	206	k__Bacteria(100);p__Planctomycetes(100);c__Planctomycetia(100);o__Gemmatales(100);f__Gemmataceae(100);f__Gemmataceae_unclassified(100);f__Gemmataceae_unclassified(100);
Otu01582	206	k__Bacteria(100);p__Firmicutes(100);c__Clostridia(100);o__OPB54(100);o__OPB54_unclassified(100);o__OPB54_unclassified(100);o__OPB54_unclassified(100);
Otu01583	206	k__Bacteria(100);p__Proteobacteria(100);c__Gammaproteobacteria(100);o__Legionellales(100);f__Coxiellaceae(90);f__Coxiellaceae_unclassified(90);f__Coxiellaceae_unclassified(90);
Otu01584	205	k__Bacteria(100);p__Actinobacteria(100);p__Actinobacteria_unclassified(100);p__Actinobacteria_unclassified(100);p__Actinobacteria_unclassified(100);p__Actinobacteria_unclassified(100);p__Actinobacteria_unclassified(100);
Otu01585	205	k__Bacteria(100);p__Acidobacteria(100);c__iii1-8(100);o__DS-18(100);o__DS-18_unclassified(100);o__DS-18_unclassified(100);o__DS-18_unclassified(100);
Otu01586	205	k__Bacteria(100);p__Actinobacteria(100);c__Acidimicrobiia(100);o__Acidimicrobiales(100);o__Acidimicrobiales_unclassified(100);o__Acidimicrobiales_unclassified(100);o__Acidimicrobiales_unclassified(100);
Otu01587	204	k__Bacteria(100);p__Actinobacteria(100);p__Actinobacteria_unclassified(100);p__Actinobacteria_unclassified(100);p__Actinobacteria_unclassified(100);p__Actinobacteria_unclassified(100);p__Actinobacteria_unclassified(100);
Otu01588	204	k__Bacteria(100);p__Acidobacteria(100);c__TM1(100);c__TM1_unclassified(100);c__TM1_unclassified(100);c__TM1_unclassified(100);c__TM1_unclassified(100);
Otu01589	203	k__Bacteria(100);p__Bacteroidetes(100);c__Flavobacteriia(100);o__Flavobacteriales(100);f__Flavobacteriaceae(100);g__Flavobacterium(100);s__succinicans(100);
Otu01590	203	k__Bacteria(100);p__Gemmatimonadetes(100);c__Gemmatimonadetes(100);o__Ellin5290(100);o__Ellin5290_unclassified(100);o__Ellin5290_unclassified(100);o__Ellin5290_unclassified(100);
Otu01591	203	k__Bacteria(100);p__Chloroflexi(100);c__Anaerolineae(100);o__S0208(100);o__S0208_unclassified(100);o__S0208_unclassified(100);o__S0208_unclassified(100);
Otu01592	203	k__Bacteria(100);p__Proteobacteria(100);c__Deltaproteobacteria(100);o__Desulfuromonadales(100);f__Geobacteraceae(100);g__Geobacter(100);g__Geobacter_unclassified(100);
Otu01593	203	k__Bacteria(100);p__Acidobacteria(100);c__[Chloracidobacteria](100);o__RB41(100);f__Ellin6075(100);f__Ellin6075_unclassified(100);f__Ellin6075_unclassified(100);
Otu01594	202	k__Bacteria(100);p__Actinobacteria(100);c__Actinobacteria(100);o__Actinomycetales(100);f__Micromonosporaceae(100);f__Micromonosporaceae_unclassified(100);f__Micromonosporaceae_unclassified(100);
Otu01595	202	k__Bacteria(100);p__Proteobacteria(100);c__Betaproteobacteria(100);o__SC-I-84(100);o__SC-I-84_unclassified(100);o__SC-I-84_unclassified(100);o__SC-I-84_unclassified(100);
Otu01596	202	k__Bacteria(100);p__Planctomycetes(100);c__Planctomycetia(100);o__Gemmatales(100);f__Gemmataceae(100);f__Gemmataceae_unclassified(100);f__Gemmataceae_unclassified(100);
Otu01597	202	k__Bacteria(100);p__Planctomycetes(100);c__Phycisphaerae(100);o__WD2101(100);o__WD2101_unclassified(100);o__WD2101_unclassified(100);o__WD2101_unclassified(100);
Otu01598	201	k__Bacteria(100);p__AD3(100);c__JG37-AG-4(100);c__JG37-AG-4_unclassified(100);c__JG37-AG-4_unclassified(100);c__JG37-AG-4_unclassified(100);c__JG37-AG-4_unclassified(100);
Otu01599	201	k__Bacteria(100);p__Gemmatimonadetes(100);c__Gemm-3(100);c__Gemm-3_unclassified(100);c__Gemm-3_unclassified(100);c__Gemm-3_unclassified(100);c__Gemm-3_unclassified(100);
Otu01600	201	k__Bacteria(100);p__Actinobacteria(100);c__Thermoleophilia(100);o__Solirubrobacterales(100);o__Solirubrobacterales_unclassified(100);o__Solirubrobacterales_unclassified(100);o__Solirubrobacterales_unclassified(100);
Otu01601	201	k__Bacteria(100);p__Planctomycetes(100);c__Phycisphaerae(100);o__WD2101(100);o__WD2101_unclassified(100);o__WD2101_unclassified(100);o__WD2101_unclassified(100);
Otu01602	200	k__Bacteria(100);p__Acidobacteria(100);c__S035(100);c__S035_unclassified(100);c__S035_unclassified(100);c__S035_unclassified(100);c__S035_unclassified(100);
Otu01603	200	k__Bacteria(100);p__Proteobacteria(100);c__Alphaproteobacteria(100);o__Rhodospirillales(100);f__Rhodospirillaceae(100);f__Rhodospirillaceae_unclassified(100);f__Rhodospirillaceae_unclassified(100);
Otu01604	200	k__Bacteria(100);p__Proteobacteria(100);c__Deltaproteobacteria(100);o__Myxococcales(100);o__Myxococcales_unclassified(78);o__Myxococcales_unclassified(78);o__Myxococcales_unclassified(78);
Otu01605	200	k__Bacteria(100);p__Proteobacteria(100);c__Betaproteobacteria(100);o__Rhodocyclales(100);f__Rhodocyclaceae(100);g__Zoogloea(100);g__Zoogloea_unclassified(100);
Otu01606	200	k__Bacteria(100);p__Proteobacteria(100);c__Gammaproteobacteria(100);o__Pseudomonadales(100);f__Pseudomonadaceae(100);f__Pseudomonadaceae_unclassified(100);f__Pseudomonadaceae_unclassified(100);
Otu01607	200	k__Bacteria(100);p__Chloroflexi(100);c__Anaerolineae(100);c__Anaerolineae_unclassified(100);c__Anaerolineae_unclassified(100);c__Anaerolineae_unclassified(100);c__Anaerolineae_unclassified(100);
Otu01608	200	k__Bacteria(100);p__TM7(100);c__TM7-1(100);c__TM7-1_unclassified(100);c__TM7-1_unclassified(100);c__TM7-1_unclassified(100);c__TM7-1_unclassified(100);
Otu01609	200	k__Bacteria(100);p__Planctomycetes(100);c__Planctomycetia(100);o__Pirellulales(100);f__Pirellulaceae(100);g__Pirellula(100);g__Pirellula_unclassified(100);
Otu01610	200	k__Bacteria(100);p__Bacteroidetes(100);c__[Saprospirae](100);o__[Saprospirales](100);f__Saprospiraceae(100);f__Saprospiraceae_unclassified(100);f__Saprospiraceae_unclassified(100);
Otu01611	200	k__Bacteria(100);p__Chloroflexi(100);c__Chloroflexi(100);o__[Roseiflexales](100);f__[Kouleothrixaceae](100);f__[Kouleothrixaceae]_unclassified(100);f__[Kouleothrixaceae]_unclassified(100);
Otu01612	199	k__Bacteria(100);p__Armatimonadetes(100);c__0319-6E2(100);c__0319-6E2_unclassified(100);c__0319-6E2_unclassified(100);c__0319-6E2_unclassified(100);c__0319-6E2_unclassified(100);
Otu01613	199	k__Bacteria(100);p__Proteobacteria(100);c__Deltaproteobacteria(100);o__Myxococcales(100);o__Myxococcales_unclassified(100);o__Myxococcales_unclassified(100);o__Myxococcales_unclassified(100);
Otu01614	199	k__Bacteria(100);p__Bacteroidetes(100);c__[Saprospirae](100);o__[Saprospirales](100);f__Chitinophagaceae(100);g__Sediminibacterium(100);g__Sediminibacterium_unclassified(100);
Otu01615	199	k__Bacteria(100);p__Actinobacteria(100);c__Thermoleophilia(100);o__Solirubrobacterales(100);f__Conexibacteraceae(100);g__Conexibacter(88);g__Conexibacter_unclassified(88);
Otu01616	199	k__Bacteria(100);p__Acidobacteria(100);c__Acidobacteria-6(100);o__iii1-15(100);f__RB40(100);f__RB40_unclassified(100);f__RB40_unclassified(100);
Otu01617	199	k__Bacteria(100);p__Acidobacteria(100);c__Acidobacteriia(100);o__Acidobacteriales(100);f__Koribacteraceae(100);g__Candidatus_Koribacter(100);g__Candidatus_Koribacter_unclassified(100);
Otu01618	199	k__Bacteria(100);p__Acidobacteria(100);c__[Chloracidobacteria](100);o__PK29(100);o__PK29_unclassified(100);o__PK29_unclassified(100);o__PK29_unclassified(100);
Otu01619	198	k__Bacteria(100);p__Proteobacteria(100);p__Proteobacteria_unclassified(100);p__Proteobacteria_unclassified(100);p__Proteobacteria_unclassified(100);p__Proteobacteria_unclassified(100);p__Proteobacteria_unclassified(100);
Otu01620	198	k__Bacteria(100);p__Bacteroidetes(100);c__Sphingobacteriia(100);o__Sphingobacteriales(100);f__Sphingobacteriaceae(100);f__Sphingobacteriaceae_unclassified(86);f__Sphingobacteriaceae_unclassified(86);
Otu01621	198	k__Bacteria(100);p__Chloroflexi(100);c__Ellin6529(100);c__Ellin6529_unclassified(100);c__Ellin6529_unclassified(100);c__Ellin6529_unclassified(100);c__Ellin6529_unclassified(100);
Otu01622	198	k__Bacteria(100);p__Chloroflexi(100);c__Anaerolineae(100);o__SBR1031(100);f__A4b(100);f__A4b_unclassified(100);f__A4b_unclassified(100);
Otu01623	198	k__Bacteria(100);p__Chloroflexi(100);c__P2-11E(100);c__P2-11E_unclassified(100);c__P2-11E_unclassified(100);c__P2-11E_unclassified(100);c__P2-11E_unclassified(100);
Otu01624	198	k__Bacteria(100);p__Chloroflexi(100);c__Anaerolineae(100);o__SBR1031(100);f__A4b(100);f__A4b_unclassified(100);f__A4b_unclassified(100);
Otu01625	198	k__Bacteria(100);p__Proteobacteria(100);c__Betaproteobacteria(100);c__Betaproteobacteria_unclassified(100);c__Betaproteobacteria_unclassified(100);c__Betaproteobacteria_unclassified(100);c__Betaproteobacteria_unclassified(100);
Otu01626	198	k__Bacteria(100);p__Bacteroidetes(100);c__[Saprospirae](100);o__[Saprospirales](100);f__Chitinophagaceae(100);f__Chitinophagaceae_unclassified(100);f__Chitinophagaceae_unclassified(100);
Otu01627	198	k__Bacteria(100);p__Actinobacteria(100);c__Thermoleophilia(100);o__Solirubrobacterales(100);o__Solirubrobacterales_unclassified(100);o__Solirubrobacterales_unclassified(100);o__Solirubrobacterales_unclassified(100);
Otu01628	198	k__Bacteria(100);p__Acidobacteria(100);c__[Chloracidobacteria](100);o__RB41(100);f__Ellin6075(100);f__Ellin6075_unclassified(100);f__Ellin6075_unclassified(100);
Otu01629	197	k__Bacteria(100);k__Bacteria_unclassified(100);k__Bacteria_unclassified(100);k__Bacteria_unclassified(100);k__Bacteria_unclassified(100);k__Bacteria_unclassified(100);k__Bacteria_unclassified(100);
Otu01630	197	k__Bacteria(100);p__Acidobacteria(100);c__Sva0725(100);o__Sva0725(100);o__Sva0725_unclassified(100);o__Sva0725_unclassified(100);o__Sva0725_unclassified(100);
Otu01631	197	k__Bacteria(100);p__TM7(100);c__TM7-3(100);c__TM7-3_unclassified(100);c__TM7-3_unclassified(100);c__TM7-3_unclassified(100);c__TM7-3_unclassified(100);
Otu01632	197	k__Bacteria(100);p__Actinobacteria(100);c__Actinobacteria(100);o__Actinomycetales(100);f__Geodermatophilaceae(100);f__Geodermatophilaceae_unclassified(77);f__Geodermatophilaceae_unclassified(77);
Otu01633	196	k__Bacteria(100);p__Proteobacteria(100);c__Gammaproteobacteria(100);o__Xanthomonadales(100);f__Sinobacteraceae(100);f__Sinobacteraceae_unclassified(100);f__Sinobacteraceae_unclassified(100);
Otu01634	196	k__Bacteria(100);p__Verrucomicrobia(100);p__Verrucomicrobia_unclassified(100);p__Verrucomicrobia_unclassified(100);p__Verrucomicrobia_unclassified(100);p__Verrucomicrobia_unclassified(100);p__Verrucomicrobia_unclassified(100);
Otu01635	196	k__Bacteria(100);p__Proteobacteria(100);c__Alphaproteobacteria(100);o__Rhodospirillales(100);o__Rhodospirillales_unclassified(100);o__Rhodospirillales_unclassified(100);o__Rhodospirillales_unclassified(100);
Otu01636	196	k__Bacteria(100);p__Bacteroidetes(100);p__Bacteroidetes_unclassified(100);p__Bacteroidetes_unclassified(100);p__Bacteroidetes_unclassified(100);p__Bacteroidetes_unclassified(100);p__Bacteroidetes_unclassified(100);
Otu01637	196	k__Bacteria(100);p__Actinobacteria(100);c__Acidimicrobiia(100);o__Acidimicrobiales(100);f__EB1017(100);f__EB1017_unclassified(100);f__EB1017_unclassified(100);
Otu01638	196	k__Bacteria(100);p__Proteobacteria(100);c__Alphaproteobacteria(100);o__Rhodospirillales(100);f__Rhodospirillaceae(100);f__Rhodospirillaceae_unclassified(100);f__Rhodospirillaceae_unclassified(100);
Otu01639	196	k__Bacteria(100);p__Proteobacteria(100);c__Alphaproteobacteria(100);o__Rhizobiales(100);f__Hyphomicrobiaceae(100);g__Rhodomicrobium(100);s__vannielii(100);
Otu01640	195	k__Bacteria(100);p__Acidobacteria(100);c__Acidobacteriia(100);o__Acidobacteriales(100);f__Acidobacteriaceae(98);f__Acidobacteriaceae_unclassified(98);f__Acidobacteriaceae_unclassified(98);
Otu01641	195	k__Bacteria(100);p__Proteobacteria(100);c__Deltaproteobacteria(100);o__Bdellovibrionales(100);f__Bdellovibrionaceae(100);g__Bdellovibrio(100);g__Bdellovibrio_unclassified(100);
Otu01642	195	k__Bacteria(100);p__Bacteroidetes(100);c__Sphingobacteriia(100);o__Sphingobacteriales(100);f__Sphingobacteriaceae(100);f__Sphingobacteriaceae_unclassified(98);f__Sphingobacteriaceae_unclassified(98);
Otu01643	195	k__Bacteria(100);p__Actinobacteria(100);c__Thermoleophilia(100);o__Gaiellales(100);f__Gaiellaceae(100);f__Gaiellaceae_unclassified(100);f__Gaiellaceae_unclassified(100);
Otu01644	195	k__Bacteria(100);p__Bacteroidetes(100);c__[Saprospirae](100);o__[Saprospirales](100);f__Chitinophagaceae(100);f__Chitinophagaceae_unclassified(100);f__Chitinophagaceae_unclassified(100);
Otu01645	194	k__Bacteria(100);p__Actinobacteria(100);p__Actinobacteria_unclassified(100);p__Actinobacteria_unclassified(100);p__Actinobacteria_unclassified(100);p__Actinobacteria_unclassified(100);p__Actinobacteria_unclassified(100);
Otu01646	194	k__Bacteria(100);p__Chloroflexi(100);c__S085(100);c__S085_unclassified(100);c__S085_unclassified(100);c__S085_unclassified(100);c__S085_unclassified(100);
Otu01647	194	k__Bacteria(100);p__Actinobacteria(100);c__Acidimicrobiia(100);o__Acidimicrobiales(100);f__C111(100);f__C111_unclassified(100);f__C111_unclassified(100);
Otu01648	194	k__Bacteria(100);p__Proteobacteria(100);c__Deltaproteobacteria(100);o__Myxococcales(100);f__Cystobacteraceae(66);f__Cystobacteraceae_unclassified(66);f__Cystobacteraceae_unclassified(66);
Otu01649	194	k__Bacteria(100);p__WS3(100);c__PRR-12(100);o__Sediment-1(100);f__PRR-10(100);f__PRR-10_unclassified(100);f__PRR-10_unclassified(100);
Otu01650	194	k__Bacteria(100);p__Armatimonadetes(100);c__Chthonomonadetes(100);o__SJA-22(100);o__SJA-22_unclassified(100);o__SJA-22_unclassified(100);o__SJA-22_unclassified(100);
Otu01651	193	k__Bacteria(100);k__Bacteria_unclassified(100);k__Bacteria_unclassified(100);k__Bacteria_unclassified(100);k__Bacteria_unclassified(100);k__Bacteria_unclassified(100);k__Bacteria_unclassified(100);
Otu01652	193	k__Bacteria(100);p__Actinobacteria(100);c__Actinobacteria(100);o__Actinomycetales(100);f__Thermomonosporaceae(100);f__Thermomonosporaceae_unclassified(70);f__Thermomonosporaceae_unclassified(70);
Otu01653	193	k__Bacteria(100);p__Proteobacteria(100);c__Deltaproteobacteria(100);o__NB1-j(100);f__MND4(100);f__MND4_unclassified(100);f__MND4_unclassified(100);
Otu01654	193	k__Bacteria(100);p__Proteobacteria(100);c__Alphaproteobacteria(100);o__Sphingomonadales(100);f__Sphingomonadaceae(100);g__Sphingomonas(100);s__wittichii(98);
Otu01655	193	k__Bacteria(100);p__Acidobacteria(100);c__Solibacteres(100);o__Solibacterales(100);o__Solibacterales_unclassified(100);o__Solibacterales_unclassified(100);o__Solibacterales_unclassified(100);
Otu01656	193	k__Bacteria(100);p__Actinobacteria(100);c__Actinobacteria(100);o__Actinomycetales(100);f__Streptosporangiaceae(100);g__Streptosporangium(100);g__Streptosporangium_unclassified(100);
Otu01657	192	k__Bacteria(100);p__Proteobacteria(100);c__Betaproteobacteria(100);c__Betaproteobacteria_unclassified(100);c__Betaproteobacteria_unclassified(100);c__Betaproteobacteria_unclassified(100);c__Betaproteobacteria_unclassified(100);
Otu01658	192	k__Bacteria(100);p__Chloroflexi(100);c__Ktedonobacteria(100);c__Ktedonobacteria_unclassified(100);c__Ktedonobacteria_unclassified(100);c__Ktedonobacteria_unclassified(100);c__Ktedonobacteria_unclassified(100);
Otu01659	192	k__Bacteria(100);p__Proteobacteria(100);c__Alphaproteobacteria(100);o__Rhizobiales(100);o__Rhizobiales_unclassified(100);o__Rhizobiales_unclassified(100);o__Rhizobiales_unclassified(100);
Otu01660	191	k__Bacteria(100);p__Bacteroidetes(100);c__Flavobacteriia(100);o__Flavobacteriales(100);f__Flavobacteriaceae(100);g__Flavobacterium(100);g__Flavobacterium_unclassified(100);
Otu01661	191	k__Bacteria(100);p__Verrucomicrobia(100);c__[Spartobacteria](100);o__[Chthoniobacterales](100);f__[Chthoniobacteraceae](100);g__Candidatus_Xiphinematobacter(100);g__Candidatus_Xiphinematobacter_unclassified(100);
Otu01662	191	k__Bacteria(100);p__Proteobacteria(100);c__Alphaproteobacteria(100);o__Rhizobiales(100);f__Hyphomicrobiaceae(100);g__Pedomicrobium(100);g__Pedomicrobium_unclassified(100);
Otu01663	190	k__Bacteria(100);p__Acidobacteria(100);c__Solibacteres(100);o__Solibacterales(100);o__Solibacterales_unclassified(100);o__Solibacterales_unclassified(100);o__Solibacterales_unclassified(100);
Otu01664	190	k__Bacteria(100);p__Acidobacteria(100);c__Acidobacteria-6(100);o__iii1-15(100);f__mb2424(100);f__mb2424_unclassified(100);f__mb2424_unclassified(100);
Otu01665	189	k__Bacteria(100);p__Bacteroidetes(100);p__Bacteroidetes_unclassified(100);p__Bacteroidetes_unclassified(100);p__Bacteroidetes_unclassified(100);p__Bacteroidetes_unclassified(100);p__Bacteroidetes_unclassified(100);
Otu01666	189	k__Bacteria(100);p__Proteobacteria(100);c__Deltaproteobacteria(100);o__Myxococcales(100);o__Myxococcales_unclassified(96);o__Myxococcales_unclassified(96);o__Myxococcales_unclassified(96);
Otu01667	189	k__Bacteria(100);k__Bacteria_unclassified(100);k__Bacteria_unclassified(100);k__Bacteria_unclassified(100);k__Bacteria_unclassified(100);k__Bacteria_unclassified(100);k__Bacteria_unclassified(100);
Otu01668	188	k__Bacteria(100);p__Bacteroidetes(100);c__[Saprospirae](100);o__[Saprospirales](100);f__Chitinophagaceae(100);f__Chitinophagaceae_unclassified(100);f__Chitinophagaceae_unclassified(100);
Otu01669	188	k__Bacteria(100);k__Bacteria_unclassified(100);k__Bacteria_unclassified(100);k__Bacteria_unclassified(100);k__Bacteria_unclassified(100);k__Bacteria_unclassified(100);k__Bacteria_unclassified(100);
Otu01670	188	k__Bacteria(100);k__Bacteria_unclassified(100);k__Bacteria_unclassified(100);k__Bacteria_unclassified(100);k__Bacteria_unclassified(100);k__Bacteria_unclassified(100);k__Bacteria_unclassified(100);
Otu01671	188	k__Bacteria(100);p__Proteobacteria(100);c__Gammaproteobacteria(100);o__Legionellales(100);f__Coxiellaceae(100);g__Aquicella(100);g__Aquicella_unclassified(100);
Otu01672	188	k__Bacteria(100);p__TM7(100);c__TM7-1(100);c__TM7-1_unclassified(100);c__TM7-1_unclassified(100);c__TM7-1_unclassified(100);c__TM7-1_unclassified(100);
Otu01673	188	k__Bacteria(100);p__Actinobacteria(100);c__Actinobacteria(100);o__Actinomycetales(100);f__Nocardiopsaceae(100);f__Nocardiopsaceae_unclassified(91);f__Nocardiopsaceae_unclassified(91);
Otu01674	187	k__Bacteria(100);p__Bacteroidetes(100);c__[Saprospirae](100);o__[Saprospirales](100);f__Chitinophagaceae(100);f__Chitinophagaceae_unclassified(100);f__Chitinophagaceae_unclassified(100);
Otu01675	187	k__Bacteria(100);p__Cyanobacteria(100);c__4C0d-2(100);o__MLE1-12(100);o__MLE1-12_unclassified(100);o__MLE1-12_unclassified(100);o__MLE1-12_unclassified(100);
Otu01676	187	k__Bacteria(100);p__Verrucomicrobia(100);c__[Pedosphaerae](100);o__[Pedosphaerales](100);o__[Pedosphaerales]_unclassified(100);o__[Pedosphaerales]_unclassified(100);o__[Pedosphaerales]_unclassified(100);
Otu01677	187	k__Bacteria(100);p__Planctomycetes(100);c__Phycisphaerae(100);o__WD2101(100);o__WD2101_unclassified(100);o__WD2101_unclassified(100);o__WD2101_unclassified(100);
Otu01678	187	k__Bacteria(100);p__Proteobacteria(100);c__Deltaproteobacteria(100);o__Myxococcales(100);o__Myxococcales_unclassified(52);o__Myxococcales_unclassified(52);o__Myxococcales_unclassified(52);
Otu01679	187	k__Bacteria(100);p__Bacteroidetes(100);c__[Saprospirae](100);o__[Saprospirales](100);f__Chitinophagaceae(100);f__Chitinophagaceae_unclassified(100);f__Chitinophagaceae_unclassified(100);
Otu01680	186	k__Bacteria(100);p__Bacteroidetes(100);p__Bacteroidetes_unclassified(100);p__Bacteroidetes_unclassified(100);p__Bacteroidetes_unclassified(100);p__Bacteroidetes_unclassified(100);p__Bacteroidetes_unclassified(100);
Otu01681	186	k__Bacteria(100);p__Chloroflexi(100);p__Chloroflexi_unclassified(100);p__Chloroflexi_unclassified(100);p__Chloroflexi_unclassified(100);p__Chloroflexi_unclassified(100);p__Chloroflexi_unclassified(100);
Otu01682	186	k__Bacteria(100);p__TM7(100);c__TM7-3(100);o__I025(100);o__I025_unclassified(100);o__I025_unclassified(100);o__I025_unclassified(100);
Otu01683	186	k__Bacteria(100);p__Planctomycetes(100);c__OM190(100);o__agg27(100);o__agg27_unclassified(100);o__agg27_unclassified(100);o__agg27_unclassified(100);
Otu01684	186	k__Bacteria(100);p__Proteobacteria(100);c__Deltaproteobacteria(100);o__Syntrophobacterales(100);f__Syntrophobacteraceae(100);f__Syntrophobacteraceae_unclassified(100);f__Syntrophobacteraceae_unclassified(100);
Otu01685	186	k__Bacteria(100);p__Proteobacteria(100);c__Deltaproteobacteria(100);o__[Entotheonellales](100);f__[Entotheonellaceae](100);f__[Entotheonellaceae]_unclassified(100);f__[Entotheonellaceae]_unclassified(100);
Otu01686	186	k__Bacteria(100);p__Firmicutes(100);c__Bacilli(100);o__Bacillales(100);f__Paenibacillaceae(100);g__Paenibacillus(100);g__Paenibacillus_unclassified(100);
Otu01687	186	k__Bacteria(100);p__Planctomycetes(100);c__Phycisphaerae(100);o__WD2101(100);o__WD2101_unclassified(100);o__WD2101_unclassified(100);o__WD2101_unclassified(100);
Otu01688	186	k__Bacteria(100);p__Chloroflexi(100);c__Ktedonobacteria(100);o__JG30-KF-AS9(100);o__JG30-KF-AS9_unclassified(100);o__JG30-KF-AS9_unclassified(100);o__JG30-KF-AS9_unclassified(100);
Otu01689	186	k__Bacteria(100);p__Verrucomicrobia(100);c__[Spartobacteria](100);o__[Chthoniobacterales](100);f__[Chthoniobacteraceae](100);f__[Chthoniobacteraceae]_unclassified(100);f__[Chthoniobacteraceae]_unclassified(100);
Otu01690	185	k__Bacteria(100);p__TM7(100);c__TM7-3(100);o__EW055(100);o__EW055_unclassified(100);o__EW055_unclassified(100);o__EW055_unclassified(100);
Otu01691	185	k__Bacteria(100);p__Proteobacteria(100);c__Gammaproteobacteria(100);o__Legionellales(100);f__Legionellaceae(100);g__Legionella(79);g__Legionella_unclassified(79);
Otu01692	185	k__Bacteria(100);p__Actinobacteria(100);c__Actinobacteria(100);o__Actinomycetales(100);f__Microbacteriaceae(100);f__Microbacteriaceae_unclassified(98);f__Microbacteriaceae_unclassified(98);
Otu01693	185	k__Bacteria(100);p__Gemmatimonadetes(100);c__Gemm-1(100);c__Gemm-1_unclassified(100);c__Gemm-1_unclassified(100);c__Gemm-1_unclassified(100);c__Gemm-1_unclassified(100);
Otu01694	185	k__Bacteria(100);p__Proteobacteria(100);c__Deltaproteobacteria(100);o__Desulfuromonadales(100);f__Geobacteraceae(100);g__Geobacter(100);g__Geobacter_unclassified(100);
Otu01695	185	k__Bacteria(100);p__Acidobacteria(100);c__[Chloracidobacteria](100);o__11-24(100);o__11-24_unclassified(100);o__11-24_unclassified(100);o__11-24_unclassified(100);
Otu01696	185	k__Bacteria(100);p__Proteobacteria(100);c__Alphaproteobacteria(100);o__Rhizobiales(100);o__Rhizobiales_unclassified(100);o__Rhizobiales_unclassified(100);o__Rhizobiales_unclassified(100);
Otu01697	185	k__Bacteria(100);p__TM7(100);c__TM7-1(100);c__TM7-1_unclassified(100);c__TM7-1_unclassified(100);c__TM7-1_unclassified(100);c__TM7-1_unclassified(100);
Otu01698	185	k__Bacteria(100);p__Chloroflexi(100);c__Ktedonobacteria(100);o__Thermogemmatisporales(100);f__Thermogemmatisporaceae(100);f__Thermogemmatisporaceae_unclassified(100);f__Thermogemmatisporaceae_unclassified(100);
Otu01699	185	k__Bacteria(100);k__Bacteria_unclassified(100);k__Bacteria_unclassified(100);k__Bacteria_unclassified(100);k__Bacteria_unclassified(100);k__Bacteria_unclassified(100);k__Bacteria_unclassified(100);
Otu01700	184	k__Bacteria(100);p__Acidobacteria(100);c__Sva0725(100);o__Sva0725(100);o__Sva0725_unclassified(100);o__Sva0725_unclassified(100);o__Sva0725_unclassified(100);
Otu01701	184	k__Bacteria(100);k__Bacteria_unclassified(100);k__Bacteria_unclassified(100);k__Bacteria_unclassified(100);k__Bacteria_unclassified(100);k__Bacteria_unclassified(100);k__Bacteria_unclassified(100);
Otu01702	184	k__Bacteria(100);p__Proteobacteria(100);c__Alphaproteobacteria(100);o__Caulobacterales(100);f__Caulobacteraceae(100);g__Phenylobacterium(100);g__Phenylobacterium_unclassified(100);
Otu01703	184	k__Bacteria(100);p__Proteobacteria(100);c__Betaproteobacteria(100);o__MND1(100);o__MND1_unclassified(100);o__MND1_unclassified(100);o__MND1_unclassified(100);
Otu01704	184	k__Bacteria(100);p__Proteobacteria(100);c__Alphaproteobacteria(100);o__Rhodospirillales(100);f__Rhodospirillaceae(100);g__Dongia(100);s__mobilis(100);
Otu01705	184	k__Bacteria(100);p__Verrucomicrobia(100);c__Verrucomicrobiae(100);o__Verrucomicrobiales(100);f__Verrucomicrobiaceae(100);g__Luteolibacter(99);g__Luteolibacter_unclassified(99);
Otu01706	183	k__Bacteria(100);k__Bacteria_unclassified(100);k__Bacteria_unclassified(100);k__Bacteria_unclassified(100);k__Bacteria_unclassified(100);k__Bacteria_unclassified(100);k__Bacteria_unclassified(100);
Otu01707	183	k__Bacteria(100);p__Proteobacteria(100);c__Gammaproteobacteria(100);o__Legionellales(100);f__Coxiellaceae(100);g__Aquicella(100);g__Aquicella_unclassified(100);
Otu01708	183	k__Bacteria(100);p__Planctomycetes(100);c__Planctomycetia(100);o__Planctomycetales(100);f__Planctomycetaceae(100);g__Planctomyces(100);g__Planctomyces_unclassified(100);
Otu01709	183	k__Bacteria(100);p__Planctomycetes(100);c__Phycisphaerae(100);o__WD2101(100);o__WD2101_unclassified(100);o__WD2101_unclassified(100);o__WD2101_unclassified(100);
Otu01710	183	k__Bacteria(100);p__TM7(100);p__TM7_unclassified(100);p__TM7_unclassified(100);p__TM7_unclassified(100);p__TM7_unclassified(100);p__TM7_unclassified(100);
Otu01711	183	k__Bacteria(100);p__Actinobacteria(100);c__Actinobacteria(100);o__Actinomycetales(100);f__Nocardiaceae(100);g__Rhodococcus(100);s__fascians(100);
Otu01712	182	k__Bacteria(100);p__Verrucomicrobia(100);c__[Pedosphaerae](100);o__[Pedosphaerales](100);f__auto67_4W(61);f__auto67_4W_unclassified(61);f__auto67_4W_unclassified(61);
Otu01713	182	k__Bacteria(100);p__Proteobacteria(100);c__Gammaproteobacteria(100);o__Xanthomonadales(100);f__Sinobacteraceae(100);g__Steroidobacter(57);g__Steroidobacter_unclassified(57);
Otu01714	182	k__Bacteria(100);p__Chloroflexi(100);c__Anaerolineae(100);o__S0208(100);o__S0208_unclassified(100);o__S0208_unclassified(100);o__S0208_unclassified(100);
Otu01715	182	k__Bacteria(100);p__Proteobacteria(100);c__Deltaproteobacteria(100);o__Myxococcales(100);o__Myxococcales_unclassified(94);o__Myxococcales_unclassified(94);o__Myxococcales_unclassified(94);
Otu01716	182	k__Bacteria(100);p__Proteobacteria(100);c__Betaproteobacteria(100);o__Rhodocyclales(100);f__Rhodocyclaceae(100);g__Rhodocyclus(77);g__Rhodocyclus_unclassified(77);
Otu01717	182	k__Bacteria(100);p__Proteobacteria(100);c__Deltaproteobacteria(100);o__Myxococcales(100);f__Haliangiaceae(100);f__Haliangiaceae_unclassified(100);f__Haliangiaceae_unclassified(100);
Otu01718	182	k__Bacteria(100);p__Proteobacteria(100);c__Deltaproteobacteria(100);o__Myxococcales(100);f__Polyangiaceae(52);f__Polyangiaceae_unclassified(52);f__Polyangiaceae_unclassified(52);
Otu01719	182	k__Bacteria(100);p__Armatimonadetes(100);c__Chthonomonadetes(100);o__SJA-22(100);o__SJA-22_unclassified(100);o__SJA-22_unclassified(100);o__SJA-22_unclassified(100);
Otu01720	182	k__Bacteria(100);p__Chloroflexi(100);c__Anaerolineae(100);o__SBR1031(100);f__A4b(100);f__A4b_unclassified(100);f__A4b_unclassified(100);
Otu01721	181	k__Bacteria(100);p__Proteobacteria(100);c__Alphaproteobacteria(100);o__Rhodospirillales(100);f__Rhodospirillaceae(100);f__Rhodospirillaceae_unclassified(100);f__Rhodospirillaceae_unclassified(100);
Otu01722	181	k__Bacteria(100);p__Proteobacteria(100);c__Betaproteobacteria(100);o__Burkholderiales(100);f__Burkholderiaceae(100);g__Burkholderia(93);s__tuberum(93);
Otu01723	181	k__Bacteria(100);p__Acidobacteria(100);c__[Chloracidobacteria](100);o__Ellin7246(100);o__Ellin7246_unclassified(100);o__Ellin7246_unclassified(100);o__Ellin7246_unclassified(100);
Otu01724	181	k__Bacteria(100);p__FBP(100);p__FBP_unclassified(100);p__FBP_unclassified(100);p__FBP_unclassified(100);p__FBP_unclassified(100);p__FBP_unclassified(100);
Otu01725	180	k__Bacteria(100);p__Planctomycetes(100);c__Planctomycetia(100);o__Pirellulales(100);f__Pirellulaceae(100);g__A17(100);g__A17_unclassified(100);
Otu01726	180	k__Bacteria(100);p__Actinobacteria(100);c__Actinobacteria(100);o__Actinomycetales(100);o__Actinomycetales_unclassified(100);o__Actinomycetales_unclassified(100);o__Actinomycetales_unclassified(100);
Otu01727	180	k__Bacteria(100);p__Chloroflexi(100);c__Anaerolineae(100);o__SBR1031(100);f__A4b(100);f__A4b_unclassified(100);f__A4b_unclassified(100);
Otu01728	180	k__Bacteria(100);p__Chloroflexi(100);c__C0119(100);c__C0119_unclassified(100);c__C0119_unclassified(100);c__C0119_unclassified(100);c__C0119_unclassified(100);
Otu01729	180	k__Bacteria(100);p__Bacteroidetes(100);c__Cytophagia(100);o__Cytophagales(100);f__Cytophagaceae(83);f__Cytophagaceae_unclassified(83);f__Cytophagaceae_unclassified(83);
Otu01730	179	k__Bacteria(100);p__Bacteroidetes(100);c__Cytophagia(100);o__Cytophagales(100);f__Cytophagaceae(100);g__Larkinella(100);g__Larkinella_unclassified(100);
Otu01731	179	k__Bacteria(100);p__Verrucomicrobia(100);c__[Pedosphaerae](100);o__[Pedosphaerales](100);o__[Pedosphaerales]_unclassified(98);o__[Pedosphaerales]_unclassified(98);o__[Pedosphaerales]_unclassified(98);
Otu01732	179	k__Bacteria(100);p__Acidobacteria(100);c__Solibacteres(100);o__Solibacterales(100);o__Solibacterales_unclassified(100);o__Solibacterales_unclassified(100);o__Solibacterales_unclassified(100);
Otu01733	179	k__Bacteria(100);p__Bacteroidetes(100);c__Sphingobacteriia(100);o__Sphingobacteriales(100);f__Sphingobacteriaceae(100);g__Mucilaginibacter(73);s__rigui(73);
Otu01734	179	k__Bacteria(100);p__Bacteroidetes(100);c__[Saprospirae](100);o__[Saprospirales](100);f__Chitinophagaceae(100);f__Chitinophagaceae_unclassified(100);f__Chitinophagaceae_unclassified(100);
Otu01735	179	k__Bacteria(100);p__Verrucomicrobia(100);c__[Spartobacteria](100);o__[Chthoniobacterales](100);f__[Chthoniobacteraceae](100);g__Chthoniobacter(83);g__Chthoniobacter_unclassified(83);
Otu01736	178	k__Bacteria(100);p__Bacteroidetes(100);c__[Saprospirae](100);o__[Saprospirales](100);f__Chitinophagaceae(100);f__Chitinophagaceae_unclassified(100);f__Chitinophagaceae_unclassified(100);
Otu01737	178	k__Bacteria(100);p__Cyanobacteria(100);c__4C0d-2(100);o__MLE1-12(100);o__MLE1-12_unclassified(100);o__MLE1-12_unclassified(100);o__MLE1-12_unclassified(100);
Otu01738	178	k__Bacteria(100);p__WS3(100);c__PRR-12(100);o__Sediment-1(100);f__PRR-10(100);f__PRR-10_unclassified(100);f__PRR-10_unclassified(100);
Otu01739	178	k__Bacteria(100);p__Fibrobacteres(100);c__Fibrobacteria(100);o__258ds10(100);o__258ds10_unclassified(100);o__258ds10_unclassified(100);o__258ds10_unclassified(100);
Otu01740	178	k__Bacteria(100);p__Gemmatimonadetes(100);c__Gemm-5(100);c__Gemm-5_unclassified(100);c__Gemm-5_unclassified(100);c__Gemm-5_unclassified(100);c__Gemm-5_unclassified(100);
Otu01741	178	k__Bacteria(100);p__Proteobacteria(100);c__Alphaproteobacteria(100);c__Alphaproteobacteria_unclassified(100);c__Alphaproteobacteria_unclassified(100);c__Alphaproteobacteria_unclassified(100);c__Alphaproteobacteria_unclassified(100);
Otu01742	178	k__Bacteria(100);p__Bacteroidetes(100);c__[Saprospirae](100);o__[Saprospirales](100);f__Chitinophagaceae(100);f__Chitinophagaceae_unclassified(100);f__Chitinophagaceae_unclassified(100);
Otu01743	178	k__Bacteria(100);p__Chlorobi(100);c__SJA-28(100);c__SJA-28_unclassified(100);c__SJA-28_unclassified(100);c__SJA-28_unclassified(100);c__SJA-28_unclassified(100);
Otu01744	177	k__Bacteria(100);p__Planctomycetes(100);c__Phycisphaerae(100);o__WD2101(100);o__WD2101_unclassified(100);o__WD2101_unclassified(100);o__WD2101_unclassified(100);
Otu01745	177	k__Bacteria(100);k__Bacteria_unclassified(100);k__Bacteria_unclassified(100);k__Bacteria_unclassified(100);k__Bacteria_unclassified(100);k__Bacteria_unclassified(100);k__Bacteria_unclassified(100);
Otu01746	177	k__Bacteria(100);k__Bacteria_unclassified(100);k__Bacteria_unclassified(100);k__Bacteria_unclassified(100);k__Bacteria_unclassified(100);k__Bacteria_unclassified(100);k__Bacteria_unclassified(100);
Otu01747	177	k__Bacteria(100);p__Verrucomicrobia(100);c__[Pedosphaerae](100);o__[Pedosphaerales](100);f__auto67_4W(100);f__auto67_4W_unclassified(100);f__auto67_4W_unclassified(100);
Otu01748	177	k__Bacteria(100);p__Chloroflexi(100);c__Ktedonobacteria(100);c__Ktedonobacteria_unclassified(100);c__Ktedonobacteria_unclassified(100);c__Ktedonobacteria_unclassified(100);c__Ktedonobacteria_unclassified(100);
Otu01749	176	k__Bacteria(100);p__Acidobacteria(100);c__Acidobacteriia(100);o__Acidobacteriales(100);f__Koribacteraceae(100);f__Koribacteraceae_unclassified(60);f__Koribacteraceae_unclassified(60);
Otu01750	176	k__Bacteria(100);k__Bacteria_unclassified(100);k__Bacteria_unclassified(100);k__Bacteria_unclassified(100);k__Bacteria_unclassified(100);k__Bacteria_unclassified(100);k__Bacteria_unclassified(100);
Otu01751	176	k__Bacteria(100);p__Proteobacteria(100);c__Gammaproteobacteria(100);o__Legionellales(100);f__Coxiellaceae(100);g__Aquicella(100);g__Aquicella_unclassified(100);
Otu01752	176	k__Bacteria(100);p__Planctomycetes(100);c__Planctomycetia(100);o__Pirellulales(100);f__Pirellulaceae(100);f__Pirellulaceae_unclassified(100);f__Pirellulaceae_unclassified(100);
Otu01753	176	k__Bacteria(100);p__Actinobacteria(100);c__Thermoleophilia(100);o__Solirubrobacterales(100);o__Solirubrobacterales_unclassified(97);o__Solirubrobacterales_unclassified(97);o__Solirubrobacterales_unclassified(97);
Otu01754	176	k__Bacteria(100);p__Proteobacteria(100);c__Betaproteobacteria(100);c__Betaproteobacteria_unclassified(100);c__Betaproteobacteria_unclassified(100);c__Betaproteobacteria_unclassified(100);c__Betaproteobacteria_unclassified(100);
Otu01755	175	k__Bacteria(100);p__Proteobacteria(100);c__Deltaproteobacteria(100);o__Myxococcales(100);f__Polyangiaceae(100);f__Polyangiaceae_unclassified(94);f__Polyangiaceae_unclassified(94);
Otu01756	175	k__Bacteria(100);p__Chloroflexi(100);c__Thermomicrobia(100);o__JG30-KF-CM45(100);o__JG30-KF-CM45_unclassified(100);o__JG30-KF-CM45_unclassified(100);o__JG30-KF-CM45_unclassified(100);
Otu01757	175	k__Bacteria(100);p__Planctomycetes(100);c__Phycisphaerae(100);o__WD2101(100);o__WD2101_unclassified(100);o__WD2101_unclassified(100);o__WD2101_unclassified(100);
Otu01758	175	k__Bacteria(100);p__Chloroflexi(100);c__Anaerolineae(100);o__CFB-26(100);o__CFB-26_unclassified(100);o__CFB-26_unclassified(100);o__CFB-26_unclassified(100);
Otu01759	175	k__Bacteria(100);p__Chloroflexi(100);c__TK10(100);o__B07_WMSP1(100);f__FFCH4570(100);f__FFCH4570_unclassified(100);f__FFCH4570_unclassified(100);
Otu01760	175	k__Bacteria(100);p__Proteobacteria(100);c__Betaproteobacteria(100);c__Betaproteobacteria_unclassified(100);c__Betaproteobacteria_unclassified(100);c__Betaproteobacteria_unclassified(100);c__Betaproteobacteria_unclassified(100);
Otu01761	175	k__Bacteria(100);p__Proteobacteria(100);c__Deltaproteobacteria(100);o__Bdellovibrionales(100);f__Bdellovibrionaceae(100);g__Bdellovibrio(100);g__Bdellovibrio_unclassified(100);
Otu01762	175	k__Bacteria(100);p__TM7(100);c__TM7-1(100);c__TM7-1_unclassified(100);c__TM7-1_unclassified(100);c__TM7-1_unclassified(100);c__TM7-1_unclassified(100);
Otu01763	175	k__Bacteria(100);p__Planctomycetes(100);c__Planctomycetia(100);o__Planctomycetales(100);f__Planctomycetaceae(100);g__Planctomyces(100);g__Planctomyces_unclassified(100);
Otu01764	175	k__Bacteria(100);p__TM7(100);c__TM7-1(100);c__TM7-1_unclassified(100);c__TM7-1_unclassified(100);c__TM7-1_unclassified(100);c__TM7-1_unclassified(100);
Otu01765	174	k__Bacteria(100);p__Bacteroidetes(100);c__[Saprospirae](100);o__[Saprospirales](100);f__Chitinophagaceae(100);f__Chitinophagaceae_unclassified(100);f__Chitinophagaceae_unclassified(100);
Otu01766	174	k__Bacteria(100);p__Planctomycetes(100);c__Phycisphaerae(100);o__WD2101(100);o__WD2101_unclassified(100);o__WD2101_unclassified(100);o__WD2101_unclassified(100);
Otu01767	174	k__Bacteria(100);p__Actinobacteria(100);c__Thermoleophilia(100);o__Gaiellales(100);f__Gaiellaceae(100);f__Gaiellaceae_unclassified(91);f__Gaiellaceae_unclassified(91);
Otu01768	174	k__Bacteria(100);p__Acidobacteria(100);c__Acidobacteria-6(100);o__iii1-15(100);o__iii1-15_unclassified(100);o__iii1-15_unclassified(100);o__iii1-15_unclassified(100);
Otu01769	174	k__Bacteria(100);p__Chloroflexi(100);c__Chloroflexi(100);o__[Roseiflexales](100);f__[Kouleothrixaceae](100);f__[Kouleothrixaceae]_unclassified(100);f__[Kouleothrixaceae]_unclassified(100);
Otu01770	174	k__Bacteria(100);p__Bacteroidetes(100);c__Sphingobacteriia(100);o__Sphingobacteriales(100);f__Sphingobacteriaceae(100);f__Sphingobacteriaceae_unclassified(100);f__Sphingobacteriaceae_unclassified(100);
Otu01771	173	k__Bacteria(100);p__Gemmatimonadetes(100);c__Gemm-5(100);c__Gemm-5_unclassified(100);c__Gemm-5_unclassified(100);c__Gemm-5_unclassified(100);c__Gemm-5_unclassified(100);
Otu01772	173	k__Bacteria(100);p__Acidobacteria(100);c__Solibacteres(100);o__Solibacterales(100);o__Solibacterales_unclassified(100);o__Solibacterales_unclassified(100);o__Solibacterales_unclassified(100);
Otu01773	173	k__Bacteria(100);p__Bacteroidetes(100);c__Cytophagia(100);o__Cytophagales(100);f__Cytophagaceae(100);g__Dyadobacter(100);g__Dyadobacter_unclassified(100);
Otu01774	173	k__Bacteria(100);p__Proteobacteria(100);c__Gammaproteobacteria(100);o__Xanthomonadales(100);f__Xanthomonadaceae(100);g__Thermomonas(100);s__fusca(100);
Otu01775	173	k__Bacteria(100);p__Chloroflexi(100);c__Anaerolineae(100);o__SBR1031(100);f__oc28(100);f__oc28_unclassified(100);f__oc28_unclassified(100);
Otu01776	173	k__Bacteria(100);k__Bacteria_unclassified(100);k__Bacteria_unclassified(100);k__Bacteria_unclassified(100);k__Bacteria_unclassified(100);k__Bacteria_unclassified(100);k__Bacteria_unclassified(100);
Otu01777	173	k__Bacteria(100);p__Proteobacteria(100);c__Deltaproteobacteria(100);o__Syntrophobacterales(100);f__Syntrophobacteraceae(100);f__Syntrophobacteraceae_unclassified(100);f__Syntrophobacteraceae_unclassified(100);
Otu01778	173	k__Bacteria(100);p__Chloroflexi(100);c__Anaerolineae(100);o__GCA004(100);o__GCA004_unclassified(100);o__GCA004_unclassified(100);o__GCA004_unclassified(100);
Otu01779	173	k__Bacteria(100);k__Bacteria_unclassified(100);k__Bacteria_unclassified(100);k__Bacteria_unclassified(100);k__Bacteria_unclassified(100);k__Bacteria_unclassified(100);k__Bacteria_unclassified(100);
Otu01780	173	k__Bacteria(100);p__Proteobacteria(100);c__Deltaproteobacteria(100);o__MIZ46(100);o__MIZ46_unclassified(100);o__MIZ46_unclassified(100);o__MIZ46_unclassified(100);
Otu01781	172	k__Bacteria(100);p__Firmicutes(100);c__Clostridia(100);o__Clostridiales(100);f__Ruminococcaceae(100);f__Ruminococcaceae_unclassified(90);f__Ruminococcaceae_unclassified(90);
Otu01782	172	k__Bacteria(100);p__Bacteroidetes(100);c__Cytophagia(100);o__Cytophagales(100);f__Cytophagaceae(100);g__Rudanella(100);g__Rudanella_unclassified(100);
Otu01783	172	k__Bacteria(100);p__Bacteroidetes(100);p__Bacteroidetes_unclassified(100);p__Bacteroidetes_unclassified(100);p__Bacteroidetes_unclassified(100);p__Bacteroidetes_unclassified(100);p__Bacteroidetes_unclassified(100);
Otu01784	172	k__Bacteria(100);p__Bacteroidetes(100);c__Sphingobacteriia(100);o__Sphingobacteriales(100);f__Sphingobacteriaceae(100);g__Solitalea(100);s__koreensis(100);
Otu01785	172	k__Bacteria(100);p__Proteobacteria(100);c__Gammaproteobacteria(100);c__Gammaproteobacteria_unclassified(100);c__Gammaproteobacteria_unclassified(100);c__Gammaproteobacteria_unclassified(100);c__Gammaproteobacteria_unclassified(100);
Otu01786	172	k__Bacteria(100);p__Proteobacteria(100);c__Deltaproteobacteria(100);o__Syntrophobacterales(100);f__Syntrophobacteraceae(100);f__Syntrophobacteraceae_unclassified(100);f__Syntrophobacteraceae_unclassified(100);
Otu01787	171	k__Bacteria(100);p__Firmicutes(100);c__Bacilli(100);o__Bacillales(100);f__Planococcaceae(100);g__Sporosarcina(100);g__Sporosarcina_unclassified(100);
Otu01788	171	k__Bacteria(100);p__Actinobacteria(100);c__Thermoleophilia(100);o__Solirubrobacterales(100);f__Patulibacteraceae(100);f__Patulibacteraceae_unclassified(100);f__Patulibacteraceae_unclassified(100);
Otu01789	171	k__Bacteria(100);p__Proteobacteria(100);c__Deltaproteobacteria(100);o__Syntrophobacterales(100);f__Syntrophobacteraceae(100);f__Syntrophobacteraceae_unclassified(100);f__Syntrophobacteraceae_unclassified(100);
Otu01790	171	k__Bacteria(100);p__Bacteroidetes(100);c__Sphingobacteriia(100);o__Sphingobacteriales(100);f__Sphingobacteriaceae(100);g__Sphingobacterium(100);g__Sphingobacterium_unclassified(100);
Otu01791	171	k__Bacteria(100);p__Planctomycetes(100);c__Phycisphaerae(100);o__CPla-3(100);o__CPla-3_unclassified(100);o__CPla-3_unclassified(100);o__CPla-3_unclassified(100);
Otu01792	171	k__Bacteria(100);p__Verrucomicrobia(100);c__[Methylacidiphilae](100);o__Methylacidiphilales(100);o__Methylacidiphilales_unclassified(100);o__Methylacidiphilales_unclassified(100);o__Methylacidiphilales_unclassified(100);
Otu01793	171	k__Bacteria(100);p__Acidobacteria(100);c__[Chloracidobacteria](100);o__RB41(100);f__Ellin6075(100);f__Ellin6075_unclassified(100);f__Ellin6075_unclassified(100);
Otu01794	170	k__Bacteria(100);p__Firmicutes(100);c__Bacilli(100);o__Bacillales(100);f__Bacillaceae(100);f__Bacillaceae_unclassified(100);f__Bacillaceae_unclassified(100);
Otu01795	170	k__Bacteria(100);p__TM7(100);c__TM7-3(100);o__I025(100);o__I025_unclassified(100);o__I025_unclassified(100);o__I025_unclassified(100);
Otu01796	170	k__Bacteria(100);p__TM7(100);p__TM7_unclassified(100);p__TM7_unclassified(100);p__TM7_unclassified(100);p__TM7_unclassified(100);p__TM7_unclassified(100);
Otu01797	170	k__Bacteria(100);p__Verrucomicrobia(100);p__Verrucomicrobia_unclassified(100);p__Verrucomicrobia_unclassified(100);p__Verrucomicrobia_unclassified(100);p__Verrucomicrobia_unclassified(100);p__Verrucomicrobia_unclassified(100);
Otu01798	170	k__Bacteria(100);p__Planctomycetes(100);c__Planctomycetia(100);o__Planctomycetales(100);f__Planctomycetaceae(100);g__Planctomyces(100);g__Planctomyces_unclassified(100);
Otu01799	170	k__Bacteria(100);p__Proteobacteria(100);c__Alphaproteobacteria(100);o__Rhizobiales(100);o__Rhizobiales_unclassified(83);o__Rhizobiales_unclassified(83);o__Rhizobiales_unclassified(83);
Otu01800	170	k__Bacteria(100);p__Planctomycetes(100);c__Phycisphaerae(100);o__WD2101(100);o__WD2101_unclassified(100);o__WD2101_unclassified(100);o__WD2101_unclassified(100);
Otu01801	170	k__Bacteria(100);p__Verrucomicrobia(100);c__[Pedosphaerae](100);o__[Pedosphaerales](100);f__Ellin517(100);f__Ellin517_unclassified(100);f__Ellin517_unclassified(100);
Otu01802	169	k__Bacteria(100);k__Bacteria_unclassified(100);k__Bacteria_unclassified(100);k__Bacteria_unclassified(100);k__Bacteria_unclassified(100);k__Bacteria_unclassified(100);k__Bacteria_unclassified(100);
Otu01803	169	k__Bacteria(100);p__Verrucomicrobia(100);c__[Spartobacteria](100);o__[Chthoniobacterales](100);f__[Chthoniobacteraceae](100);g__Candidatus_Xiphinematobacter(100);g__Candidatus_Xiphinematobacter_unclassified(100);
Otu01804	169	k__Bacteria(100);p__Acidobacteria(100);c__Acidobacteriia(100);o__Acidobacteriales(100);f__Koribacteraceae(100);g__Candidatus_Koribacter(99);g__Candidatus_Koribacter_unclassified(99);
Otu01805	169	k__Bacteria(100);p__TM7(100);c__TM7-1(100);c__TM7-1_unclassified(100);c__TM7-1_unclassified(100);c__TM7-1_unclassified(100);c__TM7-1_unclassified(100);
Otu01806	169	k__Bacteria(100);p__Proteobacteria(100);c__Alphaproteobacteria(100);o__Rhodospirillales(100);f__Rhodospirillaceae(100);f__Rhodospirillaceae_unclassified(100);f__Rhodospirillaceae_unclassified(100);
Otu01807	169	k__Bacteria(100);p__Acidobacteria(100);c__[Chloracidobacteria](100);o__RB41(100);f__Ellin6075(100);f__Ellin6075_unclassified(100);f__Ellin6075_unclassified(100);
Otu01808	169	k__Bacteria(100);p__Actinobacteria(100);c__Thermoleophilia(100);o__Gaiellales(100);f__Gaiellaceae(100);f__Gaiellaceae_unclassified(100);f__Gaiellaceae_unclassified(100);
Otu01809	169	k__Bacteria(100);p__Chloroflexi(100);c__C0119(100);c__C0119_unclassified(100);c__C0119_unclassified(100);c__C0119_unclassified(100);c__C0119_unclassified(100);
Otu01810	169	k__Bacteria(100);k__Bacteria_unclassified(100);k__Bacteria_unclassified(100);k__Bacteria_unclassified(100);k__Bacteria_unclassified(100);k__Bacteria_unclassified(100);k__Bacteria_unclassified(100);
Otu01811	168	k__Bacteria(100);p__Proteobacteria(100);c__Alphaproteobacteria(100);o__Rhodospirillales(100);f__Rhodospirillaceae(100);f__Rhodospirillaceae_unclassified(100);f__Rhodospirillaceae_unclassified(100);
Otu01812	168	k__Bacteria(100);p__Proteobacteria(100);c__Gammaproteobacteria(100);o__Legionellales(100);f__Coxiellaceae(62);f__Coxiellaceae_unclassified(62);f__Coxiellaceae_unclassified(62);
Otu01813	168	k__Bacteria(100);p__Acidobacteria(100);c__Acidobacteria-6(100);o__CCU21(100);o__CCU21_unclassified(100);o__CCU21_unclassified(100);o__CCU21_unclassified(100);
Otu01814	168	k__Bacteria(100);p__Verrucomicrobia(100);c__[Pedosphaerae](100);o__[Pedosphaerales](100);f__auto67_4W(100);f__auto67_4W_unclassified(100);f__auto67_4W_unclassified(100);
Otu01815	168	k__Bacteria(100);p__Proteobacteria(100);c__Betaproteobacteria(100);o__Nitrosomonadales(100);f__Nitrosomonadaceae(100);g__Nitrosovibrio(100);s__tenuis(100);
Otu01816	168	k__Bacteria(100);p__Actinobacteria(100);c__Actinobacteria(100);o__Actinomycetales(100);f__Geodermatophilaceae(100);g__Blastococcus(90);s__saxobsidens(90);
Otu01817	167	k__Bacteria(100);p__Planctomycetes(100);c__Phycisphaerae(100);o__CCM11a(100);o__CCM11a_unclassified(100);o__CCM11a_unclassified(100);o__CCM11a_unclassified(100);
Otu01818	167	k__Bacteria(100);p__Gemmatimonadetes(100);c__Gemm-1(100);c__Gemm-1_unclassified(100);c__Gemm-1_unclassified(100);c__Gemm-1_unclassified(100);c__Gemm-1_unclassified(100);
Otu01819	167	k__Bacteria(100);p__Proteobacteria(100);c__Deltaproteobacteria(100);o__Myxococcales(100);f__Myxococcaceae(100);g__Anaeromyxobacter(100);g__Anaeromyxobacter_unclassified(100);
Otu01820	167	k__Bacteria(100);p__Bacteroidetes(100);c__[Saprospirae](100);o__[Saprospirales](100);f__Saprospiraceae(100);f__Saprospiraceae_unclassified(100);f__Saprospiraceae_unclassified(100);
Otu01821	167	k__Bacteria(100);p__TM7(100);c__TM7-1(100);c__TM7-1_unclassified(100);c__TM7-1_unclassified(100);c__TM7-1_unclassified(100);c__TM7-1_unclassified(100);
Otu01822	167	k__Bacteria(100);p__Armatimonadetes(100);c__[Fimbriimonadia](100);o__[Fimbriimonadales](100);f__[Fimbriimonadaceae](100);g__Fimbriimonas(100);g__Fimbriimonas_unclassified(100);
Otu01823	166	k__Bacteria(100);p__Cyanobacteria(100);c__Nostocophycideae(100);o__Nostocales(100);f__Nostocaceae(100);g__Nostoc(65);g__Nostoc_unclassified(65);
Otu01824	166	k__Bacteria(100);p__Proteobacteria(100);c__Deltaproteobacteria(100);o__Syntrophobacterales(100);f__Syntrophobacteraceae(100);f__Syntrophobacteraceae_unclassified(100);f__Syntrophobacteraceae_unclassified(100);
Otu01825	166	k__Bacteria(100);p__Acidobacteria(100);c__Acidobacteria-6(100);o__iii1-15(100);o__iii1-15_unclassified(100);o__iii1-15_unclassified(100);o__iii1-15_unclassified(100);
Otu01826	166	k__Bacteria(100);p__Bacteroidetes(100);c__Cytophagia(100);o__Cytophagales(100);f__Cytophagaceae(64);f__Cytophagaceae_unclassified(64);f__Cytophagaceae_unclassified(64);
Otu01827	166	k__Bacteria(100);p__Gemmatimonadetes(100);c__Gemmatimonadetes(100);o__Ellin5290(100);o__Ellin5290_unclassified(100);o__Ellin5290_unclassified(100);o__Ellin5290_unclassified(100);
Otu01828	166	k__Bacteria(100);p__Bacteroidetes(100);c__[Saprospirae](100);o__[Saprospirales](100);f__Chitinophagaceae(94);f__Chitinophagaceae_unclassified(94);f__Chitinophagaceae_unclassified(94);
Otu01829	166	k__Bacteria(100);p__TM7(100);c__TM7-1(100);c__TM7-1_unclassified(100);c__TM7-1_unclassified(100);c__TM7-1_unclassified(100);c__TM7-1_unclassified(100);
Otu01830	165	k__Bacteria(100);p__Gemmatimonadetes(100);c__Gemmatimonadetes(100);c__Gemmatimonadetes_unclassified(100);c__Gemmatimonadetes_unclassified(100);c__Gemmatimonadetes_unclassified(100);c__Gemmatimonadetes_unclassified(100);
Otu01831	165	k__Bacteria(100);p__Bacteroidetes(100);c__Cytophagia(100);o__Cytophagales(100);f__Cytophagaceae(100);g__Rudanella(100);g__Rudanella_unclassified(100);
Otu01832	165	k__Bacteria(100);p__Actinobacteria(100);c__Acidimicrobiia(100);o__Acidimicrobiales(100);f__Iamiaceae(100);g__Iamia(100);g__Iamia_unclassified(100);
Otu01833	165	k__Bacteria(100);p__Acidobacteria(100);c__Acidobacteria-5(100);c__Acidobacteria-5_unclassified(100);c__Acidobacteria-5_unclassified(100);c__Acidobacteria-5_unclassified(100);c__Acidobacteria-5_unclassified(100);
Otu01834	165	k__Bacteria(100);p__Proteobacteria(100);c__Alphaproteobacteria(100);o__Rhizobiales(100);f__Beijerinckiaceae(100);f__Beijerinckiaceae_unclassified(100);f__Beijerinckiaceae_unclassified(100);
Otu01835	165	k__Bacteria(100);p__Acidobacteria(100);c__BPC102(100);o__MVS-40(100);o__MVS-40_unclassified(100);o__MVS-40_unclassified(100);o__MVS-40_unclassified(100);
Otu01836	165	k__Bacteria(100);p__Planctomycetes(100);c__Planctomycetia(100);o__Pirellulales(100);f__Pirellulaceae(100);f__Pirellulaceae_unclassified(100);f__Pirellulaceae_unclassified(100);
Otu01837	165	k__Bacteria(100);p__Planctomycetes(100);c__Phycisphaerae(100);o__Phycisphaerales(100);o__Phycisphaerales_unclassified(100);o__Phycisphaerales_unclassified(100);o__Phycisphaerales_unclassified(100);
Otu01838	164	k__Bacteria(100);p__Acidobacteria(100);c__[Chloracidobacteria](100);o__RB41(100);f__Ellin6075(100);f__Ellin6075_unclassified(100);f__Ellin6075_unclassified(100);
Otu01839	164	k__Bacteria(100);p__TM7(100);c__TM7-1(100);c__TM7-1_unclassified(100);c__TM7-1_unclassified(100);c__TM7-1_unclassified(100);c__TM7-1_unclassified(100);
Otu01840	164	k__Bacteria(100);p__Acidobacteria(100);c__S035(100);c__S035_unclassified(100);c__S035_unclassified(100);c__S035_unclassified(100);c__S035_unclassified(100);
Otu01841	164	k__Bacteria(100);k__Bacteria_unclassified(100);k__Bacteria_unclassified(100);k__Bacteria_unclassified(100);k__Bacteria_unclassified(100);k__Bacteria_unclassified(100);k__Bacteria_unclassified(100);
Otu01842	164	k__Bacteria(100);p__Actinobacteria(100);c__Acidimicrobiia(100);o__Acidimicrobiales(100);f__EB1017(100);f__EB1017_unclassified(100);f__EB1017_unclassified(100);
Otu01843	164	k__Bacteria(100);k__Bacteria_unclassified(100);k__Bacteria_unclassified(100);k__Bacteria_unclassified(100);k__Bacteria_unclassified(100);k__Bacteria_unclassified(100);k__Bacteria_unclassified(100);
Otu01844	164	k__Bacteria(100);p__Chloroflexi(100);c__Ktedonobacteria(100);o__JG30-KF-AS9(100);o__JG30-KF-AS9_unclassified(100);o__JG30-KF-AS9_unclassified(100);o__JG30-KF-AS9_unclassified(100);
Otu01845	164	k__Bacteria(100);p__Actinobacteria(100);c__Thermoleophilia(100);o__Gaiellales(100);f__Gaiellaceae(100);f__Gaiellaceae_unclassified(100);f__Gaiellaceae_unclassified(100);
Otu01846	164	k__Bacteria(100);k__Bacteria_unclassified(100);k__Bacteria_unclassified(100);k__Bacteria_unclassified(100);k__Bacteria_unclassified(100);k__Bacteria_unclassified(100);k__Bacteria_unclassified(100);
Otu01847	164	k__Bacteria(100);p__Bacteroidetes(100);c__Flavobacteriia(100);o__Flavobacteriales(100);f__[Weeksellaceae](100);g__Wautersiella(100);g__Wautersiella_unclassified(100);
Otu01848	163	k__Bacteria(100);p__Proteobacteria(100);p__Proteobacteria_unclassified(100);p__Proteobacteria_unclassified(100);p__Proteobacteria_unclassified(100);p__Proteobacteria_unclassified(100);p__Proteobacteria_unclassified(100);
Otu01849	163	k__Bacteria(100);k__Bacteria_unclassified(100);k__Bacteria_unclassified(100);k__Bacteria_unclassified(100);k__Bacteria_unclassified(100);k__Bacteria_unclassified(100);k__Bacteria_unclassified(100);
Otu01850	163	k__Bacteria(100);p__Planctomycetes(100);c__Planctomycetia(100);o__Gemmatales(100);f__Gemmataceae(100);g__Gemmata(100);g__Gemmata_unclassified(100);
Otu01851	163	k__Bacteria(100);p__Chloroflexi(100);c__Anaerolineae(100);o__GCA004(100);o__GCA004_unclassified(100);o__GCA004_unclassified(100);o__GCA004_unclassified(100);
Otu01852	163	k__Bacteria(100);p__Chlamydiae(100);c__Chlamydiia(100);o__Chlamydiales(100);f__Parachlamydiaceae(100);f__Parachlamydiaceae_unclassified(100);f__Parachlamydiaceae_unclassified(100);
Otu01853	163	k__Bacteria(100);p__Gemmatimonadetes(100);c__Gemm-3(100);c__Gemm-3_unclassified(100);c__Gemm-3_unclassified(100);c__Gemm-3_unclassified(100);c__Gemm-3_unclassified(100);
Otu01854	163	k__Bacteria(100);p__Bacteroidetes(100);c__Cytophagia(100);o__Cytophagales(100);f__Cytophagaceae(99);g__Sporocytophaga(80);g__Sporocytophaga_unclassified(80);
Otu01855	163	k__Bacteria(100);p__TM7(100);c__TM7-1(100);c__TM7-1_unclassified(100);c__TM7-1_unclassified(100);c__TM7-1_unclassified(100);c__TM7-1_unclassified(100);
Otu01856	162	k__Bacteria(100);p__Chloroflexi(100);c__Anaerolineae(100);o__SBR1031(100);f__A4b(100);f__A4b_unclassified(100);f__A4b_unclassified(100);
Otu01857	162	k__Bacteria(100);k__Bacteria_unclassified(100);k__Bacteria_unclassified(100);k__Bacteria_unclassified(100);k__Bacteria_unclassified(100);k__Bacteria_unclassified(100);k__Bacteria_unclassified(100);
Otu01858	162	k__Bacteria(100);p__Proteobacteria(100);c__Betaproteobacteria(100);c__Betaproteobacteria_unclassified(100);c__Betaproteobacteria_unclassified(100);c__Betaproteobacteria_unclassified(100);c__Betaproteobacteria_unclassified(100);
Otu01859	162	k__Bacteria(100);p__Proteobacteria(100);c__Betaproteobacteria(100);o__SC-I-84(100);o__SC-I-84_unclassified(100);o__SC-I-84_unclassified(100);o__SC-I-84_unclassified(100);
Otu01860	162	k__Bacteria(100);p__Proteobacteria(100);c__Gammaproteobacteria(100);o__Xanthomonadales(100);f__Xanthomonadaceae(100);f__Xanthomonadaceae_unclassified(100);f__Xanthomonadaceae_unclassified(100);
Otu01861	162	k__Bacteria(100);p__Acidobacteria(100);c__Solibacteres(100);o__Solibacterales(100);o__Solibacterales_unclassified(100);o__Solibacterales_unclassified(100);o__Solibacterales_unclassified(100);
Otu01862	162	k__Bacteria(100);p__Planctomycetes(100);c__Phycisphaerae(100);o__WD2101(100);o__WD2101_unclassified(100);o__WD2101_unclassified(100);o__WD2101_unclassified(100);
Otu01863	161	k__Bacteria(100);p__Chloroflexi(100);c__Anaerolineae(100);o__Anaerolineales(100);f__Anaerolinaceae(100);g__Anaerolinea(97);g__Anaerolinea_unclassified(97);
Otu01864	161	k__Bacteria(100);p__Bacteroidetes(100);p__Bacteroidetes_unclassified(100);p__Bacteroidetes_unclassified(100);p__Bacteroidetes_unclassified(100);p__Bacteroidetes_unclassified(100);p__Bacteroidetes_unclassified(100);
Otu01865	161	k__Bacteria(100);p__Proteobacteria(100);c__Alphaproteobacteria(100);o__Rhodospirillales(100);f__Rhodospirillaceae(100);g__Azospirillum(100);g__Azospirillum_unclassified(97);
Otu01866	161	k__Bacteria(100);p__Bacteroidetes(100);c__[Saprospirae](100);o__[Saprospirales](100);f__Chitinophagaceae(100);f__Chitinophagaceae_unclassified(100);f__Chitinophagaceae_unclassified(100);
Otu01867	160	k__Bacteria(100);p__TM7(100);c__TM7-1(100);c__TM7-1_unclassified(100);c__TM7-1_unclassified(100);c__TM7-1_unclassified(100);c__TM7-1_unclassified(100);
Otu01868	160	k__Bacteria(100);p__TM7(100);p__TM7_unclassified(100);p__TM7_unclassified(100);p__TM7_unclassified(100);p__TM7_unclassified(100);p__TM7_unclassified(100);
Otu01869	160	k__Bacteria(100);p__Proteobacteria(100);c__Alphaproteobacteria(100);c__Alphaproteobacteria_unclassified(100);c__Alphaproteobacteria_unclassified(100);c__Alphaproteobacteria_unclassified(100);c__Alphaproteobacteria_unclassified(100);
Otu01870	160	k__Bacteria(100);p__Proteobacteria(100);c__Gammaproteobacteria(100);o__Xanthomonadales(100);f__Xanthomonadaceae(100);f__Xanthomonadaceae_unclassified(100);f__Xanthomonadaceae_unclassified(100);
Otu01871	160	k__Bacteria(100);p__Chlamydiae(100);c__Chlamydiia(100);o__Chlamydiales(100);f__Rhabdochlamydiaceae(100);g__Candidatus_Rhabdochlamydia(100);g__Candidatus_Rhabdochlamydia_unclassified(100);
Otu01872	160	k__Bacteria(100);p__TM7(100);c__TM7-1(100);c__TM7-1_unclassified(100);c__TM7-1_unclassified(100);c__TM7-1_unclassified(100);c__TM7-1_unclassified(100);
Otu01873	160	k__Bacteria(100);p__Proteobacteria(100);c__Deltaproteobacteria(100);o__Myxococcales(100);f__Polyangiaceae(100);f__Polyangiaceae_unclassified(74);f__Polyangiaceae_unclassified(74);
Otu01874	160	k__Bacteria(100);p__Proteobacteria(100);p__Proteobacteria_unclassified(100);p__Proteobacteria_unclassified(100);p__Proteobacteria_unclassified(100);p__Proteobacteria_unclassified(100);p__Proteobacteria_unclassified(100);
Otu01875	160	k__Bacteria(100);p__Firmicutes(100);c__Bacilli(100);o__Bacillales(100);f__Paenibacillaceae(100);f__Paenibacillaceae_unclassified(100);f__Paenibacillaceae_unclassified(100);
Otu01876	160	k__Bacteria(100);p__Chloroflexi(100);c__Ktedonobacteria(100);c__Ktedonobacteria_unclassified(100);c__Ktedonobacteria_unclassified(100);c__Ktedonobacteria_unclassified(100);c__Ktedonobacteria_unclassified(100);
Otu01877	160	k__Bacteria(100);p__Verrucomicrobia(100);c__[Pedosphaerae](100);o__[Pedosphaerales](100);f__Ellin517(100);f__Ellin517_unclassified(100);f__Ellin517_unclassified(100);
Otu01878	160	k__Bacteria(100);p__Armatimonadetes(100);c__Chthonomonadetes(100);o__SJA-22(100);o__SJA-22_unclassified(100);o__SJA-22_unclassified(100);o__SJA-22_unclassified(100);
Otu01879	160	k__Bacteria(100);p__Planctomycetes(100);c__Phycisphaerae(100);o__CPla-3(100);o__CPla-3_unclassified(100);o__CPla-3_unclassified(100);o__CPla-3_unclassified(100);
Otu01880	159	k__Bacteria(100);p__Chloroflexi(100);c__Anaerolineae(100);o__SBR1031(100);f__A4b(100);f__A4b_unclassified(100);f__A4b_unclassified(100);
Otu01881	159	k__Bacteria(100);p__Chloroflexi(100);c__Anaerolineae(100);o__SBR1031(100);f__A4b(100);f__A4b_unclassified(100);f__A4b_unclassified(100);
Otu01882	159	k__Bacteria(100);p__Gemmatimonadetes(100);c__Gemmatimonadetes(100);c__Gemmatimonadetes_unclassified(100);c__Gemmatimonadetes_unclassified(100);c__Gemmatimonadetes_unclassified(100);c__Gemmatimonadetes_unclassified(100);
Otu01883	159	k__Bacteria(100);p__Acidobacteria(100);c__Solibacteres(100);o__Solibacterales(100);o__Solibacterales_unclassified(67);o__Solibacterales_unclassified(67);o__Solibacterales_unclassified(67);
Otu01884	159	k__Bacteria(100);p__Nitrospirae(100);c__Nitrospira(100);o__Nitrospirales(100);f__Nitrospiraceae(100);f__Nitrospiraceae_unclassified(60);f__Nitrospiraceae_unclassified(60);
Otu01885	158	k__Bacteria(100);p__Gemmatimonadetes(100);c__Gemm-3(100);c__Gemm-3_unclassified(100);c__Gemm-3_unclassified(100);c__Gemm-3_unclassified(100);c__Gemm-3_unclassified(100);
Otu01886	158	k__Bacteria(100);p__Proteobacteria(100);c__Gammaproteobacteria(100);o__Alteromonadales(100);f__Alteromonadaceae(100);f__Alteromonadaceae_unclassified(100);f__Alteromonadaceae_unclassified(100);
Otu01887	158	k__Bacteria(100);k__Bacteria_unclassified(100);k__Bacteria_unclassified(100);k__Bacteria_unclassified(100);k__Bacteria_unclassified(100);k__Bacteria_unclassified(100);k__Bacteria_unclassified(100);
Otu01888	158	k__Bacteria(100);p__Acidobacteria(100);c__Acidobacteria-6(100);o__iii1-15(100);o__iii1-15_unclassified(100);o__iii1-15_unclassified(100);o__iii1-15_unclassified(100);
Otu01889	158	k__Bacteria(100);p__Proteobacteria(100);c__Alphaproteobacteria(100);o__Rhodospirillales(100);f__Rhodospirillaceae(100);f__Rhodospirillaceae_unclassified(100);f__Rhodospirillaceae_unclassified(100);
Otu01890	157	k__Bacteria(100);p__Bacteroidetes(100);c__[Saprospirae](100);o__[Saprospirales](100);f__Chitinophagaceae(60);f__Chitinophagaceae_unclassified(60);f__Chitinophagaceae_unclassified(60);
Otu01891	157	k__Bacteria(100);p__BRC1(100);c__PRR-11(100);c__PRR-11_unclassified(100);c__PRR-11_unclassified(100);c__PRR-11_unclassified(100);c__PRR-11_unclassified(100);
Otu01892	157	k__Bacteria(100);p__Bacteroidetes(100);c__[Saprospirae](100);o__[Saprospirales](100);f__Chitinophagaceae(100);f__Chitinophagaceae_unclassified(99);f__Chitinophagaceae_unclassified(99);
Otu01893	157	k__Bacteria(100);p__Chloroflexi(100);c__S085(100);c__S085_unclassified(100);c__S085_unclassified(100);c__S085_unclassified(100);c__S085_unclassified(100);
Otu01894	157	k__Bacteria(100);p__Actinobacteria(100);c__Acidimicrobiia(100);o__Acidimicrobiales(100);f__EB1017(100);f__EB1017_unclassified(100);f__EB1017_unclassified(100);
Otu01895	157	k__Bacteria(100);p__Acidobacteria(100);c__Solibacteres(100);o__Solibacterales(100);f__Solibacteraceae(100);g__Candidatus_Solibacter(100);g__Candidatus_Solibacter_unclassified(100);
Otu01896	157	k__Bacteria(100);p__TM7(100);c__TM7-1(100);c__TM7-1_unclassified(100);c__TM7-1_unclassified(100);c__TM7-1_unclassified(100);c__TM7-1_unclassified(100);
Otu01897	157	k__Bacteria(100);p__Bacteroidetes(100);c__[Saprospirae](100);o__[Saprospirales](100);f__Chitinophagaceae(100);f__Chitinophagaceae_unclassified(100);f__Chitinophagaceae_unclassified(100);
Otu01898	157	k__Bacteria(100);p__Acidobacteria(100);p__Acidobacteria_unclassified(100);p__Acidobacteria_unclassified(100);p__Acidobacteria_unclassified(100);p__Acidobacteria_unclassified(100);p__Acidobacteria_unclassified(100);
Otu01899	156	k__Bacteria(100);p__Actinobacteria(100);c__Acidimicrobiia(100);o__Acidimicrobiales(100);f__C111(100);f__C111_unclassified(100);f__C111_unclassified(100);
Otu01900	156	k__Bacteria(100);k__Bacteria_unclassified(100);k__Bacteria_unclassified(100);k__Bacteria_unclassified(100);k__Bacteria_unclassified(100);k__Bacteria_unclassified(100);k__Bacteria_unclassified(100);
Otu01901	156	k__Bacteria(100);p__Bacteroidetes(100);c__Cytophagia(100);o__Cytophagales(100);f__Cytophagaceae(100);g__Spirosoma(100);g__Spirosoma_unclassified(100);
Otu01902	156	k__Bacteria(100);p__Cyanobacteria(100);c__Synechococcophycideae(100);o__Pseudanabaenales(100);f__Pseudanabaenaceae(100);g__Leptolyngbya(100);g__Leptolyngbya_unclassified(100);
Otu01903	156	k__Bacteria(100);p__Verrucomicrobia(100);c__Verrucomicrobiae(100);o__Verrucomicrobiales(100);f__Verrucomicrobiaceae(100);f__Verrucomicrobiaceae_unclassified(100);f__Verrucomicrobiaceae_unclassified(100);
Otu01904	156	k__Bacteria(100);p__Proteobacteria(100);c__Deltaproteobacteria(100);o__Myxococcales(100);o__Myxococcales_unclassified(100);o__Myxococcales_unclassified(100);o__Myxococcales_unclassified(100);
Otu01905	155	k__Bacteria(100);p__Actinobacteria(100);c__Actinobacteria(100);o__Actinomycetales(100);f__Pseudonocardiaceae(95);g__Amycolatopsis(95);g__Amycolatopsis_unclassified(95);
Otu01906	155	k__Bacteria(100);p__Proteobacteria(100);c__Alphaproteobacteria(100);c__Alphaproteobacteria_unclassified(100);c__Alphaproteobacteria_unclassified(100);c__Alphaproteobacteria_unclassified(100);c__Alphaproteobacteria_unclassified(100);
Otu01907	155	k__Bacteria(100);p__Proteobacteria(100);c__Betaproteobacteria(100);o__Rhodocyclales(100);f__Rhodocyclaceae(100);g__Azoarcus(77);g__Azoarcus_unclassified(77);
Otu01908	155	k__Bacteria(100);p__Bacteroidetes(100);c__[Saprospirae](100);o__[Saprospirales](100);f__Chitinophagaceae(100);f__Chitinophagaceae_unclassified(100);f__Chitinophagaceae_unclassified(100);
Otu01909	154	k__Bacteria(100);p__Bacteroidetes(100);c__[Saprospirae](100);o__[Saprospirales](100);f__Chitinophagaceae(100);f__Chitinophagaceae_unclassified(100);f__Chitinophagaceae_unclassified(100);
Otu01910	154	k__Bacteria(100);p__Elusimicrobia(100);c__Elusimicrobia(100);o__FAC88(100);o__FAC88_unclassified(100);o__FAC88_unclassified(100);o__FAC88_unclassified(100);
Otu01911	154	k__Bacteria(100);p__Gemmatimonadetes(100);c__Gemm-1(100);c__Gemm-1_unclassified(100);c__Gemm-1_unclassified(100);c__Gemm-1_unclassified(100);c__Gemm-1_unclassified(100);
Otu01912	154	k__Bacteria(100);p__Planctomycetes(100);c__Planctomycetia(100);o__Pirellulales(100);f__Pirellulaceae(100);g__A17(100);g__A17_unclassified(100);
Otu01913	154	k__Bacteria(100);p__TM7(100);c__TM7-1(100);c__TM7-1_unclassified(100);c__TM7-1_unclassified(100);c__TM7-1_unclassified(100);c__TM7-1_unclassified(100);
Otu01914	154	k__Bacteria(100);p__Proteobacteria(100);c__Deltaproteobacteria(100);o__Myxococcales(100);f__Cystobacteraceae(93);g__Cystobacter(75);s__fuscus(75);
Otu01915	154	k__Bacteria(100);p__Cyanobacteria(100);c__Nostocophycideae(100);o__Nostocales(100);f__Nostocaceae(100);f__Nostocaceae_unclassified(72);f__Nostocaceae_unclassified(72);
Otu01916	154	k__Bacteria(100);p__Planctomycetes(100);c__Planctomycetia(100);o__Gemmatales(100);f__Isosphaeraceae(100);f__Isosphaeraceae_unclassified(100);f__Isosphaeraceae_unclassified(100);
Otu01917	154	k__Bacteria(100);p__Proteobacteria(100);p__Proteobacteria_unclassified(100);p__Proteobacteria_unclassified(100);p__Proteobacteria_unclassified(100);p__Proteobacteria_unclassified(100);p__Proteobacteria_unclassified(100);
Otu01918	154	k__Bacteria(100);p__Armatimonadetes(100);c__Chthonomonadetes(100);o__SJA-22(100);o__SJA-22_unclassified(100);o__SJA-22_unclassified(100);o__SJA-22_unclassified(100);
Otu01919	154	k__Bacteria(100);p__Planctomycetes(100);c__Phycisphaerae(100);o__WD2101(100);o__WD2101_unclassified(100);o__WD2101_unclassified(100);o__WD2101_unclassified(100);
Otu01920	154	k__Bacteria(100);p__Planctomycetes(100);c__Planctomycetia(100);o__Pirellulales(100);f__Pirellulaceae(100);f__Pirellulaceae_unclassified(100);f__Pirellulaceae_unclassified(100);
Otu01921	153	k__Bacteria(100);k__Bacteria_unclassified(100);k__Bacteria_unclassified(100);k__Bacteria_unclassified(100);k__Bacteria_unclassified(100);k__Bacteria_unclassified(100);k__Bacteria_unclassified(100);
Otu01922	153	k__Bacteria(100);p__Acidobacteria(100);c__Sva0725(100);o__Sva0725(100);o__Sva0725_unclassified(100);o__Sva0725_unclassified(100);o__Sva0725_unclassified(100);
Otu01923	153	k__Bacteria(100);p__Proteobacteria(100);c__Alphaproteobacteria(100);o__Rhizobiales(100);f__Methylobacteriaceae(99);f__Methylobacteriaceae_unclassified(57);f__Methylobacteriaceae_unclassified(57);
Otu01924	153	k__Bacteria(100);p__TM6(100);c__SJA-4(100);c__SJA-4_unclassified(100);c__SJA-4_unclassified(100);c__SJA-4_unclassified(100);c__SJA-4_unclassified(100);
Otu01925	153	k__Bacteria(100);p__TM7(100);c__TM7-3(100);c__TM7-3_unclassified(100);c__TM7-3_unclassified(100);c__TM7-3_unclassified(100);c__TM7-3_unclassified(100);
Otu01926	153	k__Bacteria(100);p__Bacteroidetes(100);c__Cytophagia(100);o__Cytophagales(100);f__Cytophagaceae(100);g__Spirosoma(100);g__Spirosoma_unclassified(100);
Otu01927	153	k__Bacteria(100);p__Bacteroidetes(100);c__Flavobacteriia(100);o__Flavobacteriales(100);f__Flavobacteriaceae(100);g__Flavobacterium(100);s__gelidilacus(98);
Otu01928	153	k__Bacteria(100);p__Acidobacteria(100);c__Acidobacteria-6(100);o__iii1-15(100);o__iii1-15_unclassified(100);o__iii1-15_unclassified(100);o__iii1-15_unclassified(100);
Otu01929	153	k__Bacteria(100);p__Proteobacteria(100);c__Alphaproteobacteria(100);o__Rhizobiales(100);f__Brucellaceae(98);g__Ochrobactrum(98);g__Ochrobactrum_unclassified(98);
Otu01930	153	k__Bacteria(100);p__Chloroflexi(100);c__Anaerolineae(100);o__SBR1031(100);f__A4b(100);f__A4b_unclassified(100);f__A4b_unclassified(100);
Otu01931	153	k__Bacteria(100);p__Verrucomicrobia(100);c__[Spartobacteria](100);o__[Chthoniobacterales](100);f__[Chthoniobacteraceae](100);g__Candidatus_Xiphinematobacter(100);g__Candidatus_Xiphinematobacter_unclassified(100);
Otu01932	153	k__Bacteria(100);p__Proteobacteria(100);c__Betaproteobacteria(100);c__Betaproteobacteria_unclassified(100);c__Betaproteobacteria_unclassified(100);c__Betaproteobacteria_unclassified(100);c__Betaproteobacteria_unclassified(100);
Otu01933	153	k__Bacteria(100);p__Proteobacteria(100);c__Deltaproteobacteria(100);o__MIZ46(100);o__MIZ46_unclassified(100);o__MIZ46_unclassified(100);o__MIZ46_unclassified(100);
Otu01934	153	k__Bacteria(100);p__Verrucomicrobia(100);c__[Pedosphaerae](100);o__[Pedosphaerales](100);f__Ellin515(100);f__Ellin515_unclassified(100);f__Ellin515_unclassified(100);
Otu01935	153	k__Bacteria(100);p__TM7(100);c__TM7-1(100);c__TM7-1_unclassified(100);c__TM7-1_unclassified(100);c__TM7-1_unclassified(100);c__TM7-1_unclassified(100);
Otu01936	152	k__Bacteria(100);p__Proteobacteria(100);c__Deltaproteobacteria(100);o__Syntrophobacterales(100);f__Syntrophobacteraceae(100);f__Syntrophobacteraceae_unclassified(100);f__Syntrophobacteraceae_unclassified(100);
Otu01937	152	k__Bacteria(100);p__Acidobacteria(100);c__Acidobacteria-6(100);o__iii1-15(100);o__iii1-15_unclassified(100);o__iii1-15_unclassified(100);o__iii1-15_unclassified(100);
Otu01938	152	k__Bacteria(100);p__Planctomycetes(100);c__Phycisphaerae(100);o__WD2101(100);o__WD2101_unclassified(100);o__WD2101_unclassified(100);o__WD2101_unclassified(100);
Otu01939	152	k__Bacteria(100);p__Chloroflexi(100);c__Ktedonobacteria(100);o__JG30-KF-AS9(100);o__JG30-KF-AS9_unclassified(100);o__JG30-KF-AS9_unclassified(100);o__JG30-KF-AS9_unclassified(100);
Otu01940	152	k__Bacteria(100);p__Verrucomicrobia(100);c__[Pedosphaerae](100);o__[Pedosphaerales](100);o__[Pedosphaerales]_unclassified(100);o__[Pedosphaerales]_unclassified(100);o__[Pedosphaerales]_unclassified(100);
Otu01941	152	k__Bacteria(100);p__Chloroflexi(100);c__Anaerolineae(100);o__A31(100);f__S47(100);f__S47_unclassified(100);f__S47_unclassified(100);
Otu01942	152	k__Bacteria(100);p__Armatimonadetes(100);c__0319-6E2(100);c__0319-6E2_unclassified(100);c__0319-6E2_unclassified(100);c__0319-6E2_unclassified(100);c__0319-6E2_unclassified(100);
Otu01943	152	k__Bacteria(100);p__Proteobacteria(100);c__Gammaproteobacteria(100);o__Xanthomonadales(100);f__Xanthomonadaceae(100);f__Xanthomonadaceae_unclassified(100);f__Xanthomonadaceae_unclassified(100);
Otu01944	152	k__Bacteria(100);p__Gemmatimonadetes(100);c__Gemmatimonadetes(100);o__Ellin5290(100);o__Ellin5290_unclassified(100);o__Ellin5290_unclassified(100);o__Ellin5290_unclassified(100);
Otu01945	151	k__Bacteria(100);p__Bacteroidetes(100);c__Flavobacteriia(100);o__Flavobacteriales(100);f__Flavobacteriaceae(100);g__Flavobacterium(100);g__Flavobacterium_unclassified(100);
Otu01946	151	k__Bacteria(100);p__Planctomycetes(100);c__Phycisphaerae(100);o__WD2101(100);o__WD2101_unclassified(100);o__WD2101_unclassified(100);o__WD2101_unclassified(100);
Otu01947	151	k__Bacteria(100);p__Chloroflexi(100);c__Anaerolineae(100);o__SBR1031(100);f__A4b(100);f__A4b_unclassified(100);f__A4b_unclassified(100);
Otu01948	151	k__Bacteria(100);p__Acidobacteria(100);c__S035(100);c__S035_unclassified(100);c__S035_unclassified(100);c__S035_unclassified(100);c__S035_unclassified(100);
Otu01949	151	k__Bacteria(100);p__Verrucomicrobia(100);c__[Pedosphaerae](100);o__[Pedosphaerales](100);f__Ellin517(100);f__Ellin517_unclassified(100);f__Ellin517_unclassified(100);
Otu01950	151	k__Bacteria(100);p__Gemmatimonadetes(100);c__Gemmatimonadetes(100);o__Gemmatimonadales(100);f__Ellin5301(100);f__Ellin5301_unclassified(100);f__Ellin5301_unclassified(100);
Otu01951	151	k__Bacteria(100);p__Verrucomicrobia(100);c__[Pedosphaerae](100);o__[Pedosphaerales](100);o__[Pedosphaerales]_unclassified(100);o__[Pedosphaerales]_unclassified(100);o__[Pedosphaerales]_unclassified(100);
Otu01952	151	k__Bacteria(100);p__Acidobacteria(100);c__Solibacteres(100);o__Solibacterales(100);f__Solibacteraceae(100);g__Candidatus_Solibacter(100);g__Candidatus_Solibacter_unclassified(100);
Otu01953	151	k__Bacteria(100);p__Verrucomicrobia(100);c__[Spartobacteria](100);o__[Chthoniobacterales](100);f__[Chthoniobacteraceae](100);f__[Chthoniobacteraceae]_unclassified(100);f__[Chthoniobacteraceae]_unclassified(100);
Otu01954	151	k__Bacteria(100);p__Proteobacteria(100);c__Gammaproteobacteria(100);o__Xanthomonadales(100);f__Xanthomonadaceae(100);g__Lysobacter(100);g__Lysobacter_unclassified(100);
Otu01955	151	k__Bacteria(100);p__Actinobacteria(100);c__OPB41(100);c__OPB41_unclassified(100);c__OPB41_unclassified(100);c__OPB41_unclassified(100);c__OPB41_unclassified(100);
Otu01956	151	k__Bacteria(100);p__Bacteroidetes(100);c__[Saprospirae](100);o__[Saprospirales](100);f__Chitinophagaceae(100);f__Chitinophagaceae_unclassified(100);f__Chitinophagaceae_unclassified(100);
Otu01957	151	k__Bacteria(100);p__TM7(100);c__TM7-1(100);c__TM7-1_unclassified(100);c__TM7-1_unclassified(100);c__TM7-1_unclassified(100);c__TM7-1_unclassified(100);
Otu01958	151	k__Bacteria(100);p__Planctomycetes(100);c__Planctomycetia(100);o__Planctomycetales(100);f__Planctomycetaceae(100);g__Planctomyces(100);g__Planctomyces_unclassified(100);
Otu01959	150	k__Bacteria(100);p__Chloroflexi(100);c__S085(100);c__S085_unclassified(100);c__S085_unclassified(100);c__S085_unclassified(100);c__S085_unclassified(100);
Otu01960	150	k__Bacteria(100);p__Planctomycetes(100);c__Planctomycetia(100);o__Planctomycetales(100);f__Planctomycetaceae(100);g__Planctomyces(100);g__Planctomyces_unclassified(100);
Otu01961	150	k__Bacteria(100);k__Bacteria_unclassified(100);k__Bacteria_unclassified(100);k__Bacteria_unclassified(100);k__Bacteria_unclassified(100);k__Bacteria_unclassified(100);k__Bacteria_unclassified(100);
Otu01962	150	k__Bacteria(100);p__Proteobacteria(100);c__Deltaproteobacteria(100);o__Myxococcales(100);f__Polyangiaceae(100);f__Polyangiaceae_unclassified(100);f__Polyangiaceae_unclassified(100);
Otu01963	150	k__Bacteria(100);p__Acidobacteria(100);c__Solibacteres(100);o__Solibacterales(100);f__Solibacteraceae(100);g__Candidatus_Solibacter(100);g__Candidatus_Solibacter_unclassified(100);
Otu01964	150	k__Bacteria(100);p__Proteobacteria(100);c__Deltaproteobacteria(100);o__Myxococcales(100);f__Nannocystaceae(100);g__Plesiocystis(100);g__Plesiocystis_unclassified(100);
Otu01965	150	k__Bacteria(100);p__Verrucomicrobia(100);c__[Pedosphaerae](100);o__[Pedosphaerales](100);f__Ellin515(100);f__Ellin515_unclassified(100);f__Ellin515_unclassified(100);
Otu01966	150	k__Bacteria(100);p__Verrucomicrobia(100);c__[Pedosphaerae](100);o__[Pedosphaerales](100);o__[Pedosphaerales]_unclassified(60);o__[Pedosphaerales]_unclassified(60);o__[Pedosphaerales]_unclassified(60);
Otu01967	150	k__Bacteria(100);p__Proteobacteria(100);c__Alphaproteobacteria(100);o__Sphingomonadales(100);f__Sphingomonadaceae(100);g__Sphingomonas(98);s__wittichii(98);
Otu01968	150	k__Bacteria(100);p__Gemmatimonadetes(100);p__Gemmatimonadetes_unclassified(100);p__Gemmatimonadetes_unclassified(100);p__Gemmatimonadetes_unclassified(100);p__Gemmatimonadetes_unclassified(100);p__Gemmatimonadetes_unclassified(100);
Otu01969	150	k__Bacteria(100);p__Chloroflexi(100);c__Anaerolineae(100);o__SBR1031(100);f__oc28(100);f__oc28_unclassified(100);f__oc28_unclassified(100);
Otu01970	149	k__Bacteria(100);p__Planctomycetes(100);c__Phycisphaerae(100);o__WD2101(100);o__WD2101_unclassified(100);o__WD2101_unclassified(100);o__WD2101_unclassified(100);
Otu01971	149	k__Bacteria(100);p__Bacteroidetes(100);c__Cytophagia(100);o__Cytophagales(100);f__Cytophagaceae(100);g__Rudanella(100);g__Rudanella_unclassified(100);
Otu01972	149	k__Bacteria(100);p__Proteobacteria(100);c__Alphaproteobacteria(100);o__Sphingomonadales(100);f__Sphingomonadaceae(100);g__Sphingomonas(100);g__Sphingomonas_unclassified(80);
Otu01973	149	k__Bacteria(100);p__Proteobacteria(100);c__Deltaproteobacteria(100);o__Myxococcales(100);f__Polyangiaceae(100);f__Polyangiaceae_unclassified(100);f__Polyangiaceae_unclassified(100);
Otu01974	149	k__Bacteria(100);p__Proteobacteria(100);c__Alphaproteobacteria(100);o__Rhizobiales(100);f__Hyphomicrobiaceae(100);g__Rhodoplanes(100);g__Rhodoplanes_unclassified(96);
Otu01975	149	k__Bacteria(100);p__Proteobacteria(100);c__Betaproteobacteria(100);o__SBla14(100);o__SBla14_unclassified(100);o__SBla14_unclassified(100);o__SBla14_unclassified(100);
Otu01976	149	k__Bacteria(100);p__Bacteroidetes(100);c__Cytophagia(100);o__Cytophagales(100);f__Cytophagaceae(100);f__Cytophagaceae_unclassified(100);f__Cytophagaceae_unclassified(100);
Otu01977	148	k__Bacteria(100);p__Proteobacteria(100);c__Deltaproteobacteria(100);o__Syntrophobacterales(100);f__Syntrophobacteraceae(100);f__Syntrophobacteraceae_unclassified(100);f__Syntrophobacteraceae_unclassified(100);
Otu01978	148	k__Bacteria(100);p__Verrucomicrobia(100);c__[Pedosphaerae](100);o__[Pedosphaerales](100);f__R4-41B(100);f__R4-41B_unclassified(100);f__R4-41B_unclassified(100);
Otu01979	148	k__Bacteria(100);p__Planctomycetes(100);c__Phycisphaerae(100);o__CCM11a(100);o__CCM11a_unclassified(100);o__CCM11a_unclassified(100);o__CCM11a_unclassified(100);
Otu01980	148	k__Bacteria(100);p__Firmicutes(100);c__Clostridia(100);o__Clostridiales(100);o__Clostridiales_unclassified(96);o__Clostridiales_unclassified(96);o__Clostridiales_unclassified(96);
Otu01981	148	k__Bacteria(100);p__Bacteroidetes(100);c__Cytophagia(100);o__Cytophagales(100);f__Cytophagaceae(99);f__Cytophagaceae_unclassified(99);f__Cytophagaceae_unclassified(99);
Otu01982	148	k__Bacteria(100);p__Proteobacteria(100);c__Deltaproteobacteria(100);o__MIZ46(100);o__MIZ46_unclassified(100);o__MIZ46_unclassified(100);o__MIZ46_unclassified(100);
Otu01983	148	k__Bacteria(100);p__Proteobacteria(100);c__Deltaproteobacteria(100);c__Deltaproteobacteria_unclassified(100);c__Deltaproteobacteria_unclassified(100);c__Deltaproteobacteria_unclassified(100);c__Deltaproteobacteria_unclassified(100);
Otu01984	148	k__Bacteria(100);p__Chloroflexi(100);c__Ellin6529(100);c__Ellin6529_unclassified(100);c__Ellin6529_unclassified(100);c__Ellin6529_unclassified(100);c__Ellin6529_unclassified(100);
Otu01985	148	k__Bacteria(100);p__Planctomycetes(100);c__Planctomycetia(100);o__Pirellulales(100);f__Pirellulaceae(100);f__Pirellulaceae_unclassified(100);f__Pirellulaceae_unclassified(100);
Otu01986	148	k__Bacteria(100);p__Bacteroidetes(100);c__Flavobacteriia(100);o__Flavobacteriales(100);f__Flavobacteriaceae(100);g__Flavobacterium(100);g__Flavobacterium_unclassified(100);
Otu01987	148	k__Bacteria(100);p__TM7(100);c__TM7-1(100);c__TM7-1_unclassified(100);c__TM7-1_unclassified(100);c__TM7-1_unclassified(100);c__TM7-1_unclassified(100);
Otu01988	147	k__Bacteria(100);p__Planctomycetes(100);c__Planctomycetia(100);o__Gemmatales(100);f__Isosphaeraceae(100);f__Isosphaeraceae_unclassified(100);f__Isosphaeraceae_unclassified(100);
Otu01989	147	k__Bacteria(100);p__Planctomycetes(100);c__Planctomycetia(100);o__Pirellulales(100);f__Pirellulaceae(100);g__Pirellula(100);g__Pirellula_unclassified(100);
Otu01990	147	k__Bacteria(100);p__Planctomycetes(100);c__Planctomycetia(100);o__Gemmatales(100);f__Gemmataceae(100);g__Gemmata(100);g__Gemmata_unclassified(100);
Otu01991	147	k__Bacteria(100);p__WS3(100);c__PRR-12(100);o__LD1-PA13(100);o__LD1-PA13_unclassified(100);o__LD1-PA13_unclassified(100);o__LD1-PA13_unclassified(100);
Otu01992	147	k__Bacteria(100);p__Actinobacteria(100);c__Acidimicrobiia(100);o__Acidimicrobiales(100);f__C111(97);f__C111_unclassified(97);f__C111_unclassified(97);
Otu01993	147	k__Bacteria(100);p__TM7(100);c__TM7-1(100);c__TM7-1_unclassified(100);c__TM7-1_unclassified(100);c__TM7-1_unclassified(100);c__TM7-1_unclassified(100);
Otu01994	147	k__Bacteria(100);p__Firmicutes(100);c__Clostridia(100);o__Clostridiales(100);f__Symbiobacteriaceae(100);g__Symbiobacterium(100);g__Symbiobacterium_unclassified(100);
Otu01995	147	k__Bacteria(100);p__Proteobacteria(100);c__Alphaproteobacteria(100);c__Alphaproteobacteria_unclassified(100);c__Alphaproteobacteria_unclassified(100);c__Alphaproteobacteria_unclassified(100);c__Alphaproteobacteria_unclassified(100);
Otu01996	147	k__Bacteria(100);p__Planctomycetes(100);c__Phycisphaerae(100);o__S-70(100);o__S-70_unclassified(100);o__S-70_unclassified(100);o__S-70_unclassified(100);
Otu01997	147	k__Bacteria(100);p__Chloroflexi(100);c__Anaerolineae(100);o__SBR1031(100);f__A4b(100);f__A4b_unclassified(100);f__A4b_unclassified(100);
Otu01998	147	k__Bacteria(100);p__Actinobacteria(100);p__Actinobacteria_unclassified(100);p__Actinobacteria_unclassified(100);p__Actinobacteria_unclassified(100);p__Actinobacteria_unclassified(100);p__Actinobacteria_unclassified(100);
Otu01999	147	k__Bacteria(100);p__Chloroflexi(100);c__Chloroflexi(100);o__[Roseiflexales](100);f__[Kouleothrixaceae](100);f__[Kouleothrixaceae]_unclassified(100);f__[Kouleothrixaceae]_unclassified(100);
[truncated: 23,567 more rows]
